# Supplementary material for: Elevated Atmospheric CO2 Modifies Mostly the Metabolic Active Rhizosphere Soil Microbiome in the Giessen FACE Experiment
Source: Microb Ecol. 2021 Jun 19;83(3):619–34. doi: 10.1007/s00248-021-01791-y (PMC8979872; doi:10.1007/s00248-021-01791-y)
Supplement: Supplementary file 2 — Supplementary file2 (XLSX 101 KB) [file 248_2021_1791_MOESM2_ESM.xlsx]

## Sheet: TS2.1 Phy-chem results
Elevated atmospheric CO2 modifies mostly the active rhizosphere soil microbiome in the Giessen FACE experiment
David Rosado-Porto, Stefan Ratering, Massimiliano Cardinale, Corinna Maisinger, Gerald Moser, Marianna Deppe, Christoph Müller, Sylvia Schnell
Supplement 2
Tab. S2.1. Soil chemical and environmental parameters of the Giessen FACE.
Samples					WHC (g H2O/g soil)	Soil dry matter			water content (g H2O / g)	Soil water level (% of WHC)	NO3 - (µmol/g DW)	NH4+ (µmol/g DW)	C (%)	N (%)	C:N	CO2 air concentration (ppm)	CO2 soil flux (µmol/m²*sec)
Ring	Core	Fraction	Treatment	ID		dry matter (g)	dry matter (%)	water content (%)
A1	1	Bulk soil	aCO2	1a	1.01	1.119	89.5917	10.4083	0.104083	10.3053	0.978744	0.666964	2.65563	0.264326	10.0468	390.218	3.4925
A1	2	Bulk soil	aCO2	2a	1.01	0.766	85.3958	14.6042	0.146042	14.4596	1.16447	0.702224	4.03448	0.370627	10.8856	390.218	3.4925
A1	3	Bulk soil	aCO2	3a	1.01	0.876	85.7143	14.2857	0.142857	14.1443	1.33139	0.311748	3.8892	0.361798	10.7497	390.218	3.4925
A1	4	Bulk soil	aCO2	4a	1.01	1.22	80.2632	19.7368	0.197368	19.5414	19.5178	0.551408	3.59062	0.343151	10.4637	390.218	3.4925
A2	1	Bulk soil	aCO2	5a	1.3	1.077	78.9589	21.0411	0.210411	16.1854	4.02389	0.185147	4.56408	0.445858	10.2366	388.369	3.57156
A2	2	Bulk soil	aCO2	6a	1.3	1.249	77.965	22.035	0.22035	16.95	14.6667	0.272787	5.00801	0.467662	10.7086	388.369	3.57156
A2	3	Bulk soil	aCO2	7a	1.3	0.921	83.1227	16.8773	0.168773	12.9825	5.47194	0.537043	5.13348	0.458843	11.1879	388.369	3.57156
A2	4	Bulk soil	aCO2	8a	1.3	1.014	81.3152	18.6848	0.186848	14.373	2.77521	0.171906	3.83653	0.387707	9.89544	388.369	3.57156
A3	1	Bulk soil	aCO2	9a	1.25	0.773	83.8395	16.1605	0.161605	12.9284	3.91394	0.358796	5.85413	0.535549	10.9311	388.375	3.1
A3	2	Bulk soil	aCO2	10a	1.25	1.082	77.0107	22.9893	0.229893	18.3915	8.49988	0.280084	5.40577	0.495256	10.9151	388.375	3.1
A3	3	Bulk soil	aCO2	11a	1.25	1.188	72.8387	27.1613	0.271613	21.729	11.7577	0.316726	5.21381	0.486698	10.7126	388.375	3.1
A3	4	Bulk soil	aCO2	12a	1.25	1.186	78.2838	21.7162	0.217162	17.3729	9.77351	0.41119	5.11983	0.468348	10.9317	388.375	3.1
E1	1	Bulk soil	eCO2	13a	1.01	0.708	85.5072	14.4928	0.144928	14.3493	0.548039	0.465504	4.8269	0.414855	11.6352	473.637	4.17583
E1	2	Bulk soil	eCO2	14a	1.01	1.488	80.8256	19.1744	0.191744	18.9845	3.2215	0.290715	3.28883	0.31775	10.3504	473.637	4.17583
E1	3	Bulk soil	eCO2	15a	1.01	1.215	81.4343	18.5657	0.185657	18.3819	2.85957	0.312354	4.09807	0.373711	10.9659	473.637	4.17583
E1	4	Bulk soil	eCO2	16a	1.01	0.975	77.8754	22.1246	0.221246	21.9055	18.6828	0.993056	5.30429	0.466867	11.3615	473.637	4.17583
E2	1	Bulk soil	eCO2	17a	1.3	0.958	82.6575	17.3425	0.173425	13.3404	15.3716	0.353628	5.12623	0.477897	10.7267	509.528	6.00083
E2	2	Bulk soil	eCO2	18a	1.3	0.921	79.8786	20.1214	0.201214	15.478	4.10263	0.166739	4.9152	0.448766	10.9527	509.528	6.00083
E2	3	Bulk soil	eCO2	19a	1.3	0.94	77.6218	22.3782	0.223782	17.214	2.92684	0.200705	4.53864	0.439572	10.3251	509.528	6.00083
E2	4	Bulk soil	eCO2	20a	1.3	0.883	78.3496	21.6504	0.216504	16.6542	5.03117	0.23874	5.12446	0.46978	10.9082	509.528	6.00083
E3	1	Bulk soil	eCO2	21a	1.25	0.686	78.3105	21.6895	0.216895	17.3516	4.08347	0.245154	5.39747	0.485425	11.1191	487.939	5.20156
E3	2	Bulk soil	eCO2	22a	1.25	0.843	79.3785	20.6215	0.206215	16.4972	3.8363	0.451254	5.35335	0.48191	11.1086	487.939	5.20156
E3	3	Bulk soil	eCO2	23a	1.25	0.611	75.9006	24.0994	0.240994	19.2795	2.87609	0.298875	5.85969	0.517356	11.3262	487.939	5.20156
E3	4	Bulk soil	eCO2	24a	1.25	1.011	76.8237	23.1763	0.231763	18.541	2.33195	0.225528	5.73851	0.514937	11.1441	487.939	5.20156
A1	1	Rhizosphere soil	aCO2	1b	1.01	0.084	46.9274	53.0726	0.530726	52.5472	3.57948	0.571743	4.55322	0.419815	10.8458	390.218	3.4925
A1	2	Rhizosphere soil	aCO2	2b	1.01	0.084	46.9274	53.0726	0.530726	52.5472	3.57948	0.571743	4.55322	0.419815	10.8458	390.218	3.4925
A1	3	Rhizosphere soil	aCO2	3b	1.01	0.084	46.9274	53.0726	0.530726	52.5472	3.57948	0.571743	4.55322	0.419815	10.8458	390.218	3.4925
A1	4	Rhizosphere soil	aCO2	4b	1.01	0.084	46.9274	53.0726	0.530726	52.5472	3.57948	0.571743	4.55322	0.419815	10.8458	390.218	3.4925
A2	1	Rhizosphere soil	aCO2	5b	1.3	0.216	84.375	15.625	0.15625	12.0192	1.17492	0.205851	4.74455	0.442713	10.717	388.369	3.57156
A2	2	Rhizosphere soil	aCO2	6b	1.3	0.216	84.375	15.625	0.15625	12.0192	1.17492	0.205851	4.74455	0.442713	10.717	388.369	3.57156
A2	3	Rhizosphere soil	aCO2	7b	1.3	0.216	84.375	15.625	0.15625	12.0192	1.17492	0.205851	4.74455	0.442713	10.717	388.369	3.57156
A2	4	Rhizosphere soil	aCO2	8b	1.3	0.216	84.375	15.625	0.15625	12.0192	1.17492	0.205851	4.74455	0.442713	10.717	388.369	3.57156
A3	1	Rhizosphere soil	aCO2	9b	1.25	0.247	79.9353	20.0647	0.200647	16.0518	1.25953	0.311264	5.57012	0.499051	11.1614	388.375	3.1
A3	2	Rhizosphere soil	aCO2	10b	1.25	0.247	79.9353	20.0647	0.200647	16.0518	1.25953	0.311264	5.57012	0.499051	11.1614	388.375	3.1
A3	3	Rhizosphere soil	aCO2	11b	1.25	0.247	79.9353	20.0647	0.200647	16.0518	1.25953	0.311264	5.57012	0.499051	11.1614	388.375	3.1
A3	4	Rhizosphere soil	aCO2	12b	1.25	0.247	79.9353	20.0647	0.200647	16.0518	1.25953	0.311264	5.57012	0.499051	11.1614	388.375	3.1
E1	1	Rhizosphere soil	eCO2	13b	1.01	0.661	85.6218	14.3782	0.143782	14.2359	0.148769	0.51891	4.33078	0.355176	12.1933	473.637	4.17583
E1	2	Rhizosphere soil	eCO2	14b	1.01	0.661	85.6218	14.3782	0.143782	14.2359	0.148769	0.51891	4.33078	0.355176	12.1933	473.637	4.17583
E1	3	Rhizosphere soil	eCO2	15b	1.01	0.661	85.6218	14.3782	0.143782	14.2359	0.148769	0.51891	4.33078	0.355176	12.1933	473.637	4.17583
E1	4	Rhizosphere soil	eCO2	16b	1.01	0.661	85.6218	14.3782	0.143782	14.2359	0.148769	0.51891	4.33078	0.355176	12.1933	473.637	4.17583
E2	1	Rhizosphere soil	eCO2	17b	1.3	0.345	83.9416	16.0584	0.160584	12.3526	0.551729	0.294337	4.61048	0.419881	10.9804	509.528	6.00083
E2	2	Rhizosphere soil	eCO2	18b	1.3	0.345	83.9416	16.0584	0.160584	12.3526	0.551729	0.294337	4.61048	0.419881	10.9804	509.528	6.00083
E2	3	Rhizosphere soil	eCO2	19b	1.3	0.345	83.9416	16.0584	0.160584	12.3526	0.551729	0.294337	4.61048	0.419881	10.9804	509.528	6.00083
E2	4	Rhizosphere soil	eCO2	20b	1.3	0.345	83.9416	16.0584	0.160584	12.3526	0.551729	0.294337	4.61048	0.419881	10.9804	509.528	6.00083
E3	1	Rhizosphere soil	eCO2	21b	1.25	0.944	77.8236	22.1764	0.221764	17.7411	5.84591	0.290106	5.56344	0.486397	11.4381	487.939	5.20156
E3	2	Rhizosphere soil	eCO2	22b	1.25	0.944	77.8236	22.1764	0.221764	17.7411	5.84591	0.290106	5.56344	0.486397	11.4381	487.939	5.20156
E3	3	Rhizosphere soil	eCO2	23b	1.25	0.944	77.8236	22.1764	0.221764	17.7411	5.84591	0.290106	5.56344	0.486397	11.4381	487.939	5.20156
E3	4	Rhizosphere soil	eCO2	24b	1.25	0.944	77.8236	22.1764	0.221764	17.7411	5.84591	0.290106	5.56344	0.486397	11.4381	487.939	5.20156
* Rhizosphere soil chemical data are result from a pool preapred from the four soil cores taken within each ring.

## Sheet: TS2.2 CO2 air conc
Elevated atmospheric CO2 modifies mostly the active rhizosphere soil microbiome in the Giessen FACE experiment
David Rosado-Porto, Stefan Ratering, Massimiliano Cardinale, Corinna Maisinger, Gerald Moser, Marianna Deppe, Christoph Müller, Sylvia Schnell
Supplement 2
Tab. S2.2. Time series data of CO2 air concentration within the Giessen FACE rings during August and September 2015
Date	Ring	CO2 Conditions	CO2 air concentration (ppm)
2015-08-06	E1	Elevated	546.2
2015-08-06	E1	Elevated	449.6
2015-08-06	E1	Elevated	425.5
2015-08-06	E1	Elevated	464.5
2015-08-06	E1	Elevated	486.3
2015-08-06	E1	Elevated	486.3
2015-08-06	E1	Elevated	484.6
2015-08-06	E1	Elevated	449.8
2015-08-06	E1	Elevated	478.2
2015-08-06	E1	Elevated	482.3
2015-08-06	E1	Elevated	437.2
2015-08-06	E1	Elevated	428.6
2015-08-06	A1	Ambient	450.1
2015-08-06	A1	Ambient	424.7
2015-08-06	A1	Ambient	412.5
2015-08-06	A1	Ambient	405.5
2015-08-06	A1	Ambient	394.9
2015-08-06	A1	Ambient	385.7
2015-08-06	A1	Ambient	385.7
2015-08-06	A1	Ambient	389.5
2015-08-06	A1	Ambient	390
2015-08-06	A1	Ambient	385.6
2015-08-06	A1	Ambient	385.1
2015-08-06	A1	Ambient	383.6
2015-08-06	E2	Elevated	459.8
2015-08-06	E2	Elevated	482.3
2015-08-06	E2	Elevated	430.8
2015-08-06	E2	Elevated	457.7
2015-08-06	E2	Elevated	484.3
2015-08-06	E2	Elevated	521.5
2015-08-06	E2	Elevated	532.3
2015-08-06	E2	Elevated	586.5
2015-08-06	E2	Elevated	505.2
2015-08-06	E2	Elevated	556.8
2015-08-06	E2	Elevated	517.1
2015-08-06	E2	Elevated	393.9
2015-08-06	A2	Ambient	443.3
2015-08-06	A2	Ambient	418.6
2015-08-06	A2	Ambient	405.1
2015-08-06	A2	Ambient	403.7
2015-08-06	A2	Ambient	398
2015-08-06	A2	Ambient	387.5
2015-08-06	A2	Ambient	384.9
2015-08-06	A2	Ambient	387.5
2015-08-06	A2	Ambient	389.9
2015-08-06	A2	Ambient	383.9
2015-08-06	A2	Ambient	383.4
2015-08-06	A2	Ambient	396.4
2015-08-06	E3	Elevated	445
2015-08-06	E3	Elevated	468
2015-08-06	E3	Elevated	422.3
2015-08-06	E3	Elevated	431.1
2015-08-06	E3	Elevated	413.3
2015-08-06	E3	Elevated	519.1
2015-08-06	E3	Elevated	468
2015-08-06	E3	Elevated	524.3
2015-08-06	E3	Elevated	530.4
2015-08-06	E3	Elevated	514.8
2015-08-06	E3	Elevated	612.1
2015-08-06	E3	Elevated	400.8
2015-08-06	A3	Ambient	445.2
2015-08-06	A3	Ambient	419.8
2015-08-06	A3	Ambient	409.9
2015-08-06	A3	Ambient	396.2
2015-08-06	A3	Ambient	390
2015-08-06	A3	Ambient	388.5
2015-08-06	A3	Ambient	389.6
2015-08-06	A3	Ambient	388.5
2015-08-06	A3	Ambient	389
2015-08-06	A3	Ambient	384.4
2015-08-06	A3	Ambient	383.7
2015-08-06	A3	Ambient	405.6
2015-08-07	E1	Elevated	579.6
2015-08-07	E1	Elevated	506.7
2015-08-07	E1	Elevated	512.6
2015-08-07	E1	Elevated	482.5
2015-08-07	E1	Elevated	491.6
2015-08-07	E1	Elevated	486.8
2015-08-07	E1	Elevated	496.3
2015-08-07	E1	Elevated	423.4
2015-08-07	E1	Elevated	514.6
2015-08-07	E1	Elevated	500.6
2015-08-07	E1	Elevated	490.8
2015-08-07	E1	Elevated	406.9
2015-08-07	A1	Ambient	458.3
2015-08-07	A1	Ambient	423.1
2015-08-07	A1	Ambient	415.6
2015-08-07	A1	Ambient	403.7
2015-08-07	A1	Ambient	404.1
2015-08-07	A1	Ambient	395.3
2015-08-07	A1	Ambient	397.1
2015-08-07	A1	Ambient	394.5
2015-08-07	A1	Ambient	392.4
2015-08-07	A1	Ambient	392.7
2015-08-07	A1	Ambient	395.4
2015-08-07	A1	Ambient	392
2015-08-07	E2	Elevated	554.6
2015-08-07	E2	Elevated	593.7
2015-08-07	E2	Elevated	543.6
2015-08-07	E2	Elevated	499.3
2015-08-07	E2	Elevated	507.9
2015-08-07	E2	Elevated	549.9
2015-08-07	E2	Elevated	570.4
2015-08-07	E2	Elevated	482.4
2015-08-07	E2	Elevated	541
2015-08-07	E2	Elevated	539.7
2015-08-07	E2	Elevated	641.5
2015-08-07	E2	Elevated	392.3
2015-08-07	A2	Ambient	433.3
2015-08-07	A2	Ambient	424.8
2015-08-07	A2	Ambient	402.6
2015-08-07	A2	Ambient	401.7
2015-08-07	A2	Ambient	396.9
2015-08-07	A2	Ambient	395.7
2015-08-07	A2	Ambient	395.8
2015-08-07	A2	Ambient	394.1
2015-08-07	A2	Ambient	393.3
2015-08-07	A2	Ambient	392.2
2015-08-07	A2	Ambient	392.3
2015-08-07	A2	Ambient	392.4
2015-08-07	E3	Elevated	589.4
2015-08-07	E3	Elevated	499.5
2015-08-07	E3	Elevated	465.2
2015-08-07	E3	Elevated	482.2
2015-08-07	E3	Elevated	485.3
2015-08-07	E3	Elevated	537.5
2015-08-07	E3	Elevated	540.2
2015-08-07	E3	Elevated	535.7
2015-08-07	E3	Elevated	500.6
2015-08-07	E3	Elevated	519
2015-08-07	E3	Elevated	514.2
2015-08-07	E3	Elevated	392.5
2015-08-07	A3	Ambient	436.7
2015-08-07	A3	Ambient	418.5
2015-08-07	A3	Ambient	400.9
2015-08-07	A3	Ambient	400.6
2015-08-07	A3	Ambient	394
2015-08-07	A3	Ambient	396.2
2015-08-07	A3	Ambient	395.1
2015-08-07	A3	Ambient	392.9
2015-08-07	A3	Ambient	391.6
2015-08-07	A3	Ambient	391.5
2015-08-07	A3	Ambient	392.1
2015-08-07	A3	Ambient	392.8
2015-08-08	E1	Elevated	552
2015-08-08	E1	Elevated	520.3
2015-08-08	E1	Elevated	518.1
2015-08-08	E1	Elevated	507.3
2015-08-08	E1	Elevated	534.1
2015-08-08	E1	Elevated	497.7
2015-08-08	E1	Elevated	465.1
2015-08-08	E1	Elevated	492.8
2015-08-08	E1	Elevated	491.2
2015-08-08	E1	Elevated	473.4
2015-08-08	E1	Elevated	523.2
2015-08-08	E1	Elevated	391.5
2015-08-08	A1	Ambient	394.6
2015-08-08	A1	Ambient	388.5
2015-08-08	A1	Ambient	387
2015-08-08	A1	Ambient	384.1
2015-08-08	A1	Ambient	383.9
2015-08-08	A1	Ambient	383.8
2015-08-08	A1	Ambient	384
2015-08-08	A1	Ambient	381.8
2015-08-08	A1	Ambient	381.7
2015-08-08	A1	Ambient	383.7
2015-08-08	A1	Ambient	388.8
2015-08-08	A1	Ambient	392
2015-08-08	E2	Elevated	498.1
2015-08-08	E2	Elevated	491.7
2015-08-08	E2	Elevated	527.1
2015-08-08	E2	Elevated	516.6
2015-08-08	E2	Elevated	467.7
2015-08-08	E2	Elevated	517
2015-08-08	E2	Elevated	542.9
2015-08-08	E2	Elevated	521.8
2015-08-08	E2	Elevated	508.4
2015-08-08	E2	Elevated	488
2015-08-08	E2	Elevated	566.8
2015-08-08	E2	Elevated	392.8
2015-08-08	A2	Ambient	392.3
2015-08-08	A2	Ambient	387.8
2015-08-08	A2	Ambient	387.8
2015-08-08	A2	Ambient	385.2
2015-08-08	A2	Ambient	383.8
2015-08-08	A2	Ambient	383.3
2015-08-08	A2	Ambient	383.1
2015-08-08	A2	Ambient	382.1
2015-08-08	A2	Ambient	378.9
2015-08-08	A2	Ambient	385.6
2015-08-08	A2	Ambient	386.7
2015-08-08	A2	Ambient	392.9
2015-08-08	E3	Elevated	580.5
2015-08-08	E3	Elevated	491.6
2015-08-08	E3	Elevated	490
2015-08-08	E3	Elevated	493.9
2015-08-08	E3	Elevated	466.3
2015-08-08	E3	Elevated	497
2015-08-08	E3	Elevated	482.5
2015-08-08	E3	Elevated	514.5
2015-08-08	E3	Elevated	466.3
2015-08-08	E3	Elevated	436.4
2015-08-08	E3	Elevated	452.4
2015-08-08	E3	Elevated	393.4
2015-08-08	A3	Ambient	390.7
2015-08-08	A3	Ambient	388.1
2015-08-08	A3	Ambient	386.9
2015-08-08	A3	Ambient	384.4
2015-08-08	A3	Ambient	383.7
2015-08-08	A3	Ambient	383.8
2015-08-08	A3	Ambient	382.8
2015-08-08	A3	Ambient	380.5
2015-08-08	A3	Ambient	379.6
2015-08-08	A3	Ambient	386
2015-08-08	A3	Ambient	388.2
2015-08-08	A3	Ambient	393.5
2015-08-09	E1	Elevated	502
2015-08-09	E1	Elevated	496.9
2015-08-09	E1	Elevated	504.3
2015-08-09	E1	Elevated	519.5
2015-08-09	E1	Elevated	486.6
2015-08-09	E1	Elevated	515.3
2015-08-09	E1	Elevated	475.8
2015-08-09	E1	Elevated	453.4
2015-08-09	E1	Elevated	485.5
2015-08-09	E1	Elevated	519.6
2015-08-09	E1	Elevated	482.8
2015-08-09	E1	Elevated	385.9
2015-08-09	A1	Ambient	384.2
2015-08-09	A1	Ambient	379.8
2015-08-09	A1	Ambient	380.4
2015-08-09	A1	Ambient	383.9
2015-08-09	A1	Ambient	377.8
2015-08-09	A1	Ambient	377.8
2015-08-09	A1	Ambient	376.4
2015-08-09	A1	Ambient	376.6
2015-08-09	A1	Ambient	374.8
2015-08-09	A1	Ambient	374.8
2015-08-09	A1	Ambient	374.9
2015-08-09	A1	Ambient	376.2
2015-08-09	E2	Elevated	562.8
2015-08-09	E2	Elevated	619.7
2015-08-09	E2	Elevated	535.8
2015-08-09	E2	Elevated	503.8
2015-08-09	E2	Elevated	535
2015-08-09	E2	Elevated	556.5
2015-08-09	E2	Elevated	526.5
2015-08-09	E2	Elevated	586.8
2015-08-09	E2	Elevated	521.5
2015-08-09	E2	Elevated	556.1
2015-08-09	E2	Elevated	590.6
2015-08-09	E2	Elevated	376.8
2015-08-09	A2	Ambient	383.1
2015-08-09	A2	Ambient	381
2015-08-09	A2	Ambient	380
2015-08-09	A2	Ambient	379.4
2015-08-09	A2	Ambient	376.2
2015-08-09	A2	Ambient	377.5
2015-08-09	A2	Ambient	375.5
2015-08-09	A2	Ambient	373.2
2015-08-09	A2	Ambient	374.7
2015-08-09	A2	Ambient	374.5
2015-08-09	A2	Ambient	375.8
2015-08-09	A2	Ambient	377.5
2015-08-09	E3	Elevated	513.2
2015-08-09	E3	Elevated	504.4
2015-08-09	E3	Elevated	446
2015-08-09	E3	Elevated	471.7
2015-08-09	E3	Elevated	514
2015-08-09	E3	Elevated	481
2015-08-09	E3	Elevated	483.1
2015-08-09	E3	Elevated	495.7
2015-08-09	E3	Elevated	505.5
2015-08-09	E3	Elevated	474.1
2015-08-09	E3	Elevated	493.4
2015-08-09	E3	Elevated	378.5
2015-08-09	A3	Ambient	383.8
2015-08-09	A3	Ambient	383.1
2015-08-09	A3	Ambient	380.6
2015-08-09	A3	Ambient	378.5
2015-08-09	A3	Ambient	377.5
2015-08-09	A3	Ambient	377
2015-08-09	A3	Ambient	375.7
2015-08-09	A3	Ambient	375.3
2015-08-09	A3	Ambient	374.3
2015-08-09	A3	Ambient	374.9
2015-08-09	A3	Ambient	375.4
2015-08-09	A3	Ambient	378.5
2015-08-10	E1	Elevated	488.9
2015-08-10	E1	Elevated	499.6
2015-08-10	E1	Elevated	487.2
2015-08-10	E1	Elevated	511.3
2015-08-10	E1	Elevated	511.6
2015-08-10	E1	Elevated	504.1
2015-08-10	E1	Elevated	503.5
2015-08-10	E1	Elevated	523.1
2015-08-10	E1	Elevated	494.9
2015-08-10	E1	Elevated	522.6
2015-08-10	E1	Elevated	520.9
2015-08-10	E1	Elevated	398.5
2015-08-10	A1	Ambient	403.2
2015-08-10	A1	Ambient	394.4
2015-08-10	A1	Ambient	386.1
2015-08-10	A1	Ambient	383.6
2015-08-10	A1	Ambient	383.4
2015-08-10	A1	Ambient	383.2
2015-08-10	A1	Ambient	385.3
2015-08-10	A1	Ambient	384.3
2015-08-10	A1	Ambient	383.9
2015-08-10	A1	Ambient	382
2015-08-10	A1	Ambient	384.2
2015-08-10	A1	Ambient	386.8
2015-08-10	E2	Elevated	527.5
2015-08-10	E2	Elevated	467
2015-08-10	E2	Elevated	533.7
2015-08-10	E2	Elevated	486.8
2015-08-10	E2	Elevated	500.7
2015-08-10	E2	Elevated	484.1
2015-08-10	E2	Elevated	496.5
2015-08-10	E2	Elevated	524.5
2015-08-10	E2	Elevated	496.8
2015-08-10	E2	Elevated	547.3
2015-08-10	E2	Elevated	506.7
2015-08-10	E2	Elevated	384.5
2015-08-10	A2	Ambient	400.2
2015-08-10	A2	Ambient	391.5
2015-08-10	A2	Ambient	381.6
2015-08-10	A2	Ambient	382.2
2015-08-10	A2	Ambient	383.7
2015-08-10	A2	Ambient	383.1
2015-08-10	A2	Ambient	383.6
2015-08-10	A2	Ambient	383.2
2015-08-10	A2	Ambient	382.4
2015-08-10	A2	Ambient	381.2
2015-08-10	A2	Ambient	387.2
2015-08-10	A2	Ambient	384.3
2015-08-10	E3	Elevated	481.6
2015-08-10	E3	Elevated	478.3
2015-08-10	E3	Elevated	443.6
2015-08-10	E3	Elevated	463.5
2015-08-10	E3	Elevated	494.9
2015-08-10	E3	Elevated	490.7
2015-08-10	E3	Elevated	495.9
2015-08-10	E3	Elevated	508
2015-08-10	E3	Elevated	509.6
2015-08-10	E3	Elevated	490.7
2015-08-10	E3	Elevated	485.7
2015-08-10	E3	Elevated	390.7
2015-08-10	A3	Ambient	397.7
2015-08-10	A3	Ambient	390.4
2015-08-10	A3	Ambient	383.4
2015-08-10	A3	Ambient	381.7
2015-08-10	A3	Ambient	383.3
2015-08-10	A3	Ambient	384
2015-08-10	A3	Ambient	383.3
2015-08-10	A3	Ambient	382.6
2015-08-10	A3	Ambient	381.4
2015-08-10	A3	Ambient	380.5
2015-08-10	A3	Ambient	387.8
2015-08-10	A3	Ambient	389.1
2015-08-11	E1	Elevated	482.6
2015-08-11	E1	Elevated	456.4
2015-08-11	E1	Elevated	424
2015-08-11	E1	Elevated	495.9
2015-08-11	E1	Elevated	491.7
2015-08-11	E1	Elevated	505.3
2015-08-11	E1	Elevated	476.6
2015-08-11	E1	Elevated	471
2015-08-11	E1	Elevated	470.2
2015-08-11	E1	Elevated	473.7
2015-08-11	E1	Elevated	497
2015-08-11	E1	Elevated	387.9
2015-08-11	A1	Ambient	423.6
2015-08-11	A1	Ambient	391.3
2015-08-11	A1	Ambient	387.3
2015-08-11	A1	Ambient	381.7
2015-08-11	A1	Ambient	381.5
2015-08-11	A1	Ambient	380.5
2015-08-11	A1	Ambient	380.2
2015-08-11	A1	Ambient	377.9
2015-08-11	A1	Ambient	377.5
2015-08-11	A1	Ambient	378.2
2015-08-11	A1	Ambient	375.6
2015-08-11	A1	Ambient	377.1
2015-08-11	E2	Elevated	578.8
2015-08-11	E2	Elevated	550.1
2015-08-11	E2	Elevated	499.3
2015-08-11	E2	Elevated	478
2015-08-11	E2	Elevated	524.7
2015-08-11	E2	Elevated	433.5
2015-08-11	E2	Elevated	541
2015-08-11	E2	Elevated	563.1
2015-08-11	E2	Elevated	440.1
2015-08-11	E2	Elevated	544.8
2015-08-11	E2	Elevated	535.5
2015-08-11	E2	Elevated	376.9
2015-08-11	A2	Ambient	417.6
2015-08-11	A2	Ambient	387.2
2015-08-11	A2	Ambient	384.7
2015-08-11	A2	Ambient	383.8
2015-08-11	A2	Ambient	379.6
2015-08-11	A2	Ambient	378.9
2015-08-11	A2	Ambient	377.3
2015-08-11	A2	Ambient	376.8
2015-08-11	A2	Ambient	376.4
2015-08-11	A2	Ambient	377.1
2015-08-11	A2	Ambient	376.7
2015-08-11	A2	Ambient	377.5
2015-08-11	E3	Elevated	602.8
2015-08-11	E3	Elevated	459.3
2015-08-11	E3	Elevated	484
2015-08-11	E3	Elevated	530.6
2015-08-11	E3	Elevated	483.5
2015-08-11	E3	Elevated	522.5
2015-08-11	E3	Elevated	482.6
2015-08-11	E3	Elevated	480.9
2015-08-11	E3	Elevated	539.1
2015-08-11	E3	Elevated	450.4
2015-08-11	E3	Elevated	467.7
2015-08-11	E3	Elevated	378
2015-08-11	A3	Ambient	415.3
2015-08-11	A3	Ambient	387.2
2015-08-11	A3	Ambient	385.6
2015-08-11	A3	Ambient	386.2
2015-08-11	A3	Ambient	379.7
2015-08-11	A3	Ambient	378.1
2015-08-11	A3	Ambient	377.9
2015-08-11	A3	Ambient	377.5
2015-08-11	A3	Ambient	377.3
2015-08-11	A3	Ambient	377.4
2015-08-11	A3	Ambient	376.4
2015-08-11	A3	Ambient	378
2015-08-12	E1	Elevated	490.8
2015-08-12	E1	Elevated	475.2
2015-08-12	E1	Elevated	499.7
2015-08-12	E1	Elevated	437
2015-08-12	E1	Elevated	488.8
2015-08-12	E1	Elevated	499.6
2015-08-12	E1	Elevated	491.4
2015-08-12	E1	Elevated	480.3
2015-08-12	E1	Elevated	491.5
2015-08-12	E1	Elevated	497.5
2015-08-12	E1	Elevated	510.7
2015-08-12	E1	Elevated	379
2015-08-12	A1	Ambient	392.9
2015-08-12	A1	Ambient	386.1
2015-08-12	A1	Ambient	383.3
2015-08-12	A1	Ambient	383.7
2015-08-12	A1	Ambient	382.7
2015-08-12	A1	Ambient	380.3
2015-08-12	A1	Ambient	381.3
2015-08-12	A1	Ambient	380.9
2015-08-12	A1	Ambient	378.9
2015-08-12	A1	Ambient	378.6
2015-08-12	A1	Ambient	378
2015-08-12	A1	Ambient	378.1
2015-08-12	E2	Elevated	509.2
2015-08-12	E2	Elevated	548.2
2015-08-12	E2	Elevated	477.5
2015-08-12	E2	Elevated	539.9
2015-08-12	E2	Elevated	542.2
2015-08-12	E2	Elevated	529.3
2015-08-12	E2	Elevated	496.4
2015-08-12	E2	Elevated	527.6
2015-08-12	E2	Elevated	520.7
2015-08-12	E2	Elevated	540.7
2015-08-12	E2	Elevated	515.6
2015-08-12	E2	Elevated	379.3
2015-08-12	A2	Ambient	391.1
2015-08-12	A2	Ambient	383.8
2015-08-12	A2	Ambient	381.8
2015-08-12	A2	Ambient	381.3
2015-08-12	A2	Ambient	380.9
2015-08-12	A2	Ambient	381
2015-08-12	A2	Ambient	380.2
2015-08-12	A2	Ambient	379.3
2015-08-12	A2	Ambient	379.2
2015-08-12	A2	Ambient	377
2015-08-12	A2	Ambient	377.6
2015-08-12	A2	Ambient	378.7
2015-08-12	E3	Elevated	420.5
2015-08-12	E3	Elevated	465.2
2015-08-12	E3	Elevated	397
2015-08-12	E3	Elevated	522.5
2015-08-12	E3	Elevated	485.4
2015-08-12	E3	Elevated	493.8
2015-08-12	E3	Elevated	426.3
2015-08-12	E3	Elevated	494.9
2015-08-12	E3	Elevated	462.6
2015-08-12	E3	Elevated	506.2
2015-08-12	E3	Elevated	494.9
2015-08-12	E3	Elevated	379.9
2015-08-12	A3	Ambient	390
2015-08-12	A3	Ambient	383.7
2015-08-12	A3	Ambient	383.6
2015-08-12	A3	Ambient	381.8
2015-08-12	A3	Ambient	380.2
2015-08-12	A3	Ambient	380.6
2015-08-12	A3	Ambient	379.6
2015-08-12	A3	Ambient	378.7
2015-08-12	A3	Ambient	377.6
2015-08-12	A3	Ambient	376.8
2015-08-12	A3	Ambient	378.1
2015-08-12	A3	Ambient	379.1
2015-08-13	E1	Elevated	547.6
2015-08-13	E1	Elevated	490.4
2015-08-13	E1	Elevated	508.3
2015-08-13	E1	Elevated	490.9
2015-08-13	E1	Elevated	485.4
2015-08-13	E1	Elevated	484.9
2015-08-13	E1	Elevated	507
2015-08-13	E1	Elevated	496.1
2015-08-13	E1	Elevated	510
2015-08-13	E1	Elevated	477.5
2015-08-13	E1	Elevated	487.6
2015-08-13	E1	Elevated	384.1
2015-08-13	A1	Ambient	394.7
2015-08-13	A1	Ambient	385.7
2015-08-13	A1	Ambient	385.7
2015-08-13	A1	Ambient	385.3
2015-08-13	A1	Ambient	381.8
2015-08-13	A1	Ambient	382.5
2015-08-13	A1	Ambient	381.9
2015-08-13	A1	Ambient	381.1
2015-08-13	A1	Ambient	381.9
2015-08-13	A1	Ambient	381.3
2015-08-13	A1	Ambient	381.1
2015-08-13	A1	Ambient	384.2
2015-08-13	E2	Elevated	544
2015-08-13	E2	Elevated	504.4
2015-08-13	E2	Elevated	484.3
2015-08-13	E2	Elevated	440.5
2015-08-13	E2	Elevated	547.3
2015-08-13	E2	Elevated	557.2
2015-08-13	E2	Elevated	527.9
2015-08-13	E2	Elevated	606.3
2015-08-13	E2	Elevated	551.3
2015-08-13	E2	Elevated	550.8
2015-08-13	E2	Elevated	602.8
2015-08-13	E2	Elevated	384.7
2015-08-13	A2	Ambient	394.2
2015-08-13	A2	Ambient	386.7
2015-08-13	A2	Ambient	385.6
2015-08-13	A2	Ambient	383.4
2015-08-13	A2	Ambient	380.5
2015-08-13	A2	Ambient	382.4
2015-08-13	A2	Ambient	383.7
2015-08-13	A2	Ambient	382.6
2015-08-13	A2	Ambient	382
2015-08-13	A2	Ambient	381.3
2015-08-13	A2	Ambient	383.3
2015-08-13	A2	Ambient	385.2
2015-08-13	E3	Elevated	561.2
2015-08-13	E3	Elevated	534
2015-08-13	E3	Elevated	473.5
2015-08-13	E3	Elevated	513.5
2015-08-13	E3	Elevated	467.9
2015-08-13	E3	Elevated	482.8
2015-08-13	E3	Elevated	508.5
2015-08-13	E3	Elevated	472.8
2015-08-13	E3	Elevated	481.4
2015-08-13	E3	Elevated	518.9
2015-08-13	E3	Elevated	492.1
2015-08-13	E3	Elevated	386.5
2015-08-13	A3	Ambient	392.2
2015-08-13	A3	Ambient	387.3
2015-08-13	A3	Ambient	384.7
2015-08-13	A3	Ambient	383
2015-08-13	A3	Ambient	382.3
2015-08-13	A3	Ambient	382.7
2015-08-13	A3	Ambient	382.8
2015-08-13	A3	Ambient	382.6
2015-08-13	A3	Ambient	382.5
2015-08-13	A3	Ambient	382.1
2015-08-13	A3	Ambient	383.1
2015-08-13	A3	Ambient	387.2
2015-08-14	E1	Elevated	417.9
2015-08-14	E1	Elevated	417.1
2015-08-14	E1	Elevated	491.9
2015-08-14	E1	Elevated	469.6
2015-08-14	E1	Elevated	466.6
2015-08-14	E1	Elevated	486.3
2015-08-14	E1	Elevated	499.2
2015-08-14	E1	Elevated	442.2
2015-08-14	E1	Elevated	471.4
2015-08-14	E1	Elevated	499.6
2015-08-14	E1	Elevated	466
2015-08-14	E1	Elevated	395.2
2015-08-14	A1	Ambient	402.1
2015-08-14	A1	Ambient	391.2
2015-08-14	A1	Ambient	386
2015-08-14	A1	Ambient	387.1
2015-08-14	A1	Ambient	385.2
2015-08-14	A1	Ambient	382.4
2015-08-14	A1	Ambient	384.5
2015-08-14	A1	Ambient	386.7
2015-08-14	A1	Ambient	385.4
2015-08-14	A1	Ambient	384.2
2015-08-14	A1	Ambient	383.6
2015-08-14	A1	Ambient	386
2015-08-14	E2	Elevated	403
2015-08-14	E2	Elevated	530.9
2015-08-14	E2	Elevated	493.8
2015-08-14	E2	Elevated	558.2
2015-08-14	E2	Elevated	567.9
2015-08-14	E2	Elevated	544.4
2015-08-14	E2	Elevated	539.3
2015-08-14	E2	Elevated	542.3
2015-08-14	E2	Elevated	547.7
2015-08-14	E2	Elevated	475.7
2015-08-14	E2	Elevated	468.8
2015-08-14	E2	Elevated	386.9
2015-08-14	A2	Ambient	405.1
2015-08-14	A2	Ambient	385.9
2015-08-14	A2	Ambient	389.1
2015-08-14	A2	Ambient	384.4
2015-08-14	A2	Ambient	382.8
2015-08-14	A2	Ambient	380
2015-08-14	A2	Ambient	382.6
2015-08-14	A2	Ambient	388.5
2015-08-14	A2	Ambient	387.3
2015-08-14	A2	Ambient	384.8
2015-08-14	A2	Ambient	387.1
2015-08-14	A2	Ambient	387.3
2015-08-14	E3	Elevated	485.7
2015-08-14	E3	Elevated	562.7
2015-08-14	E3	Elevated	522.2
2015-08-14	E3	Elevated	516.1
2015-08-14	E3	Elevated	491.7
2015-08-14	E3	Elevated	486.9
2015-08-14	E3	Elevated	525.7
2015-08-14	E3	Elevated	543.5
2015-08-14	E3	Elevated	602.4
2015-08-14	E3	Elevated	506.9
2015-08-14	E3	Elevated	412.5
2015-08-14	E3	Elevated	388.3
2015-08-14	A3	Ambient	402.9
2015-08-14	A3	Ambient	390.8
2015-08-14	A3	Ambient	385.6
2015-08-14	A3	Ambient	389.8
2015-08-14	A3	Ambient	384.2
2015-08-14	A3	Ambient	387.4
2015-08-14	A3	Ambient	389.8
2015-08-14	A3	Ambient	391.1
2015-08-14	A3	Ambient	384.8
2015-08-14	A3	Ambient	383.8
2015-08-14	A3	Ambient	381.6
2015-08-14	A3	Ambient	390
2015-08-15	E1	Elevated	464.3
2015-08-15	E1	Elevated	404.5
2015-08-15	E1	Elevated	458.4
2015-08-15	E1	Elevated	465.8
2015-08-15	E1	Elevated	475.3
2015-08-15	E1	Elevated	518.5
2015-08-15	E1	Elevated	483
2015-08-15	E1	Elevated	475.7
2015-08-15	E1	Elevated	494.7
2015-08-15	E1	Elevated	481.2
2015-08-15	E1	Elevated	490.5
2015-08-15	E1	Elevated	401.4
2015-08-15	A1	Ambient	403.1
2015-08-15	A1	Ambient	393.5
2015-08-15	A1	Ambient	383.4
2015-08-15	A1	Ambient	390.3
2015-08-15	A1	Ambient	380.4
2015-08-15	A1	Ambient	384.3
2015-08-15	A1	Ambient	387.1
2015-08-15	A1	Ambient	389.8
2015-08-15	A1	Ambient	386.4
2015-08-15	A1	Ambient	384
2015-08-15	A1	Ambient	382.4
2015-08-15	A1	Ambient	386.1
2015-08-15	E2	Elevated	401.7
2015-08-15	E2	Elevated	538.8
2015-08-15	E2	Elevated	398.8
2015-08-15	E2	Elevated	541.1
2015-08-15	E2	Elevated	484.4
2015-08-15	E2	Elevated	399.3
2015-08-15	E2	Elevated	450
2015-08-15	E2	Elevated	618.2
2015-08-15	E2	Elevated	554.3
2015-08-15	E2	Elevated	518.8
2015-08-15	E2	Elevated	447
2015-08-15	E2	Elevated	386.9
2015-08-15	A2	Ambient	394.8
2015-08-15	A2	Ambient	397.7
2015-08-15	A2	Ambient	377.8
2015-08-15	A2	Ambient	392.9
2015-08-15	A2	Ambient	383.2
2015-08-15	A2	Ambient	383.1
2015-08-15	A2	Ambient	382.1
2015-08-15	A2	Ambient	382.5
2015-08-15	A2	Ambient	386.1
2015-08-15	A2	Ambient	382.1
2015-08-15	A2	Ambient	381.3
2015-08-15	A2	Ambient	387.2
2015-08-15	E3	Elevated	427.1
2015-08-15	E3	Elevated	516.5
2015-08-15	E3	Elevated	519.8
2015-08-15	E3	Elevated	526.5
2015-08-15	E3	Elevated	506.2
2015-08-15	E3	Elevated	506.6
2015-08-15	E3	Elevated	497.4
2015-08-15	E3	Elevated	497.4
2015-08-15	E3	Elevated	492.1
2015-08-15	E3	Elevated	458.9
2015-08-15	E3	Elevated	449.8
2015-08-15	E3	Elevated	385.7
2015-08-15	A3	Ambient	397.1
2015-08-15	A3	Ambient	401.3
2015-08-15	A3	Ambient	382.4
2015-08-15	A3	Ambient	386.9
2015-08-15	A3	Ambient	396.4
2015-08-15	A3	Ambient	386.2
2015-08-15	A3	Ambient	401.4
2015-08-15	A3	Ambient	384.4
2015-08-15	A3	Ambient	394.7
2015-08-15	A3	Ambient	381.9
2015-08-15	A3	Ambient	384.7
2015-08-15	A3	Ambient	385.9
2015-08-16	E1	Elevated	527.5
2015-08-16	E1	Elevated	478.2
2015-08-16	E1	Elevated	499.9
2015-08-16	E1	Elevated	513.1
2015-08-16	E1	Elevated	473.2
2015-08-16	E1	Elevated	526.5
2015-08-16	E1	Elevated	484.3
2015-08-16	E1	Elevated	523.7
2015-08-16	E1	Elevated	493.9
2015-08-16	E1	Elevated	512.8
2015-08-16	E1	Elevated	490
2015-08-16	E1	Elevated	390
2015-08-16	A1	Ambient	410.5
2015-08-16	A1	Ambient	404
2015-08-16	A1	Ambient	414.4
2015-08-16	A1	Ambient	408.9
2015-08-16	A1	Ambient	411.4
2015-08-16	A1	Ambient	401.1
2015-08-16	A1	Ambient	419.1
2015-08-16	A1	Ambient	404.7
2015-08-16	A1	Ambient	401.2
2015-08-16	A1	Ambient	394.8
2015-08-16	A1	Ambient	403.2
2015-08-16	A1	Ambient	390.7
2015-08-16	E2	Elevated	597.9
2015-08-16	E2	Elevated	635.6
2015-08-16	E2	Elevated	619.9
2015-08-16	E2	Elevated	563.1
2015-08-16	E2	Elevated	608
2015-08-16	E2	Elevated	558.3
2015-08-16	E2	Elevated	578
2015-08-16	E2	Elevated	581.9
2015-08-16	E2	Elevated	551
2015-08-16	E2	Elevated	524.3
2015-08-16	E2	Elevated	537.5
2015-08-16	E2	Elevated	390.8
2015-08-16	A2	Ambient	401.9
2015-08-16	A2	Ambient	406.2
2015-08-16	A2	Ambient	401.8
2015-08-16	A2	Ambient	400.3
2015-08-16	A2	Ambient	399.9
2015-08-16	A2	Ambient	399.8
2015-08-16	A2	Ambient	394.8
2015-08-16	A2	Ambient	393.9
2015-08-16	A2	Ambient	390.8
2015-08-16	A2	Ambient	390.6
2015-08-16	A2	Ambient	389.2
2015-08-16	A2	Ambient	390.4
2015-08-16	E3	Elevated	598.1
2015-08-16	E3	Elevated	577.2
2015-08-16	E3	Elevated	599.4
2015-08-16	E3	Elevated	564.4
2015-08-16	E3	Elevated	642.5
2015-08-16	E3	Elevated	562.4
2015-08-16	E3	Elevated	594.7
2015-08-16	E3	Elevated	617.1
2015-08-16	E3	Elevated	521.7
2015-08-16	E3	Elevated	616.3
2015-08-16	E3	Elevated	546.6
2015-08-16	E3	Elevated	393.7
2015-08-16	A3	Ambient	402.6
2015-08-16	A3	Ambient	405.5
2015-08-16	A3	Ambient	401.6
2015-08-16	A3	Ambient	400.2
2015-08-16	A3	Ambient	399.2
2015-08-16	A3	Ambient	400.7
2015-08-16	A3	Ambient	395.2
2015-08-16	A3	Ambient	394.3
2015-08-16	A3	Ambient	391.1
2015-08-16	A3	Ambient	389.6
2015-08-16	A3	Ambient	387.5
2015-08-16	A3	Ambient	391.2
2015-08-17	E1	Elevated	511.6
2015-08-17	E1	Elevated	485.8
2015-08-17	E1	Elevated	478
2015-08-17	E1	Elevated	514.8
2015-08-17	E1	Elevated	510.3
2015-08-17	E1	Elevated	494.4
2015-08-17	E1	Elevated	515
2015-08-17	E1	Elevated	470.6
2015-08-17	E1	Elevated	468.3
2015-08-17	E1	Elevated	487.3
2015-08-17	E1	Elevated	475.1
2015-08-17	E1	Elevated	389.4
2015-08-17	A1	Ambient	403.5
2015-08-17	A1	Ambient	401.7
2015-08-17	A1	Ambient	395.2
2015-08-17	A1	Ambient	401.4
2015-08-17	A1	Ambient	399.2
2015-08-17	A1	Ambient	402.8
2015-08-17	A1	Ambient	402.1
2015-08-17	A1	Ambient	400.9
2015-08-17	A1	Ambient	406.2
2015-08-17	A1	Ambient	393.3
2015-08-17	A1	Ambient	395.1
2015-08-17	A1	Ambient	393.3
2015-08-17	E2	Elevated	571.5
2015-08-17	E2	Elevated	583.1
2015-08-17	E2	Elevated	575.2
2015-08-17	E2	Elevated	561.9
2015-08-17	E2	Elevated	516.9
2015-08-17	E2	Elevated	576.1
2015-08-17	E2	Elevated	571.2
2015-08-17	E2	Elevated	643
2015-08-17	E2	Elevated	593.2
2015-08-17	E2	Elevated	608.5
2015-08-17	E2	Elevated	620.6
2015-08-17	E2	Elevated	391.7
2015-08-17	A2	Ambient	400.9
2015-08-17	A2	Ambient	395.4
2015-08-17	A2	Ambient	393.4
2015-08-17	A2	Ambient	392.4
2015-08-17	A2	Ambient	392.7
2015-08-17	A2	Ambient	393.9
2015-08-17	A2	Ambient	393.3
2015-08-17	A2	Ambient	394.9
2015-08-17	A2	Ambient	394.9
2015-08-17	A2	Ambient	393.3
2015-08-17	A2	Ambient	392.1
2015-08-17	A2	Ambient	393
2015-08-17	E3	Elevated	570.4
2015-08-17	E3	Elevated	519.1
2015-08-17	E3	Elevated	527.8
2015-08-17	E3	Elevated	565.8
2015-08-17	E3	Elevated	574.5
2015-08-17	E3	Elevated	558.8
2015-08-17	E3	Elevated	527.2
2015-08-17	E3	Elevated	612.9
2015-08-17	E3	Elevated	544.4
2015-08-17	E3	Elevated	537.4
2015-08-17	E3	Elevated	521.4
2015-08-17	E3	Elevated	389
2015-08-17	A3	Ambient	399.2
2015-08-17	A3	Ambient	394.9
2015-08-17	A3	Ambient	393.1
2015-08-17	A3	Ambient	393.5
2015-08-17	A3	Ambient	395
2015-08-17	A3	Ambient	393.9
2015-08-17	A3	Ambient	393.5
2015-08-17	A3	Ambient	394.6
2015-08-17	A3	Ambient	393.4
2015-08-17	A3	Ambient	392.9
2015-08-17	A3	Ambient	392.5
2015-08-17	A3	Ambient	391.4
2015-08-18	E1	Elevated	447.7
2015-08-18	E1	Elevated	497.4
2015-08-18	E1	Elevated	503.7
2015-08-18	E1	Elevated	536.8
2015-08-18	E1	Elevated	479.7
2015-08-18	E1	Elevated	487.8
2015-08-18	E1	Elevated	493.3
2015-08-18	E1	Elevated	485.2
2015-08-18	E1	Elevated	421.5
2015-08-18	E1	Elevated	485.5
2015-08-18	E1	Elevated	502.9
2015-08-18	E1	Elevated	396.9
2015-08-18	A1	Ambient	396.9
2015-08-18	A1	Ambient	396.1
2015-08-18	A1	Ambient	389.7
2015-08-18	A1	Ambient	388
2015-08-18	A1	Ambient	384.4
2015-08-18	A1	Ambient	380.1
2015-08-18	A1	Ambient	379
2015-08-18	A1	Ambient	376.4
2015-08-18	A1	Ambient	380.7
2015-08-18	A1	Ambient	393
2015-08-18	A1	Ambient	379.5
2015-08-18	A1	Ambient	393.1
2015-08-18	E2	Elevated	606.6
2015-08-18	E2	Elevated	562.4
2015-08-18	E2	Elevated	605.8
2015-08-18	E2	Elevated	482.3
2015-08-18	E2	Elevated	580.4
2015-08-18	E2	Elevated	509
2015-08-18	E2	Elevated	532.1
2015-08-18	E2	Elevated	547
2015-08-18	E2	Elevated	501.4
2015-08-18	E2	Elevated	545.3
2015-08-18	E2	Elevated	545.6
2015-08-18	E2	Elevated	390.5
2015-08-18	A2	Ambient	391.3
2015-08-18	A2	Ambient	391.9
2015-08-18	A2	Ambient	388
2015-08-18	A2	Ambient	384.1
2015-08-18	A2	Ambient	379.2
2015-08-18	A2	Ambient	376
2015-08-18	A2	Ambient	376.1
2015-08-18	A2	Ambient	376.3
2015-08-18	A2	Ambient	376.8
2015-08-18	A2	Ambient	379.8
2015-08-18	A2	Ambient	380.9
2015-08-18	A2	Ambient	399
2015-08-18	E3	Elevated	592.2
2015-08-18	E3	Elevated	590.6
2015-08-18	E3	Elevated	486.5
2015-08-18	E3	Elevated	493.5
2015-08-18	E3	Elevated	565.6
2015-08-18	E3	Elevated	568.9
2015-08-18	E3	Elevated	498.1
2015-08-18	E3	Elevated	428.5
2015-08-18	E3	Elevated	519.3
2015-08-18	E3	Elevated	590.4
2015-08-18	E3	Elevated	536.2
2015-08-18	E3	Elevated	435.6
2015-08-18	A3	Ambient	390.3
2015-08-18	A3	Ambient	390.8
2015-08-18	A3	Ambient	389.9
2015-08-18	A3	Ambient	385.3
2015-08-18	A3	Ambient	378.8
2015-08-18	A3	Ambient	377.9
2015-08-18	A3	Ambient	376.7
2015-08-18	A3	Ambient	378.4
2015-08-18	A3	Ambient	377.5
2015-08-18	A3	Ambient	379.1
2015-08-18	A3	Ambient	385.6
2015-08-18	A3	Ambient	413
2015-08-27	E1	Elevated	503.4
2015-08-27	E1	Elevated	513.2
2015-08-27	E1	Elevated	474.5
2015-08-27	E1	Elevated	481.6
2015-08-27	E1	Elevated	396.3
2015-08-27	E1	Elevated	441.2
2015-08-27	E1	Elevated	428.9
2015-08-27	E1	Elevated	468.4
2015-08-27	E1	Elevated	523.5
2015-08-27	E1	Elevated	448
2015-08-27	E1	Elevated	448.4
2015-08-27	E1	Elevated	405.4
2015-08-27	A1	Ambient	389.8
2015-08-27	A1	Ambient	398.5
2015-08-27	A1	Ambient	397.9
2015-08-27	A1	Ambient	387.9
2015-08-27	A1	Ambient	384.2
2015-08-27	A1	Ambient	379.7
2015-08-27	A1	Ambient	390.6
2015-08-27	A1	Ambient	387.9
2015-08-27	A1	Ambient	381.1
2015-08-27	A1	Ambient	377.6
2015-08-27	A1	Ambient	383.5
2015-08-27	A1	Ambient	389.4
2015-08-27	E2	Elevated	411.3
2015-08-27	E2	Elevated	664.2
2015-08-27	E2	Elevated	501.6
2015-08-27	E2	Elevated	642.6
2015-08-27	E2	Elevated	545.5
2015-08-27	E2	Elevated	622
2015-08-27	E2	Elevated	406.6
2015-08-27	E2	Elevated	550.7
2015-08-27	E2	Elevated	503.6
2015-08-27	E2	Elevated	523.4
2015-08-27	E2	Elevated	608.9
2015-08-27	E2	Elevated	389
2015-08-27	A2	Ambient	393
2015-08-27	A2	Ambient	395.1
2015-08-27	A2	Ambient	388.3
2015-08-27	A2	Ambient	390.3
2015-08-27	A2	Ambient	382.7
2015-08-27	A2	Ambient	377.3
2015-08-27	A2	Ambient	383
2015-08-27	A2	Ambient	384.7
2015-08-27	A2	Ambient	377.9
2015-08-27	A2	Ambient	377
2015-08-27	A2	Ambient	382.7
2015-08-27	A2	Ambient	384.3
2015-08-27	E3	Elevated	592
2015-08-27	E3	Elevated	563.8
2015-08-27	E3	Elevated	506.7
2015-08-27	E3	Elevated	519.4
2015-08-27	E3	Elevated	625.1
2015-08-27	E3	Elevated	505.8
2015-08-27	E3	Elevated	540.1
2015-08-27	E3	Elevated	523.1
2015-08-27	E3	Elevated	511.3
2015-08-27	E3	Elevated	495.7
2015-08-27	E3	Elevated	590.7
2015-08-27	E3	Elevated	385.2
2015-08-27	A3	Ambient	413.3
2015-08-27	A3	Ambient	387.6
2015-08-27	A3	Ambient	387.6
2015-08-27	A3	Ambient	389.2
2015-08-27	A3	Ambient	382
2015-08-27	A3	Ambient	384.5
2015-08-27	A3	Ambient	385.2
2015-08-27	A3	Ambient	382.1
2015-08-27	A3	Ambient	374.7
2015-08-27	A3	Ambient	377.4
2015-08-27	A3	Ambient	384.9
2015-08-27	A3	Ambient	382
2015-08-28	E1	Elevated	545.1
2015-08-28	E1	Elevated	531.7
2015-08-28	E1	Elevated	424.8
2015-08-28	E1	Elevated	491.9
2015-08-28	E1	Elevated	434
2015-08-28	E1	Elevated	475.6
2015-08-28	E1	Elevated	499.1
2015-08-28	E1	Elevated	466.6
2015-08-28	E1	Elevated	469.4
2015-08-28	E1	Elevated	495.3
2015-08-28	E1	Elevated	502.5
2015-08-28	E1	Elevated	410.2
2015-08-28	A1	Ambient	404.7
2015-08-28	A1	Ambient	399.7
2015-08-28	A1	Ambient	392.1
2015-08-28	A1	Ambient	386.8
2015-08-28	A1	Ambient	381.9
2015-08-28	A1	Ambient	387
2015-08-28	A1	Ambient	391.2
2015-08-28	A1	Ambient	390.6
2015-08-28	A1	Ambient	379.9
2015-08-28	A1	Ambient	379.2
2015-08-28	A1	Ambient	400.6
2015-08-28	A1	Ambient	381.3
2015-08-28	E2	Elevated	510.1
2015-08-28	E2	Elevated	491.8
2015-08-28	E2	Elevated	457.2
2015-08-28	E2	Elevated	408.5
2015-08-28	E2	Elevated	429.2
2015-08-28	E2	Elevated	433.7
2015-08-28	E2	Elevated	547.7
2015-08-28	E2	Elevated	524.2
2015-08-28	E2	Elevated	527.3
2015-08-28	E2	Elevated	548
2015-08-28	E2	Elevated	525
2015-08-28	E2	Elevated	382.6
2015-08-28	A2	Ambient	406.8
2015-08-28	A2	Ambient	398.6
2015-08-28	A2	Ambient	389.1
2015-08-28	A2	Ambient	384.2
2015-08-28	A2	Ambient	382.8
2015-08-28	A2	Ambient	384.4
2015-08-28	A2	Ambient	384.7
2015-08-28	A2	Ambient	380.4
2015-08-28	A2	Ambient	378.2
2015-08-28	A2	Ambient	380.1
2015-08-28	A2	Ambient	382.1
2015-08-28	A2	Ambient	384.4
2015-08-28	E3	Elevated	667.8
2015-08-28	E3	Elevated	537.9
2015-08-28	E3	Elevated	494.9
2015-08-28	E3	Elevated	431
2015-08-28	E3	Elevated	493.9
2015-08-28	E3	Elevated	509.5
2015-08-28	E3	Elevated	553.4
2015-08-28	E3	Elevated	562.7
2015-08-28	E3	Elevated	534.5
2015-08-28	E3	Elevated	574.8
2015-08-28	E3	Elevated	585.1
2015-08-28	E3	Elevated	400.8
2015-08-28	A3	Ambient	401.9
2015-08-28	A3	Ambient	394.5
2015-08-28	A3	Ambient	391.9
2015-08-28	A3	Ambient	382.6
2015-08-28	A3	Ambient	386.5
2015-08-28	A3	Ambient	386.6
2015-08-28	A3	Ambient	382.3
2015-08-28	A3	Ambient	379.8
2015-08-28	A3	Ambient	377.3
2015-08-28	A3	Ambient	378.5
2015-08-28	A3	Ambient	378.8
2015-08-28	A3	Ambient	401.1
2015-08-29	E1	Elevated	531.7
2015-08-29	E1	Elevated	571.3
2015-08-29	E1	Elevated	532.7
2015-08-29	E1	Elevated	498.7
2015-08-29	E1	Elevated	462.7
2015-08-29	E1	Elevated	491.7
2015-08-29	E1	Elevated	432.3
2015-08-29	E1	Elevated	472.4
2015-08-29	E1	Elevated	468.1
2015-08-29	E1	Elevated	445.9
2015-08-29	E1	Elevated	498.7
2015-08-29	E1	Elevated	391.8
2015-08-29	A1	Ambient	445.2
2015-08-29	A1	Ambient	439.8
2015-08-29	A1	Ambient	427.4
2015-08-29	A1	Ambient	403.5
2015-08-29	A1	Ambient	394.1
2015-08-29	A1	Ambient	390.4
2015-08-29	A1	Ambient	389.3
2015-08-29	A1	Ambient	389.6
2015-08-29	A1	Ambient	388
2015-08-29	A1	Ambient	386.8
2015-08-29	A1	Ambient	383.1
2015-08-29	A1	Ambient	389.5
2015-08-29	E2	Elevated	518.6
2015-08-29	E2	Elevated	511.3
2015-08-29	E2	Elevated	550.6
2015-08-29	E2	Elevated	491.6
2015-08-29	E2	Elevated	544.4
2015-08-29	E2	Elevated	612.7
2015-08-29	E2	Elevated	523.7
2015-08-29	E2	Elevated	591.7
2015-08-29	E2	Elevated	419.6
2015-08-29	E2	Elevated	506.2
2015-08-29	E2	Elevated	638
2015-08-29	E2	Elevated	390.3
2015-08-29	A2	Ambient	440.8
2015-08-29	A2	Ambient	436.5
2015-08-29	A2	Ambient	424.9
2015-08-29	A2	Ambient	393.6
2015-08-29	A2	Ambient	395.6
2015-08-29	A2	Ambient	390.9
2015-08-29	A2	Ambient	389.3
2015-08-29	A2	Ambient	391.5
2015-08-29	A2	Ambient	388.8
2015-08-29	A2	Ambient	385.4
2015-08-29	A2	Ambient	385.9
2015-08-29	A2	Ambient	390.1
2015-08-29	E3	Elevated	570
2015-08-29	E3	Elevated	447.5
2015-08-29	E3	Elevated	487.8
2015-08-29	E3	Elevated	505
2015-08-29	E3	Elevated	522.5
2015-08-29	E3	Elevated	468.8
2015-08-29	E3	Elevated	430.3
2015-08-29	E3	Elevated	514.3
2015-08-29	E3	Elevated	419.4
2015-08-29	E3	Elevated	589.4
2015-08-29	E3	Elevated	453.1
2015-08-29	E3	Elevated	402.2
2015-08-29	A3	Ambient	444.5
2015-08-29	A3	Ambient	431.8
2015-08-29	A3	Ambient	418.3
2015-08-29	A3	Ambient	393.1
2015-08-29	A3	Ambient	391
2015-08-29	A3	Ambient	390.4
2015-08-29	A3	Ambient	393.7
2015-08-29	A3	Ambient	388.3
2015-08-29	A3	Ambient	388.3
2015-08-29	A3	Ambient	384.4
2015-08-29	A3	Ambient	384.9
2015-08-29	A3	Ambient	451.2
2015-08-30	E1	Elevated	556.1
2015-08-30	E1	Elevated	564
2015-08-30	E1	Elevated	473.9
2015-08-30	E1	Elevated	508.4
2015-08-30	E1	Elevated	553.2
2015-08-30	E1	Elevated	498.4
2015-08-30	E1	Elevated	483.7
2015-08-30	E1	Elevated	475.6
2015-08-30	E1	Elevated	470.4
2015-08-30	E1	Elevated	508.7
2015-08-30	E1	Elevated	507.9
2015-08-30	E1	Elevated	420.9
2015-08-30	A1	Ambient	502.8
2015-08-30	A1	Ambient	468.6
2015-08-30	A1	Ambient	431.4
2015-08-30	A1	Ambient	417.5
2015-08-30	A1	Ambient	415.6
2015-08-30	A1	Ambient	412.3
2015-08-30	A1	Ambient	405.2
2015-08-30	A1	Ambient	403.2
2015-08-30	A1	Ambient	402.7
2015-08-30	A1	Ambient	401.3
2015-08-30	A1	Ambient	395.4
2015-08-30	A1	Ambient	404.8
2015-08-30	E2	Elevated	501.4
2015-08-30	E2	Elevated	495.7
2015-08-30	E2	Elevated	617.3
2015-08-30	E2	Elevated	523.5
2015-08-30	E2	Elevated	555.5
2015-08-30	E2	Elevated	507.2
2015-08-30	E2	Elevated	561.1
2015-08-30	E2	Elevated	536.2
2015-08-30	E2	Elevated	543.7
2015-08-30	E2	Elevated	630.7
2015-08-30	E2	Elevated	439.9
2015-08-30	E2	Elevated	409.2
2015-08-30	A2	Ambient	474
2015-08-30	A2	Ambient	455.3
2015-08-30	A2	Ambient	425.2
2015-08-30	A2	Ambient	416.7
2015-08-30	A2	Ambient	419.1
2015-08-30	A2	Ambient	412.2
2015-08-30	A2	Ambient	400
2015-08-30	A2	Ambient	407.9
2015-08-30	A2	Ambient	402.1
2015-08-30	A2	Ambient	392.5
2015-08-30	A2	Ambient	403.7
2015-08-30	A2	Ambient	412.8
2015-08-30	E3	Elevated	485.2
2015-08-30	E3	Elevated	473.9
2015-08-30	E3	Elevated	482.2
2015-08-30	E3	Elevated	543.3
2015-08-30	E3	Elevated	555
2015-08-30	E3	Elevated	560
2015-08-30	E3	Elevated	513
2015-08-30	E3	Elevated	514.8
2015-08-30	E3	Elevated	622.2
2015-08-30	E3	Elevated	498.3
2015-08-30	E3	Elevated	493.8
2015-08-30	E3	Elevated	417.6
2015-08-30	A3	Ambient	469.5
2015-08-30	A3	Ambient	433.6
2015-08-30	A3	Ambient	417
2015-08-30	A3	Ambient	410.6
2015-08-30	A3	Ambient	411.5
2015-08-30	A3	Ambient	410.3
2015-08-30	A3	Ambient	400.8
2015-08-30	A3	Ambient	404.1
2015-08-30	A3	Ambient	401.8
2015-08-30	A3	Ambient	393.4
2015-08-30	A3	Ambient	396.1
2015-08-30	A3	Ambient	428.3
2015-08-31	E1	Elevated	686.9
2015-08-31	E1	Elevated	619.2
2015-08-31	E1	Elevated	549.3
2015-08-31	E1	Elevated	543.4
2015-08-31	E1	Elevated	535.6
2015-08-31	E1	Elevated	517.1
2015-08-31	E1	Elevated	477.7
2015-08-31	E1	Elevated	449
2015-08-31	E1	Elevated	478.3
2015-08-31	E1	Elevated	478
2015-08-31	E1	Elevated	499.2
2015-08-31	E1	Elevated	387.3
2015-08-31	A1	Ambient	585.3
2015-08-31	A1	Ambient	486.9
2015-08-31	A1	Ambient	465
2015-08-31	A1	Ambient	452.5
2015-08-31	A1	Ambient	440.6
2015-08-31	A1	Ambient	410.6
2015-08-31	A1	Ambient	392.3
2015-08-31	A1	Ambient	387.7
2015-08-31	A1	Ambient	387.4
2015-08-31	A1	Ambient	383.9
2015-08-31	A1	Ambient	381.9
2015-08-31	A1	Ambient	384.2
2015-08-31	E2	Elevated	595
2015-08-31	E2	Elevated	604.3
2015-08-31	E2	Elevated	545
2015-08-31	E2	Elevated	678.4
2015-08-31	E2	Elevated	598.4
2015-08-31	E2	Elevated	555.7
2015-08-31	E2	Elevated	447.2
2015-08-31	E2	Elevated	441.6
2015-08-31	E2	Elevated	414
2015-08-31	E2	Elevated	411
2015-08-31	E2	Elevated	406.7
2015-08-31	E2	Elevated	385.2
2015-08-31	A2	Ambient	549.2
2015-08-31	A2	Ambient	471.4
2015-08-31	A2	Ambient	462.5
2015-08-31	A2	Ambient	451.6
2015-08-31	A2	Ambient	429.9
2015-08-31	A2	Ambient	409.6
2015-08-31	A2	Ambient	390
2015-08-31	A2	Ambient	388.6
2015-08-31	A2	Ambient	386.2
2015-08-31	A2	Ambient	384.3
2015-08-31	A2	Ambient	385
2015-08-31	A2	Ambient	386.1
2015-08-31	E3	Elevated	671.8
2015-08-31	E3	Elevated	599.4
2015-08-31	E3	Elevated	573.1
2015-08-31	E3	Elevated	564.7
2015-08-31	E3	Elevated	529.2
2015-08-31	E3	Elevated	529.4
2015-08-31	E3	Elevated	457.3
2015-08-31	E3	Elevated	453.8
2015-08-31	E3	Elevated	472.2
2015-08-31	E3	Elevated	518.1
2015-08-31	E3	Elevated	487.8
2015-08-31	E3	Elevated	385.7
2015-08-31	A3	Ambient	542
2015-08-31	A3	Ambient	474.6
2015-08-31	A3	Ambient	460.6
2015-08-31	A3	Ambient	456.1
2015-08-31	A3	Ambient	417.2
2015-08-31	A3	Ambient	395.5
2015-08-31	A3	Ambient	388.8
2015-08-31	A3	Ambient	388.9
2015-08-31	A3	Ambient	391.5
2015-08-31	A3	Ambient	391.3
2015-08-31	A3	Ambient	384.5
2015-08-31	A3	Ambient	388.5
2015-09-01	E1	Elevated	503.6
2015-09-01	E1	Elevated	487.4
2015-09-01	E1	Elevated	472.4
2015-09-01	E1	Elevated	534.8
2015-09-01	E1	Elevated	495.9
2015-09-01	E1	Elevated	511.7
2015-09-01	E1	Elevated	485.7
2015-09-01	E1	Elevated	519.2
2015-09-01	E1	Elevated	502.3
2015-09-01	E1	Elevated	400.5
2015-09-01	A1	Ambient	428.8
2015-09-01	A1	Ambient	412.8
2015-09-01	A1	Ambient	399.9
2015-09-01	A1	Ambient	405.3
2015-09-01	A1	Ambient	405.2
2015-09-01	A1	Ambient	412.5
2015-09-01	A1	Ambient	409
2015-09-01	A1	Ambient	390.3
2015-09-01	A1	Ambient	384.3
2015-09-01	A1	Ambient	385.8
2015-09-01	E2	Elevated	469.8
2015-09-01	E2	Elevated	500.1
2015-09-01	E2	Elevated	430.1
2015-09-01	E2	Elevated	561.8
2015-09-01	E2	Elevated	550.5
2015-09-01	E2	Elevated	531.4
2015-09-01	E2	Elevated	577.5
2015-09-01	E2	Elevated	524.3
2015-09-01	E2	Elevated	553.6
2015-09-01	E2	Elevated	388.9
2015-09-01	A2	Ambient	426.6
2015-09-01	A2	Ambient	412.1
2015-09-01	A2	Ambient	401.4
2015-09-01	A2	Ambient	410.4
2015-09-01	A2	Ambient	402.6
2015-09-01	A2	Ambient	400.2
2015-09-01	A2	Ambient	395.6
2015-09-01	A2	Ambient	387.2
2015-09-01	A2	Ambient	387.2
2015-09-01	A2	Ambient	388.4
2015-09-01	E3	Elevated	449.2
2015-09-01	E3	Elevated	487
2015-09-01	E3	Elevated	469.7
2015-09-01	E3	Elevated	541
2015-09-01	E3	Elevated	613.8
2015-09-01	E3	Elevated	614.7
2015-09-01	E3	Elevated	593.1
2015-09-01	E3	Elevated	502.2
2015-09-01	E3	Elevated	506.1
2015-09-01	E3	Elevated	388.9
2015-09-01	A3	Ambient	422.5
2015-09-01	A3	Ambient	403.7
2015-09-01	A3	Ambient	400.7
2015-09-01	A3	Ambient	403.3
2015-09-01	A3	Ambient	411.2
2015-09-01	A3	Ambient	401.9
2015-09-01	A3	Ambient	397.4
2015-09-01	A3	Ambient	384.9
2015-09-01	A3	Ambient	388
2015-09-01	A3	Ambient	390.7
2015-09-02	E1	Elevated	523.2
2015-09-02	E1	Elevated	494.7
2015-09-02	E1	Elevated	423.4
2015-09-02	E1	Elevated	400.6
2015-09-02	E1	Elevated	444.5
2015-09-02	E1	Elevated	447.9
2015-09-02	E1	Elevated	465.3
2015-09-02	E1	Elevated	537.1
2015-09-02	E1	Elevated	510.8
2015-09-02	E1	Elevated	400
2015-09-02	A1	Ambient	411.8
2015-09-02	A1	Ambient	398.2
2015-09-02	A1	Ambient	387.2
2015-09-02	A1	Ambient	383.3
2015-09-02	A1	Ambient	383.9
2015-09-02	A1	Ambient	376.9
2015-09-02	A1	Ambient	376.7
2015-09-02	A1	Ambient	376.5
2015-09-02	A1	Ambient	377.9
2015-09-02	A1	Ambient	380.2
2015-09-02	E2	Elevated	494.1
2015-09-02	E2	Elevated	412.1
2015-09-02	E2	Elevated	493.9
2015-09-02	E2	Elevated	505.1
2015-09-02	E2	Elevated	448.3
2015-09-02	E2	Elevated	527.7
2015-09-02	E2	Elevated	537.8
2015-09-02	E2	Elevated	513.9
2015-09-02	E2	Elevated	478.6
2015-09-02	E2	Elevated	381.8
2015-09-02	A2	Ambient	407.9
2015-09-02	A2	Ambient	394.9
2015-09-02	A2	Ambient	386.9
2015-09-02	A2	Ambient	382.6
2015-09-02	A2	Ambient	380.4
2015-09-02	A2	Ambient	377.1
2015-09-02	A2	Ambient	380.4
2015-09-02	A2	Ambient	377.8
2015-09-02	A2	Ambient	379.7
2015-09-02	A2	Ambient	382.4
2015-09-02	E3	Elevated	551.1
2015-09-02	E3	Elevated	520.1
2015-09-02	E3	Elevated	459.5
2015-09-02	E3	Elevated	529.5
2015-09-02	E3	Elevated	545.7
2015-09-02	E3	Elevated	442
2015-09-02	E3	Elevated	510.6
2015-09-02	E3	Elevated	493.9
2015-09-02	E3	Elevated	521.5
2015-09-02	E3	Elevated	379.2
2015-09-02	A3	Ambient	404
2015-09-02	A3	Ambient	393.2
2015-09-02	A3	Ambient	384.9
2015-09-02	A3	Ambient	377
2015-09-02	A3	Ambient	381.8
2015-09-02	A3	Ambient	379.9
2015-09-02	A3	Ambient	377.7
2015-09-02	A3	Ambient	376.4
2015-09-02	A3	Ambient	381.6
2015-09-02	A3	Ambient	378.4
2015-09-03	E1	Elevated	493.7
2015-09-03	E1	Elevated	466.9
2015-09-03	E1	Elevated	438.1
2015-09-03	E1	Elevated	480.9
2015-09-03	E1	Elevated	467.7
2015-09-03	E1	Elevated	487.4
2015-09-03	E1	Elevated	472.1
2015-09-03	E1	Elevated	443.9
2015-09-03	E1	Elevated	447.3
2015-09-03	E1	Elevated	380.5
2015-09-03	A1	Ambient	420.2
2015-09-03	A1	Ambient	401
2015-09-03	A1	Ambient	389.2
2015-09-03	A1	Ambient	384.1
2015-09-03	A1	Ambient	385.7
2015-09-03	A1	Ambient	382.9
2015-09-03	A1	Ambient	380.8
2015-09-03	A1	Ambient	382.4
2015-09-03	A1	Ambient	379.7
2015-09-03	A1	Ambient	377.6
2015-09-03	E2	Elevated	501.9
2015-09-03	E2	Elevated	439.6
2015-09-03	E2	Elevated	442.5
2015-09-03	E2	Elevated	397.4
2015-09-03	E2	Elevated	561.8
2015-09-03	E2	Elevated	482.3
2015-09-03	E2	Elevated	453.1
2015-09-03	E2	Elevated	407.9
2015-09-03	E2	Elevated	514.2
2015-09-03	E2	Elevated	376.9
2015-09-03	A2	Ambient	414.8
2015-09-03	A2	Ambient	396.9
2015-09-03	A2	Ambient	386.9
2015-09-03	A2	Ambient	383.1
2015-09-03	A2	Ambient	376.7
2015-09-03	A2	Ambient	379.7
2015-09-03	A2	Ambient	381.5
2015-09-03	A2	Ambient	382.7
2015-09-03	A2	Ambient	378.8
2015-09-03	A2	Ambient	377.3
2015-09-03	E3	Elevated	499.1
2015-09-03	E3	Elevated	471.5
2015-09-03	E3	Elevated	460.6
2015-09-03	E3	Elevated	454.1
2015-09-03	E3	Elevated	512.4
2015-09-03	E3	Elevated	444.8
2015-09-03	E3	Elevated	478.8
2015-09-03	E3	Elevated	547.4
2015-09-03	E3	Elevated	540.5
2015-09-03	E3	Elevated	375.4
2015-09-03	A3	Ambient	411.9
2015-09-03	A3	Ambient	399.5
2015-09-03	A3	Ambient	386
2015-09-03	A3	Ambient	378.8
2015-09-03	A3	Ambient	379.9
2015-09-03	A3	Ambient	377.7
2015-09-03	A3	Ambient	379.2
2015-09-03	A3	Ambient	390.9
2015-09-03	A3	Ambient	376.4
2015-09-03	A3	Ambient	377
2015-09-04	E1	Elevated	496.7
2015-09-04	E1	Elevated	491.2
2015-09-04	E1	Elevated	440.5
2015-09-04	E1	Elevated	471.4
2015-09-04	E1	Elevated	474.3
2015-09-04	E1	Elevated	480.2
2015-09-04	E1	Elevated	472.4
2015-09-04	E1	Elevated	489.2
2015-09-04	E1	Elevated	442.2
2015-09-04	E1	Elevated	378.8
2015-09-04	A1	Ambient	396.3
2015-09-04	A1	Ambient	387.4
2015-09-04	A1	Ambient	383.6
2015-09-04	A1	Ambient	383.6
2015-09-04	A1	Ambient	379.8
2015-09-04	A1	Ambient	378.8
2015-09-04	A1	Ambient	392.1
2015-09-04	A1	Ambient	377.7
2015-09-04	A1	Ambient	377.7
2015-09-04	A1	Ambient	375.9
2015-09-04	E2	Elevated	570.6
2015-09-04	E2	Elevated	551
2015-09-04	E2	Elevated	507.5
2015-09-04	E2	Elevated	506
2015-09-04	E2	Elevated	481.3
2015-09-04	E2	Elevated	503.8
2015-09-04	E2	Elevated	491.1
2015-09-04	E2	Elevated	502.1
2015-09-04	E2	Elevated	485.4
2015-09-04	E2	Elevated	374.8
2015-09-04	A2	Ambient	388.8
2015-09-04	A2	Ambient	380.5
2015-09-04	A2	Ambient	377
2015-09-04	A2	Ambient	374.7
2015-09-04	A2	Ambient	374.2
2015-09-04	A2	Ambient	375.9
2015-09-04	A2	Ambient	378
2015-09-04	A2	Ambient	374.1
2015-09-04	A2	Ambient	374.1
2015-09-04	A2	Ambient	374
2015-09-04	E3	Elevated	537.7
2015-09-04	E3	Elevated	488.1
2015-09-04	E3	Elevated	449.2
2015-09-04	E3	Elevated	466.5
2015-09-04	E3	Elevated	481.6
2015-09-04	E3	Elevated	479.8
2015-09-04	E3	Elevated	560.1
2015-09-04	E3	Elevated	500.9
2015-09-04	E3	Elevated	523.3
2015-09-04	E3	Elevated	375.3
2015-09-04	A3	Ambient	387.8
2015-09-04	A3	Ambient	379.4
2015-09-04	A3	Ambient	378.1
2015-09-04	A3	Ambient	373.5
2015-09-04	A3	Ambient	377.3
2015-09-04	A3	Ambient	374.8
2015-09-04	A3	Ambient	375.1
2015-09-04	A3	Ambient	372.7
2015-09-04	A3	Ambient	375.8
2015-09-04	A3	Ambient	376.3
2015-09-05	E1	Elevated	481.9
2015-09-05	E1	Elevated	458.7
2015-09-05	E1	Elevated	473.3
2015-09-05	E1	Elevated	476
2015-09-05	E1	Elevated	481.6
2015-09-05	E1	Elevated	447.9
2015-09-05	E1	Elevated	456
2015-09-05	E1	Elevated	463.3
2015-09-05	E1	Elevated	451.9
2015-09-05	E1	Elevated	386.9
2015-09-05	A1	Ambient	395.2
2015-09-05	A1	Ambient	384.7
2015-09-05	A1	Ambient	385.7
2015-09-05	A1	Ambient	387.2
2015-09-05	A1	Ambient	383.9
2015-09-05	A1	Ambient	378.8
2015-09-05	A1	Ambient	380.9
2015-09-05	A1	Ambient	391.5
2015-09-05	A1	Ambient	380.2
2015-09-05	A1	Ambient	383.1
2015-09-05	E2	Elevated	520.1
2015-09-05	E2	Elevated	518.7
2015-09-05	E2	Elevated	522.5
2015-09-05	E2	Elevated	495.7
2015-09-05	E2	Elevated	502
2015-09-05	E2	Elevated	445.5
2015-09-05	E2	Elevated	442.3
2015-09-05	E2	Elevated	492.4
2015-09-05	E2	Elevated	455.1
2015-09-05	E2	Elevated	382.2
2015-09-05	A2	Ambient	390.1
2015-09-05	A2	Ambient	381.5
2015-09-05	A2	Ambient	382.5
2015-09-05	A2	Ambient	382.8
2015-09-05	A2	Ambient	375.8
2015-09-05	A2	Ambient	372.2
2015-09-05	A2	Ambient	374.5
2015-09-05	A2	Ambient	377.8
2015-09-05	A2	Ambient	382
2015-09-05	A2	Ambient	383.2
2015-09-05	E3	Elevated	487.7
2015-09-05	E3	Elevated	470.3
2015-09-05	E3	Elevated	437.4
2015-09-05	E3	Elevated	460
2015-09-05	E3	Elevated	459.4
2015-09-05	E3	Elevated	418.2
2015-09-05	E3	Elevated	423.8
2015-09-05	E3	Elevated	483.1
2015-09-05	E3	Elevated	503.4
2015-09-05	E3	Elevated	384.9
2015-09-05	A3	Ambient	385.5
2015-09-05	A3	Ambient	383.1
2015-09-05	A3	Ambient	382.7
2015-09-05	A3	Ambient	382.2
2015-09-05	A3	Ambient	376
2015-09-05	A3	Ambient	372.9
2015-09-05	A3	Ambient	374.3
2015-09-05	A3	Ambient	374.6
2015-09-05	A3	Ambient	383.1
2015-09-05	A3	Ambient	385.1
2015-09-06	E1	Elevated	492.2
2015-09-06	E1	Elevated	477.4
2015-09-06	E1	Elevated	479.9
2015-09-06	E1	Elevated	459.1
2015-09-06	E1	Elevated	459.5
2015-09-06	E1	Elevated	450.4
2015-09-06	E1	Elevated	435.7
2015-09-06	E1	Elevated	475.8
2015-09-06	E1	Elevated	478.3
2015-09-06	E1	Elevated	381.6
2015-09-06	A1	Ambient	390.8
2015-09-06	A1	Ambient	385.3
2015-09-06	A1	Ambient	386.1
2015-09-06	A1	Ambient	378.7
2015-09-06	A1	Ambient	381.4
2015-09-06	A1	Ambient	381.4
2015-09-06	A1	Ambient	374.7
2015-09-06	A1	Ambient	377.7
2015-09-06	A1	Ambient	380.1
2015-09-06	A1	Ambient	377.4
2015-09-06	E2	Elevated	510.2
2015-09-06	E2	Elevated	460.9
2015-09-06	E2	Elevated	478.7
2015-09-06	E2	Elevated	461
2015-09-06	E2	Elevated	446.7
2015-09-06	E2	Elevated	443.3
2015-09-06	E2	Elevated	447.4
2015-09-06	E2	Elevated	498.7
2015-09-06	E2	Elevated	486.4
2015-09-06	E2	Elevated	377.1
2015-09-06	A2	Ambient	380.5
2015-09-06	A2	Ambient	379.6
2015-09-06	A2	Ambient	377.8
2015-09-06	A2	Ambient	374
2015-09-06	A2	Ambient	372.4
2015-09-06	A2	Ambient	374.3
2015-09-06	A2	Ambient	373.2
2015-09-06	A2	Ambient	377.3
2015-09-06	A2	Ambient	376.4
2015-09-06	A2	Ambient	377.3
2015-09-06	E3	Elevated	461.6
2015-09-06	E3	Elevated	511.4
2015-09-06	E3	Elevated	439.8
2015-09-06	E3	Elevated	439.4
2015-09-06	E3	Elevated	447.9
2015-09-06	E3	Elevated	497.1
2015-09-06	E3	Elevated	481.4
2015-09-06	E3	Elevated	503.1
2015-09-06	E3	Elevated	488.4
2015-09-06	E3	Elevated	377.6
2015-09-06	A3	Ambient	381.3
2015-09-06	A3	Ambient	380.2
2015-09-06	A3	Ambient	374.2
2015-09-06	A3	Ambient	372.3
2015-09-06	A3	Ambient	373
2015-09-06	A3	Ambient	373.9
2015-09-06	A3	Ambient	374.3
2015-09-06	A3	Ambient	377.1
2015-09-06	A3	Ambient	374.6
2015-09-06	A3	Ambient	377.4
2015-09-07	E1	Elevated	502.9
2015-09-07	E1	Elevated	472.8
2015-09-07	E1	Elevated	500.5
2015-09-07	E1	Elevated	488.8
2015-09-07	E1	Elevated	465.3
2015-09-07	E1	Elevated	450.4
2015-09-07	E1	Elevated	479.2
2015-09-07	E1	Elevated	446.8
2015-09-07	E1	Elevated	478
2015-09-07	E1	Elevated	377.4
2015-09-07	A1	Ambient	396
2015-09-07	A1	Ambient	394.9
2015-09-07	A1	Ambient	391.8
2015-09-07	A1	Ambient	386.2
2015-09-07	A1	Ambient	383.6
2015-09-07	A1	Ambient	385.8
2015-09-07	A1	Ambient	385.1
2015-09-07	A1	Ambient	385.7
2015-09-07	A1	Ambient	395.5
2015-09-07	A1	Ambient	375.1
2015-09-07	E2	Elevated	553
2015-09-07	E2	Elevated	540.7
2015-09-07	E2	Elevated	499.4
2015-09-07	E2	Elevated	498.6
2015-09-07	E2	Elevated	476.7
2015-09-07	E2	Elevated	500
2015-09-07	E2	Elevated	468.3
2015-09-07	E2	Elevated	450.7
2015-09-07	E2	Elevated	496.3
2015-09-07	E2	Elevated	374.5
2015-09-07	A2	Ambient	390
2015-09-07	A2	Ambient	383.4
2015-09-07	A2	Ambient	381.5
2015-09-07	A2	Ambient	377.4
2015-09-07	A2	Ambient	379.5
2015-09-07	A2	Ambient	378.8
2015-09-07	A2	Ambient	380.3
2015-09-07	A2	Ambient	377.6
2015-09-07	A2	Ambient	372.3
2015-09-07	A2	Ambient	375.1
2015-09-07	E3	Elevated	527.3
2015-09-07	E3	Elevated	521.1
2015-09-07	E3	Elevated	494.2
2015-09-07	E3	Elevated	480.8
2015-09-07	E3	Elevated	443.5
2015-09-07	E3	Elevated	433.4
2015-09-07	E3	Elevated	468.8
2015-09-07	E3	Elevated	484.4
2015-09-07	E3	Elevated	500.6
2015-09-07	E3	Elevated	377.3
2015-09-07	A3	Ambient	386.8
2015-09-07	A3	Ambient	382.4
2015-09-07	A3	Ambient	379.8
2015-09-07	A3	Ambient	378.6
2015-09-07	A3	Ambient	380.7
2015-09-07	A3	Ambient	377.6
2015-09-07	A3	Ambient	376.5
2015-09-07	A3	Ambient	378.2
2015-09-07	A3	Ambient	375.6
2015-09-07	A3	Ambient	376.9
2015-09-08	E1	Elevated	497.4
2015-09-08	E1	Elevated	456.8
2015-09-08	E1	Elevated	528.3
2015-09-08	E1	Elevated	418.4
2015-09-08	E1	Elevated	752.4
2015-09-08	E1	Elevated	453.5
2015-09-08	E1	Elevated	408.4
2015-09-08	E1	Elevated	490.7
2015-09-08	E1	Elevated	493.7
2015-09-08	E1	Elevated	421.7
2015-09-08	A1	Ambient	427.1
2015-09-08	A1	Ambient	390
2015-09-08	A1	Ambient	378.9
2015-09-08	A1	Ambient	380.9
2015-09-08	A1	Ambient	376.7
2015-09-08	A1	Ambient	376.6
2015-09-08	A1	Ambient	377
2015-09-08	A1	Ambient	372.9
2015-09-08	A1	Ambient	370.4
2015-09-08	A1	Ambient	374.4
2015-09-08	E2	Elevated	538.7
2015-09-08	E2	Elevated	574.6
2015-09-08	E2	Elevated	542.5
2015-09-08	E2	Elevated	566.4
2015-09-08	E2	Elevated	432.7
2015-09-08	E2	Elevated	487.7
2015-09-08	E2	Elevated	483.8
2015-09-08	E2	Elevated	609.3
2015-09-08	E2	Elevated	751.5
2015-09-08	E2	Elevated	374.4
2015-09-08	A2	Ambient	401.7
2015-09-08	A2	Ambient	389.7
2015-09-08	A2	Ambient	376.8
2015-09-08	A2	Ambient	378
2015-09-08	A2	Ambient	376.1
2015-09-08	A2	Ambient	375.8
2015-09-08	A2	Ambient	374.6
2015-09-08	A2	Ambient	372.5
2015-09-08	A2	Ambient	374.4
2015-09-08	A2	Ambient	377
2015-09-08	E3	Elevated	480.7
2015-09-08	E3	Elevated	499.8
2015-09-08	E3	Elevated	448
2015-09-08	E3	Elevated	411
2015-09-08	E3	Elevated	392
2015-09-08	E3	Elevated	402.5
2015-09-08	E3	Elevated	380.5
2015-09-08	E3	Elevated	401.2
2015-09-08	E3	Elevated	407
2015-09-08	E3	Elevated	376.3
2015-09-08	A3	Ambient	392.9
2015-09-08	A3	Ambient	384.4
2015-09-08	A3	Ambient	376.9
2015-09-08	A3	Ambient	378.2
2015-09-08	A3	Ambient	376.3
2015-09-08	A3	Ambient	373.8
2015-09-08	A3	Ambient	373.4
2015-09-08	A3	Ambient	369.9
2015-09-08	A3	Ambient	369
2015-09-08	A3	Ambient	374.8
2015-09-09	E1	Elevated	419
2015-09-09	E1	Elevated	407.6
2015-09-09	E1	Elevated	422.5
2015-09-09	E1	Elevated	417.3
2015-09-09	E1	Elevated	428.2
2015-09-09	E1	Elevated	413
2015-09-09	E1	Elevated	408.6
2015-09-09	E1	Elevated	408.9
2015-09-09	E1	Elevated	410.3
2015-09-09	E1	Elevated	380.7
2015-09-09	A1	Ambient	383.7
2015-09-09	A1	Ambient	379.9
2015-09-09	A1	Ambient	379.8
2015-09-09	A1	Ambient	375.5
2015-09-09	A1	Ambient	376.9
2015-09-09	A1	Ambient	376.1
2015-09-09	A1	Ambient	376
2015-09-09	A1	Ambient	375.2
2015-09-09	A1	Ambient	376.1
2015-09-09	A1	Ambient	377.2
2015-09-09	E2	Elevated	631.5
2015-09-09	E2	Elevated	856.7
2015-09-09	E2	Elevated	947
2015-09-09	E2	Elevated	842.7
2015-09-09	E2	Elevated	861
2015-09-09	E2	Elevated	530.4
2015-09-09	E2	Elevated	793.8
2015-09-09	E2	Elevated	859.7
2015-09-09	E2	Elevated	552
2015-09-09	E2	Elevated	375.5
2015-09-09	A2	Ambient	384.1
2015-09-09	A2	Ambient	382
2015-09-09	A2	Ambient	377.6
2015-09-09	A2	Ambient	375.8
2015-09-09	A2	Ambient	378.2
2015-09-09	A2	Ambient	377.4
2015-09-09	A2	Ambient	377.9
2015-09-09	A2	Ambient	375
2015-09-09	A2	Ambient	375.8
2015-09-09	A2	Ambient	376.3
2015-09-09	E3	Elevated	416.2
2015-09-09	E3	Elevated	414.3
2015-09-09	E3	Elevated	429.2
2015-09-09	E3	Elevated	403.4
2015-09-09	E3	Elevated	396.8
2015-09-09	E3	Elevated	392.2
2015-09-09	E3	Elevated	394.4
2015-09-09	E3	Elevated	425.6
2015-09-09	E3	Elevated	403.7
2015-09-09	E3	Elevated	375.5
2015-09-09	A3	Ambient	380.2
2015-09-09	A3	Ambient	377.6
2015-09-09	A3	Ambient	377
2015-09-09	A3	Ambient	375.6
2015-09-09	A3	Ambient	376
2015-09-09	A3	Ambient	374.2
2015-09-09	A3	Ambient	372.6
2015-09-09	A3	Ambient	374.8
2015-09-09	A3	Ambient	374.1
2015-09-09	A3	Ambient	375.6
2015-09-10	E1	Elevated	484.7
2015-09-10	E1	Elevated	414.9
2015-09-10	E1	Elevated	415.6
2015-09-10	E1	Elevated	412.5
2015-09-10	E1	Elevated	417.8
2015-09-10	E1	Elevated	420.3
2015-09-10	E1	Elevated	482.9
2015-09-10	E1	Elevated	468.5
2015-09-10	E1	Elevated	474.3
2015-09-10	E1	Elevated	378.5
2015-09-10	A1	Ambient	386.6
2015-09-10	A1	Ambient	380
2015-09-10	A1	Ambient	377.3
2015-09-10	A1	Ambient	373
2015-09-10	A1	Ambient	373.2
2015-09-10	A1	Ambient	372
2015-09-10	A1	Ambient	373.5
2015-09-10	A1	Ambient	375.6
2015-09-10	A1	Ambient	378.5
2015-09-10	A1	Ambient	377.1
2015-09-10	E2	Elevated	741.2
2015-09-10	E2	Elevated	778.3
2015-09-10	E2	Elevated	771.9
2015-09-10	E2	Elevated	692.8
2015-09-10	E2	Elevated	737
2015-09-10	E2	Elevated	817.1
2015-09-10	E2	Elevated	758.7
2015-09-10	E2	Elevated	580.1
2015-09-10	E2	Elevated	529.7
2015-09-10	E2	Elevated	376.8
2015-09-10	A2	Ambient	385.1
2015-09-10	A2	Ambient	380.4
2015-09-10	A2	Ambient	375.5
2015-09-10	A2	Ambient	374.6
2015-09-10	A2	Ambient	376.9
2015-09-10	A2	Ambient	374.1
2015-09-10	A2	Ambient	375.1
2015-09-10	A2	Ambient	375.9
2015-09-10	A2	Ambient	375.3
2015-09-10	A2	Ambient	376.8
2015-09-10	E3	Elevated	429.9
2015-09-10	E3	Elevated	418.1
2015-09-10	E3	Elevated	407.5
2015-09-10	E3	Elevated	403.7
2015-09-10	E3	Elevated	396.5
2015-09-10	E3	Elevated	403.3
2015-09-10	E3	Elevated	488.3
2015-09-10	E3	Elevated	482.2
2015-09-10	E3	Elevated	446.3
2015-09-10	E3	Elevated	376.2
2015-09-10	A3	Ambient	382.7
2015-09-10	A3	Ambient	378.2
2015-09-10	A3	Ambient	375
2015-09-10	A3	Ambient	374.1
2015-09-10	A3	Ambient	373.1
2015-09-10	A3	Ambient	373.2
2015-09-10	A3	Ambient	373.8
2015-09-10	A3	Ambient	375.7
2015-09-10	A3	Ambient	375.5
2015-09-10	A3	Ambient	377.2
2015-09-11	E1	Elevated	482.5
2015-09-11	E1	Elevated	469.6
2015-09-11	E1	Elevated	429.4
2015-09-11	E1	Elevated	483.2
2015-09-11	E1	Elevated	414.2
2015-09-11	E1	Elevated	464.7
2015-09-11	E1	Elevated	442
2015-09-11	E1	Elevated	484.8
2015-09-11	E1	Elevated	479.6
2015-09-11	E1	Elevated	401.9
2015-09-11	A1	Ambient	388
2015-09-11	A1	Ambient	382.5
2015-09-11	A1	Ambient	378
2015-09-11	A1	Ambient	377.3
2015-09-11	A1	Ambient	374.5
2015-09-11	A1	Ambient	374.4
2015-09-11	A1	Ambient	374.2
2015-09-11	A1	Ambient	371.5
2015-09-11	A1	Ambient	370
2015-09-11	A1	Ambient	365.2
2015-09-11	E2	Elevated	503.2
2015-09-11	E2	Elevated	490.7
2015-09-11	E2	Elevated	462
2015-09-11	E2	Elevated	447.6
2015-09-11	E2	Elevated	566.5
2015-09-11	E2	Elevated	431.9
2015-09-11	E2	Elevated	509.1
2015-09-11	E2	Elevated	511.9
2015-09-11	E2	Elevated	579.2
2015-09-11	E2	Elevated	364.7
2015-09-11	A2	Ambient	384.7
2015-09-11	A2	Ambient	381.4
2015-09-11	A2	Ambient	379.8
2015-09-11	A2	Ambient	375.8
2015-09-11	A2	Ambient	376.3
2015-09-11	A2	Ambient	374.1
2015-09-11	A2	Ambient	374.5
2015-09-11	A2	Ambient	370.6
2015-09-11	A2	Ambient	363.9
2015-09-11	A2	Ambient	363
2015-09-11	E3	Elevated	528.7
2015-09-11	E3	Elevated	400.9
2015-09-11	E3	Elevated	449
2015-09-11	E3	Elevated	434
2015-09-11	E3	Elevated	469
2015-09-11	E3	Elevated	492.1
2015-09-11	E3	Elevated	499.5
2015-09-11	E3	Elevated	414.8
2015-09-11	E3	Elevated	616.2
2015-09-11	E3	Elevated	349
2015-09-11	A3	Ambient	383.7
2015-09-11	A3	Ambient	381.4
2015-09-11	A3	Ambient	376.6
2015-09-11	A3	Ambient	375.8
2015-09-11	A3	Ambient	372.8
2015-09-11	A3	Ambient	371
2015-09-11	A3	Ambient	370.5
2015-09-11	A3	Ambient	369.6
2015-09-11	A3	Ambient	368
2015-09-11	A3	Ambient	354
2015-09-12	E1	Elevated	478.7
2015-09-12	E1	Elevated	501.9
2015-09-12	E1	Elevated	458.3
2015-09-12	E1	Elevated	466.7
2015-09-12	E1	Elevated	454.2
2015-09-12	E1	Elevated	446
2015-09-12	E1	Elevated	500.8
2015-09-12	E1	Elevated	507.5
2015-09-12	E1	Elevated	536.5
2015-09-12	E1	Elevated	387.4
2015-09-12	A1	Ambient	416.7
2015-09-12	A1	Ambient	393.9
2015-09-12	A1	Ambient	389.2
2015-09-12	A1	Ambient	386.6
2015-09-12	A1	Ambient	384.2
2015-09-12	A1	Ambient	385.6
2015-09-12	A1	Ambient	386
2015-09-12	A1	Ambient	384.9
2015-09-12	A1	Ambient	386.1
2015-09-12	A1	Ambient	387.1
2015-09-12	E2	Elevated	611.4
2015-09-12	E2	Elevated	473.8
2015-09-12	E2	Elevated	508
2015-09-12	E2	Elevated	494
2015-09-12	E2	Elevated	466.2
2015-09-12	E2	Elevated	488.9
2015-09-12	E2	Elevated	495.9
2015-09-12	E2	Elevated	488.1
2015-09-12	E2	Elevated	518
2015-09-12	E2	Elevated	388.1
2015-09-12	A2	Ambient	415
2015-09-12	A2	Ambient	395.2
2015-09-12	A2	Ambient	387.3
2015-09-12	A2	Ambient	394.5
2015-09-12	A2	Ambient	384.2
2015-09-12	A2	Ambient	385.8
2015-09-12	A2	Ambient	387.4
2015-09-12	A2	Ambient	386.6
2015-09-12	A2	Ambient	386.5
[truncated: 801 more rows]

## Sheet: TS2.3 CO2 soil flux
Elevated atmospheric CO2 modifies mostly the active rhizosphere soil microbiome in the Giessen FACE experiment
David Rosado-Porto, Stefan Ratering, Massimiliano Cardinale, Corinna Maisinger, Gerald Moser, Marianna Deppe, Christoph Müller, Sylvia Schnell
Supplement 2
Tab. S2.3. Time series data of CO2 soil fluxes within the Giessen FACE rings during August and September 2015
Date	Ring	CO2 conditions	flux CO2 (µmol/m²*sec)
2015-08-06	E1	Elevated	3.37667
2015-08-06	E2	Elevated	10.8875
2015-08-06	E3	Elevated	7.855
2015-08-06	A1	Ambient	4.44
2015-08-06	A2	Ambient	4.275
2015-08-06	A3	Ambient	3.8825
2015-08-12	E1	Elevated	3.345
2015-08-12	E2	Elevated	6.245
2015-08-12	E3	Elevated	7.515
2015-08-12	A1	Ambient	2.8
2015-08-12	A2	Ambient	3.2375
2015-08-12	A3	Ambient	2.6125
2015-08-19	E1	Elevated	5.62
2015-08-19	E2	Elevated	7.7325
2015-08-19	E3	Elevated	5.885
2015-08-19	A1	Ambient	5.4925
2015-08-19	A2	Ambient	5
2015-08-19	A3	Ambient	4.325
2015-08-26	E2	Elevated	6.165
2015-08-26	E3	Elevated	6.085
2015-08-26	A1	Ambient	3.835
2015-08-26	A2	Ambient	4.1425
2015-08-26	A3	Ambient	3.025
2015-09-03	E1	Elevated	5.4075
2015-09-03	E2	Elevated	5.675
2015-09-03	E3	Elevated	4.3475
2015-09-03	A1	Ambient	3.6925
2015-09-03	A2	Ambient	3.805
2015-09-03	A3	Ambient	3.68
2015-09-08	E1	Elevated	3.13
2015-09-08	E2	Elevated	4.53
2015-09-08	E3	Elevated	3.96
2015-09-08	A1	Ambient	3.1
2015-09-08	A2	Ambient	3.155
2015-09-08	A3	Ambient	2.5075
2015-09-18	E2	Elevated	3.11667
2015-09-18	E3	Elevated	2.925
2015-09-18	A1	Ambient	2.18
2015-09-18	A2	Ambient	2.3
2015-09-18	A3	Ambient	2.48
2015-09-25	E2	Elevated	3.655
2015-09-25	E3	Elevated	3.04
2015-09-25	A1	Ambient	2.7425
2015-09-25	A2	Ambient	2.6575
2015-09-25	A3	Ambient	2.2875

## Sheet: TS2.4 C.N ratio comparison
Elevated atmospheric CO2 modifies mostly the active rhizosphere soil microbiome in the Giessen FACE experiment
David Rosado-Porto, Stefan Ratering, Massimiliano Cardinale, Corinna Maisinger, Gerald Moser, Marianna Deppe, Christoph Müller, Sylvia Schnell
Supplement 2
Tab. S2.4. Carbon to nitrogen ratio comparison between ambient and elevated CO2 conditions.
		C:N ratio whole soil
		Ambient	Elevated		t-Test: Two-Sample Assuming Equal Variances
		10.0468	11.6352
		10.8856	10.3504			Ambient	Elevated
		10.7497	10.9659		Mean	10.6926	11.1024
		10.4637	11.3615		Variance	0.143333	0.222173
		10.2366	10.7267		Observations	15	15
		10.7086	10.9527		Pooled Variance	0.182753
		11.1879	10.3251		Hypothesized Mean Difference	0
		9.89544	10.9082		df	28
		10.9311	11.1191		t Stat	-2.62499
		10.9151	11.1086		P(T<=t) one-tail	0.00693997
		10.7126	11.3262		t Critical one-tail	1.70113
		10.9317	11.1441		P(T<=t) two-tail	0.0138799
		10.8458	12.1933		t Critical two-tail	2.04841
		10.717	10.9804
		11.1614	11.4381
		C:N ratio bulk soil			t-Test: Two-Sample Assuming Equal Variances
		Ambient	Elevated
		10.0468	11.6352			Ambient	Elevated
		10.8856	10.3504		Mean	10.6387	10.9936
		10.7497	10.9659		Variance	0.15709	0.150071
		10.4637	11.3615		Observations	12	12
		10.2366	10.7267		Pooled Variance	0.15358
		10.7086	10.9527		Hypothesized Mean Difference	0
		11.1879	10.3251		df	22
		9.89544	10.9082		t Stat	-2.21825
		10.9311	11.1191		P(T<=t) one-tail	0.0185845
		10.9151	11.1086		t Critical one-tail	1.71714
		10.7126	11.3262		P(T<=t) two-tail	0.037169
		10.9317	11.1441		t Critical two-tail	2.07387
		C:N ratio rhizosphere soil			t-Test: Two-Sample Assuming Unequal Variances
		Ambient	Elevated
		10.8458	12.1933			Ambient	Elevated
		10.717	10.9804		Mean	10.9081	11.5373
		11.1614	11.4381		Variance	0.0522899	0.375156
					Observations	3	3
					Hypothesized Mean Difference	0
					df	3
					t Stat	-1.66693
					P(T<=t) one-tail	0.0970597
					t Critical one-tail	2.35336
					P(T<=t) two-tail	0.194119
					t Critical two-tail	3.18245

## Sheet: TS2.5 NH4 comparison
Elevated atmospheric CO2 modifies mostly the active rhizosphere soil microbiome in the Giessen FACE experiment
David Rosado-Porto, Stefan Ratering, Massimiliano Cardinale, Corinna Maisinger, Gerald Moser, Marianna Deppe, Christoph Müller, Sylvia Schnell
Supplement 2
Tab. S2.5. Ammonium concentration comparison between ambient and elevated CO2 conditions.
								Average NH4+ in whole soil samples [µmol/g DW]
	NH4+ rhizosphere [µmol/g DW]			t-Test: Two-Sample Assuming Equal Variances				A1	A2	A3	E1	E2	E3
	Ambient	Elevated						0.560818	0.274547	0.335612	0.516108	0.25083	0.302183
	0.571743	0.51891			Ambient	Elevated
	0.205851	0.294337		Mean	0.362953	0.367784		Ring pair	A1/E1		A2/E2		A3/E3
	0.311264	0.290106		Variance	0.0354729	0.0171338		Ratio	1.08663		1.09455		1.11062
				Observations	3	3
				Pooled Variance	0.0263033			Average NH4+ in bulk soil samples [µmol/g DW]
				Hypothesized Mean Difference	0			A1 Bulk	A2 Bulk	A3 Bulk	E1 Bulk	E2 Bulk	E3 Bulk
				df	4			0.558086	0.291721	0.341699	0.515407	0.239953	0.325219
				t Stat	-0.0364851
				P(T<=t) one-tail	0.486322			Ring pair	A1/E1		A2/E2		A3/E3
				t Critical one-tail	2.13185			Ratio	1.08281		1.21574		1.05067
				P(T<=t) two-tail	0.972644
				t Critical two-tail	2.77645			Average NH4+ in rhizosphere soil samples [µmol/g DW]
								A1 Rhizo	A2 Rhizo	A3 Rhizo	E1 Rhizo	E2 Rhizo	E3 Rhizo
								0.571743	0.205851	0.311264	0.51891	0.294337	0.290106
	NH4+ bulk [µmol/g DW]			t-Test: Two-Sample Assuming Equal Variances				Ring pair	A1/E1		A2/E2		A3/E3
	Ambient	Elevated						Ratio	1.10181		0.699373		1.07294
	0.666964	0.465504			Ambient	Elevated
	0.702224	0.290715		Mean	0.397169	0.353521
	0.311748	0.312354		Variance	0.0317742	0.0490239
	0.551408	0.993056		Observations	12	12
	0.185147	0.353628		Pooled Variance	0.0403991
	0.272787	0.166739		Hypothesized Mean Difference	0
	0.537043	0.200705		df	22
	0.171906	0.23874		t Stat	0.531924
	0.358796	0.245154		P(T<=t) one-tail	0.300055
	0.280084	0.451254		t Critical one-tail	1.71714
	0.316726	0.298875		P(T<=t) two-tail	0.600109
	0.41119	0.225528		t Critical two-tail	2.07387
	NH4+ whole soil [µmol/g DW]			t-Test: Two-Sample Assuming Equal Variances
	Ambient	Elevated
	0.571743	0.51891			Ambient	Elevated
	0.205851	0.294337		Mean	0.390325	0.356374
	0.311264	0.290106		Variance	0.0302337	0.0410013
	0.666964	0.465504		Observations	15	15
	0.702224	0.290715		Pooled Variance	0.0356175
	0.311748	0.312354		Hypothesized Mean Difference	0
	0.551408	0.993056		df	28
	0.185147	0.353628		t Stat	0.492676
	0.272787	0.166739		P(T<=t) one-tail	0.313042
	0.537043	0.200705		t Critical one-tail	1.70113
	0.171906	0.23874		P(T<=t) two-tail	0.626083
	0.358796	0.245154		t Critical two-tail	2.04841
	0.280084	0.451254
	0.316726	0.298875
	0.41119	0.225528

## Sheet: TS2.6 C comparison
Elevated atmospheric CO2 modifies mostly the active rhizosphere soil microbiome in the Giessen FACE experiment
David Rosado-Porto, Stefan Ratering, Massimiliano Cardinale, Corinna Maisinger, Gerald Moser, Marianna Deppe, Christoph Müller, Sylvia Schnell
Supplement 2
Tab. S2.6. Total carobon concentration comparison between ambient and elevated CO2 conditions.
								Average C in whole soil samples (%)
	C whole soil (%)			t-Test: Two-Sample Assuming Equal Variances				A1	A2	A3	E1	E2	E3
	Ambient	Elevated						4.14826	4.80946	5.43273	4.57468	4.97974	5.58249
	2.65563	4.8269			Ambient	Elevated
	4.03448	3.28883		Mean	4.61156	4.93842		Ring pair	A1/E1		A2/E2		A3/E3
	3.8892	4.09807		Variance	0.749359	0.467363		Ratio	0.906786		0.965806		0.973174
	3.59062	5.30429		Observations	15	15
	4.56408	5.12623		Pooled Variance	0.608361
	5.00801	4.9152		Hypothesized Mean Difference	0			Average C in bulk soil samples (%)
	5.13348	4.53864		df	28			A1 Bulk	A2 Bulk	A3 Bulk	E1 Bulk	E2 Bulk	E3 Bulk
	3.83653	5.12446		t Stat	-1.14765			3.54248	4.63552	5.39839	4.37952	4.92613	5.58725
	5.85413	5.39747		P(T<=t) one-tail	0.130413
	5.40577	5.35335		t Critical one-tail	1.70113			Ring pair	A1/E1		A2/E2		A3/E3
	5.21381	5.85969		P(T<=t) two-tail	0.260825			Ratio	0.808874		0.941007		0.966197
	5.11983	5.73851		t Critical two-tail	2.04841
	4.55322	4.33078						Average C in rhizosphere soil samples (%)
	4.74455	4.61048						A1 Rhizo	A2 Rhizo	A3 Rhizo	E1 Rhizo	E2 Rhizo	E3 Rhizo
	5.57012	5.56344						4.95596	5.15734	5.57012	4.8349	5.08696	5.56344
								Ring pair	A1/E1		A2/E2		A3/E3
								Ratio	1.02504		1.01384		1.0012
	C rhizosphere soil (%)			t-Test: Two-Sample Assuming Equal Variances
	Ambient	Elevated
	4.55322	4.33078			Ambient	Elevated
	4.74455	4.61048		Mean	4.95596	4.8349
	5.57012	5.56344		Variance	0.292046	0.417633
				Observations	3	3
				Pooled Variance	0.354839
				Hypothesized Mean Difference	0
				df	4
				t Stat	0.248916
				P(T<=t) one-tail	0.407842
				t Critical one-tail	2.13185
				P(T<=t) two-tail	0.815684
				t Critical two-tail	2.77645
	C bulk soil (%)			t-Test: Two-Sample Assuming Equal Variances
	Ambient	Elevated
	2.65563	4.8269			Ambient	Elevated
	4.03448	3.28883		Mean	4.52546	4.9643
	3.8892	4.09807		Variance	0.860194	0.515239
	3.59062	5.30429		Observations	12	12
	4.56408	5.12623		Pooled Variance	0.687716
	5.00801	4.9152		Hypothesized Mean Difference	0
	5.13348	4.53864		df	22
	3.83653	5.12446		t Stat	-1.29621
	5.85413	5.39747		P(T<=t) one-tail	0.104168
	5.40577	5.35335		t Critical one-tail	1.71714
	5.21381	5.85969		P(T<=t) two-tail	0.208336
	5.11983	5.73851		t Critical two-tail	2.07387
