# Supplementary material for: Elevated Atmospheric CO2 Modifies Mostly the Metabolic Active Rhizosphere Soil Microbiome in the Giessen FACE Experiment
Source: Microb Ecol. 2021 Jun 19;83(3):619–34. doi: 10.1007/s00248-021-01791-y (PMC8979872; doi:10.1007/s00248-021-01791-y)
Supplement: Supplementary file 3 — Supplementary file3 (XLSX 73 KB) [file 248_2021_1791_MOESM3_ESM.xlsx]

## Sheet: TS3.1 Corr env-rhizo soil
Elevated atmospheric CO2 modifies mostly the active rhizosphere soil microbiome in the Giessen FACE experiment
David Rosado-Porto, Stefan Ratering, Massimiliano Cardinale, Corinna Maisinger, Gerald Moser, Marianna Deppe, Christoph Müller, Sylvia Schnell
Supplement 3
Tab. S3.1. Correlation of rhizosphere soil core taxa with environmental parameters using ALDEx2 and Pearson correlation test and False Discovery Rate (FDR) for p-values correction. Alpha < 0.05. r = Pearson correlation coefficient.
Positive correlated environmental parameter
Negative correlated environmental parameter
Statistically significant correlation
Total carbon		CO2 injected		CO2 flux		Total Nitrogen		NH4+ concentration		Water holding capacity		Taxonomy
r	Corrected p-value	r	Corrected p-value	r	Corrected p-value	r	Corrected p-value	r	Corrected p-value	r	Corrected p-value	Class	Order	Family	Genus
0.451259	0.980321	-5.93932	3.3091e-05	-6.07372	5.58487e-05	0.295785	0.988602	0.499528	0.89133	-0.64735	0.841546	Oligoflexia	0319-6G20	0319-6G20	0319-6G20
3.52405	0.238221	-3.73794	0.00219883	-2.97516	0.0125051	2.78841	0.832414	-2.37816	0.194169	2.13974	0.265938	Blastocatellia	11-24	11-24	11-24
-1.02572	0.885078	-0.446342	0.673473	0.0212751	0.793264	-1.39529	0.97428	0.174855	0.943894	-0.176245	0.936191	Thermoleophilia	Solirubrobacterales	67-14	67-14
0.390744	0.980374	0.169054	0.84376	1.20459	0.292595	-0.221503	0.988495	-1.25143	0.650405	1.66291	0.454488	Gammaproteobacteria	Burkholderiales	A21b	A21b
0.366392	0.985489	-4.38477	0.000731816	-4.59813	0.000654274	0.268467	0.988576	1.55121	0.535375	-1.67015	0.453622	Anaerolineae	SBR1031	A4b	A4b
-0.071743	0.977208	5.51196	0.000273482	4.05897	0.00276216	0.358164	0.984574	0.0413528	0.859402	-0.0778953	0.868205	Gammaproteobacteria	Gammaproteobacteria_Incertae_Sedis	Unknown_Family	Acidibacter
-0.103438	0.988871	-5.90901	3.82336e-05	-6.01893	6.15551e-05	-0.235457	0.98879	1.06219	0.725423	-1.24084	0.619828	Acidobacteriae	Acidobacteriales	Acidobacteriaceae_(Subgroup_1)	Acidipila
0.182168	0.960803	4.63998	0.00106054	4.03223	0.0040508	0.545016	0.983956	-0.260254	0.823909	0.45454	0.802312	Gammaproteobacteria	Xanthomonadales	Rhodanobacteraceae	Ahniella
-0.846041	0.904857	7.19945	3.46516e-05	4.84516	0.000629301	-0.291797	0.987427	0.337148	0.862745	-0.304408	0.878804	Alphaproteobacteria	Rhizobiales	Rhizobiaceae	Allorhizobium-Neorhizobium-Pararhizobium-Rhizobium
-0.448649	0.95003	6.88202	5.42205e-05	5.12949	0.000526652	0.0516999	0.987833	0.0932075	0.87119	0.0263087	0.868403	Alphaproteobacteria	Rhodobacterales	Rhodobacteraceae	Amaricoccus
-0.405441	0.951027	4.26833	0.00653895	3.04486	0.0332039	0.224214	0.986788	0.462717	0.78434	-0.451241	0.814456	Gammaproteobacteria	Diplorickettsiales	Diplorickettsiaceae	Aquicella
-0.184345	0.988402	-6.17992	3.27032e-05	-4.33514	0.00114551	-0.698706	0.986955	0.0933628	0.955169	-0.081479	0.954513	Alphaproteobacteria	Tistrellales	Geminicoccaceae	Arboricoccus
-0.192998	0.97453	6.71234	5.1602e-05	5.18375	0.000607793	0.185502	0.988124	-0.143002	0.863533	0.245753	0.864892	Gammaproteobacteria	Xanthomonadales	Xanthomonadaceae	Arenimonas
-1.48976	0.776095	-2.08981	0.124691	-1.9479	0.160894	-1.66626	0.960848	1.5875	0.510278	-1.5469	0.499714	Blastocatellia	Blastocatellales	Blastocatellaceae	Aridibacter
-1.65962	0.750475	-3.27073	0.00555024	-3.69369	0.00317183	-1.58587	0.96478	3.37563	0.0452171	-3.31971	0.0413235	Alphaproteobacteria	Caulobacterales	Caulobacteraceae	Asticcacaulis
-1.15643	0.84292	5.6942	0.000276133	4.25637	0.00268775	-0.681492	0.9812	0.373462	0.801982	-0.290853	0.855715	AT-s3-28	AT-s3-28	AT-s3-28	AT-s3-28
-0.513148	0.946765	4.37453	0.00462043	3.11582	0.0266028	0.0279044	0.9873	0.424652	0.801502	-0.600164	0.78459	Bacilli	Bacillales	Bacillaceae	Bacillus
1.41763	0.776631	-3.69089	0.00217247	-2.13455	0.0602439	0.616076	0.987645	-3.67499	0.0314477	3.59848	0.0294301	bacteriap25	bacteriap25	bacteriap25	bacteriap25
-1.55268	0.762224	0.352759	0.759483	0.522149	0.644504	-1.67847	0.963984	1.27987	0.63885	-1.4047	0.555756	Alphaproteobacteria	Rhizobiales	Rhizobiales_Incertae_Sedis	Bauldia
-1.43633	0.778474	0.0869837	0.824303	0.516438	0.648077	-1.66429	0.966542	1.37969	0.602075	-1.21069	0.631762	Polyangia	Polyangiales	BIrii41	BIrii41
0.404876	0.963527	-7.55722	8.85894e-05	-5.29016	0.000762503	-0.0340082	0.988847	0.696133	0.838376	-0.592229	0.836647	Blastocatellia	Blastocatellales	Blastocatellaceae	Blastocatella
0.13002	0.988709	-3.54527	0.00462302	-3.54682	0.00463167	0.0259219	0.989051	1.62346	0.496876	-1.66057	0.455507	Alphaproteobacteria	Rhizobiales	Beijerinckiaceae	Bosea
0.141448	0.989852	-8.90503	3.44464e-07	-8.69555	1.46777e-06	-0.0273814	0.989737	1.38883	0.601418	-1.40712	0.554084	Alphaproteobacteria	Rhizobiales	Xanthobacteraceae	Bradyrhizobium
0.51877	0.957949	-7.5001	2.64036e-05	-5.27369	0.00111417	0.0628425	0.988015	0.684873	0.839433	-0.5307	0.851227	Alphaproteobacteria	Caulobacterales	Caulobacteraceae	Brevundimonas
0.198899	0.977153	-0.230419	0.77494	0.18878	0.781145	-0.058922	0.988337	-0.206922	0.944051	0.226032	0.930887	Acidobacteriae	Bryobacterales	Bryobacteraceae	Bryobacter
-0.594565	0.93466	4.13156	0.00664879	2.5583	0.0526399	0.0994399	0.98769	0.616873	0.772699	-0.734797	0.754067	Gammaproteobacteria	Burkholderiales	Burkholderiaceae	Burkholderia-Caballeronia-Paraburkholderia
0.0570716	0.990411	-4.96522	0.000169591	-3.36703	0.00555739	-0.500145	0.987755	-1.11455	0.716941	1.14717	0.664017	Alphaproteobacteria	Tistrellales	Geminicoccaceae	Candidatus_Alysiosphaera
-1.61292	0.755931	-3.87794	0.00168929	-5.10005	0.000239347	-1.4538	0.971805	2.90499	0.0840537	-3.42636	0.0366438	Acidobacteriae	Acidobacteriales	Koribacteraceae	Candidatus_Koribacter
0.973132	0.896931	-1.76609	0.189365	-1.69653	0.20088	0.847708	0.987004	0.470363	0.885103	-0.261802	0.908109	Alphaproteobacteria	Paracaedibacterales	Paracaedibacteraceae	Candidatus_Paracaedibacter
0.260425	0.988422	-10.4122	6.69451e-08	-8.92989	1.23552e-06	-0.0280504	0.989697	0.271762	0.938157	-0.561014	0.863905	Acidobacteriae	Solibacterales	Solibacteraceae	Candidatus_Solibacter
0.207148	0.953176	4.49155	0.00576499	4.23147	0.00250324	0.31322	0.984229	-0.283352	0.837668	0.535693	0.797406	Verrucomicrobiae	Chthoniobacterales	Chthoniobacteraceae	Candidatus_Udaeobacter
2.11707	0.655261	-4.28201	0.000714086	-2.63669	0.024246	1.27828	0.981752	-2.52415	0.15599	2.51442	0.158751	Verrucomicrobiae	Chthoniobacterales	Xiphinematobacteraceae	Candidatus_Xiphinematobacter
-0.286617	0.987464	-4.81042	0.000216452	-4.50846	0.000579037	-0.439492	0.987755	1.94349	0.35198	-1.6746	0.448976	Alphaproteobacteria	Caulobacterales	Caulobacteraceae	Caulobacter
-0.750829	0.922781	4.76785	0.00555127	3.09662	0.0272757	-0.00386387	0.987366	0.543592	0.795903	-0.811938	0.748324	Alphaproteobacteria	Rhizobiales	Devosiaceae	Devosia
-0.306807	0.962102	4.20066	0.00568085	2.95845	0.0273816	0.19276	0.984809	0.46914	0.805572	-0.583812	0.811316	Gammaproteobacteria	Xanthomonadales	Rhodanobacteraceae	Dokdonella
2.63332	0.363388	-3.13957	0.00764491	-2.41315	0.0368677	2.03821	0.940556	-2.41263	0.176253	2.42319	0.175916	Alphaproteobacteria	Dongiales	Dongiaceae	Dongia
-1.32815	0.810072	-3.32439	0.00745658	-2.90215	0.0173789	-1.60964	0.958568	0.871677	0.790269	-0.883432	0.762298	Blastocatellia	DS-100	DS-100	DS-100
-0.17634	0.989059	-4.94957	0.000192787	-5.93019	6.28049e-05	-0.15629	0.988817	0.886602	0.791095	-1.19223	0.63856	Acidobacteriae	Acidobacteriales	Acidobacteriaceae_(Subgroup_1)	Edaphobacter
1.80582	0.740514	-3.17934	0.00619402	-2.07008	0.0671168	1.12066	0.985475	-3.03374	0.0660697	3.0266	0.064133	Entotheonellia	Entotheonellales	Entotheonellaceae	Entotheonellaceae
0.707272	0.961975	-3.97062	0.00124273	-2.29441	0.0452081	-0.0344437	0.989331	-2.54206	0.145219	2.72174	0.111318	Alphaproteobacteria	Rhizobiales	Beijerinckiaceae	FFCH5858
1.15349	0.850529	0.126079	0.797704	0.557135	0.62336	0.790532	0.986654	-2.65265	0.131088	2.33096	0.207814	Thermoleophilia	Gaiellales	Gaiellaceae	Gaiella
-0.307042	0.98626	-6.32528	1.52493e-05	-5.37331	0.000142314	-0.60062	0.987576	0.289421	0.932435	-0.388114	0.90485	Gemmatimonadetes	Gemmatimonadales	Gemmatimonadaceae	Gemmatimonas
-0.843153	0.91502	-2.38762	0.0725839	-2.87926	0.0477998	-0.814905	0.985642	1.32989	0.624392	-1.86232	0.373821	Acidobacteriae	Acidobacteriales	Acidobacteriaceae_(Subgroup_1)	Granulicella
-0.351839	0.971203	8.11982	6.74321e-06	5.10124	0.000405282	0.120121	0.987384	0.123299	0.890842	-0.10248	0.890986	Polyangia	Haliangiales	Haliangiaceae	Haliangium
0.0336536	0.968828	4.15561	0.00825085	3.23062	0.0283856	0.494624	0.985051	0.0968003	0.850511	-0.213722	0.837332	Acidimicrobiia	IMCC26256	IMCC26256	IMCC26256
0.661734	0.963835	-2.71251	0.0459631	-2.80069	0.0513905	0.574601	0.987797	-0.818796	0.795802	0.518656	0.862923	Alphaproteobacteria	Azospirillales	Inquilinaceae	Inquilinus
-0.382153	0.980492	-4.34054	0.00126266	-5.01849	0.000630257	-0.36084	0.987854	0.942554	0.76859	-1.42209	0.550723	Blastocatellia	Blastocatellales	Blastocatellaceae	JGI_0001001-H03
2.63241	0.386223	-2.60992	0.0278862	-2.26481	0.0556659	2.29951	0.899332	-0.893019	0.774415	1.09048	0.676311	Myxococcia	Myxococcales	Myxococcaceae	KD3-10
-0.200206	0.966775	4.56924	0.0047379	3.22286	0.0256687	0.297896	0.987797	0.169895	0.835642	-0.18659	0.861987	KD4-96	KD4-96	KD4-96	KD4-96
1.81831	0.729382	-3.48984	0.00400903	-2.53841	0.0304955	1.29788	0.979534	-1.57488	0.512457	1.76428	0.413177	Actinobacteria	Propionibacteriales	Nocardioidaceae	Kribbella
-0.546325	0.945871	6.34986	0.000154096	4.33534	0.00175543	-0.0330862	0.987525	0.32007	0.858639	-0.233116	0.873461	Alphaproteobacteria	Rhizobiales	Labraceae	Labrys
0.517568	0.979837	-4.87311	0.00051544	-4.99851	0.000345558	0.383837	0.988298	0.865003	0.797592	-1.02768	0.71144	Verrucomicrobiae	Opitutales	Opitutaceae	Lacunisphaera
-0.606349	0.975267	-4.39668	0.00050866	-2.50919	0.0300258	-1.40442	0.971014	-0.767416	0.821696	0.867283	0.776038	Latescibacterota	Latescibacterota	Latescibacterota	Latescibacterota
3.05923	0.268669	-3.61488	0.0032308	-3.46443	0.00581764	2.69647	0.843362	-1.59717	0.508175	1.35031	0.579525	Gammaproteobacteria	Legionellales	Legionellaceae	Legionella
-0.850594	0.922302	-1.38098	0.277517	-0.894999	0.454514	-1.21874	0.979059	0.889801	0.784788	-0.763113	0.804998	Gammaproteobacteria	Xanthomonadales	Xanthomonadaceae	Luteimonas
0.70961	0.959917	-1.30998	0.234191	-0.235476	0.820029	0.0702363	0.98978	-0.593609	0.864431	1.13645	0.664912	Gammaproteobacteria	Xanthomonadales	Xanthomonadaceae	Lysobacter
-0.428449	0.983946	-4.50895	0.000408609	-3.06865	0.0100822	-0.938084	0.986785	0.567147	0.879468	-0.280033	0.93147	Actinobacteria	Propionibacteriales	Nocardioidaceae	Marmoricola
-0.678086	0.918891	4.31864	0.00595068	2.88924	0.0400698	-0.163987	0.987769	0.615032	0.7817	-0.861543	0.727505	Gammaproteobacteria	Burkholderiales	Oxalobacteraceae	Massilia
1.99755	0.682881	-3.30997	0.006372	-2.20643	0.0614617	1.26703	0.980642	-3.22102	0.0666593	2.85742	0.105117	MBNT15	MBNT15	MBNT15	MBNT15
-0.468387	0.952619	5.12959	0.00118512	3.47995	0.0150504	0.0346976	0.988604	0.41022	0.843578	-0.535151	0.824065	Alphaproteobacteria	Rhizobiales	Rhizobiaceae	Mesorhizobium
0.523276	0.959411	-7.5625	5.73922e-05	-5.47951	0.00101907	0.138053	0.988755	0.648465	0.850951	-0.526695	0.855624	Alphaproteobacteria	Rhizobiales	Beijerinckiaceae	Methylobacterium-Methylorubrum
-0.315033	0.986314	-2.63017	0.0208415	-1.25292	0.267388	-1.05124	0.984142	-0.256692	0.94306	0.81503	0.787157	Actinobacteria	Propionibacteriales	Propionibacteriaceae	Microlunatus
1.56334	0.764277	-4.72565	0.000254883	-2.98627	0.011465	0.897508	0.986451	-1.20586	0.683275	1.56774	0.489122	Alphaproteobacteria	Rhizobiales	Beijerinckiaceae	Microvirga
-0.569832	0.963934	-4.08742	0.00148329	-3.29961	0.00712323	-0.984292	0.981655	-0.267479	0.932136	-0.00509048	0.945974	Gammaproteobacteria	Burkholderiales	Nitrosomonadaceae	MND1
0.603779	0.962367	-2.80672	0.0179085	-1.64926	0.157331	-0.0333239	0.989172	-0.87963	0.781269	1.01582	0.712299	Actinobacteria	Corynebacteriales	Mycobacteriaceae	Mycobacterium
1.2388	0.82107	-5.79853	3.49273e-05	-1.36345	0.233464	0.789803	0.986867	-0.507357	0.89152	0.501558	0.877062	Alphaproteobacteria	Acetobacterales	Acetobacteraceae	NA
-0.674933	0.971118	-8.10583	9.42221e-07	-5.57135	0.000684371	-0.891713	0.986775	1.26025	0.644285	-1.40402	0.555607	Alphaproteobacteria	Caulobacterales	Caulobacteraceae	NA
-1.2153	0.837349	-0.00320421	0.829031	-1.43637	0.218386	-1.57773	0.967589	0.1702	0.953677	-0.159165	0.953304	Gammaproteobacteria	Burkholderiales	Comamonadaceae	NA
0.114479	0.978849	-9.07111	4.38207e-06	-7.09551	1.54589e-05	-0.418151	0.988586	0.083587	0.945469	-0.0556769	0.924952	Gammaproteobacteria	Burkholderiales	NA	NA
0.00685198	0.990053	-7.9556	1.76027e-06	-7.54483	5.85023e-06	-0.259493	0.988569	0.31657	0.926082	-0.642494	0.842608	NA	NA	NA	NA
3.10022	0.266496	-2.79851	0.0142459	-1.55334	0.169089	2.06279	0.940088	-3.32351	0.0459735	3.77162	0.0270689	Vicinamibacteria	Vicinamibacterales	NA	NA
0.305101	0.985945	-2.65743	0.0262319	-0.62477	0.583754	-0.31535	0.9882	-0.509567	0.892603	0.927215	0.750919	Actinobacteria	Propionibacteriales	Nocardioidaceae	NA
0.821733	0.932619	-2.00914	0.0730485	-4.48257	0.000621394	-0.0511023	0.989494	-2.15574	0.271801	2.31046	0.21595	Alphaproteobacteria	Rhizobiales	Rhizobiaceae	NA
0.381397	0.984168	-2.16842	0.0567528	0.554136	0.6271	-0.0746421	0.989564	-0.0855774	0.949184	0.203069	0.942178	Alphaproteobacteria	Rhizobiales	Xanthobacteraceae	NA
2.79481	0.331478	-2.06166	0.0882734	-1.17132	0.317147	2.00471	0.941878	-3.42973	0.0478956	3.68869	0.0299357	Nitrospiria	Nitrospirales	Nitrospiraceae	Nitrospira
0.054376	0.990588	-5.28892	8.48467e-05	-3.18458	0.00783113	-0.598602	0.987531	-0.242007	0.946086	0.545755	0.865104	Actinobacteria	Propionibacteriales	Nocardioidaceae	Nocardioides
-0.182895	0.96561	4.24341	0.00386658	2.94004	0.0385475	0.41111	0.985524	0.274247	0.837719	-0.501141	0.815901	Gammaproteobacteria	Burkholderiales	Oxalobacteraceae	Noviherbaspirillum
-0.163874	0.963638	4.57293	0.00411382	4.65759	0.00150603	-0.0551818	0.986818	-0.41485	0.825087	0.683282	0.782351	Alphaproteobacteria	Sphingomonadales	Sphingomonadaceae	Novosphingobium
-2.09528	0.660941	-3.41391	0.00437575	-3.9381	0.00212186	-2.09389	0.940523	1.32992	0.619648	-1.97044	0.331754	Acidobacteriae	Acidobacteriales	Acidobacteriaceae_(Subgroup_1)	Occallatibacter
0.256325	0.963962	4.4749	0.00136364	4.37629	0.00237975	0.421211	0.987109	-0.548324	0.788404	0.679287	0.791255	Bdellovibrionia	Bdellovibrionales	Bdellovibrionaceae	OM27_clade
0.313241	0.986721	-6.43564	1.12656e-05	-6.13325	4.71997e-05	0.121763	0.989694	0.733688	0.83706	-0.79222	0.800254	Verrucomicrobiae	Opitutales	Opitutaceae	Opitutus
-0.883554	0.900503	5.59999	0.000179181	4.24527	0.00249869	-0.447017	0.98627	0.225277	0.852134	-0.0927262	0.87121	Myxococcia	Myxococcales	Myxococcaceae	P3OB-42
-0.210823	0.980902	8.20737	4.91529e-06	5.18514	0.000284395	0.269044	0.988569	0.0818252	0.908937	-0.0890979	0.913745	Polyangia	Polyangiales	Polyangiaceae	Pajaroellobacter
0.619752	0.939015	-7.70503	3.94555e-05	-5.11144	0.000822526	-0.00521559	0.988268	-0.392467	0.895481	0.269625	0.884372	Bacilli	Thermoactinomycetales	Thermoactinomycetaceae	Pasteuria
-0.612592	0.970791	-1.30742	0.241545	-0.598922	0.601326	-1.13355	0.981523	-0.0141207	0.958481	0.0609795	0.954395	Alphaproteobacteria	Rhizobiales	Hyphomicrobiaceae	Pedomicrobium
-0.543397	0.94186	7.47712	2.07322e-05	5.08084	0.000447396	-0.0406588	0.988074	0.0897855	0.870076	-0.0944385	0.887975	Polyangia	Polyangiales	Phaselicystidaceae	Phaselicystis
0.129319	0.989821	-7.36829	2.18516e-06	-7.40734	6.13912e-06	-0.038278	0.990107	0.963119	0.769255	-1.09706	0.680823	Alphaproteobacteria	Caulobacterales	Caulobacteraceae	Phenylobacterium
0.0289721	0.978625	6.94951	7.61194e-05	5.5526	0.000403077	0.265987	0.987958	-0.224851	0.884798	0.427953	0.857455	Alphaproteobacteria	Rhizobiales	Rhizobiaceae	Phyllobacterium
1.1184	0.86314	-3.37444	0.00512617	-2.55043	0.0306892	0.673419	0.987207	-0.911812	0.772777	1.00275	0.720577	Pla4_lineage	Pla4_lineage	Pla4_lineage	Pla4_lineage
-1.87823	0.721637	-3.70579	0.00227506	-3.46149	0.00477286	-2.03453	0.944361	2.73273	0.106934	-2.38498	0.187162	Fibrobacteria	Fibrobacterales	Fibrobacteraceae	possible_genus_04
-0.707179	0.917459	4.71314	0.0029011	2.99517	0.0272021	-0.0903667	0.987603	0.444882	0.825013	-0.813865	0.743042	Alphaproteobacteria	Rhizobiales	Xanthobacteraceae	Pseudolabrys
-0.778686	0.921319	7.22065	7.37206e-05	4.75664	0.000693964	-0.219442	0.988709	0.266255	0.864004	-0.269079	0.862143	Gammaproteobacteria	Pseudomonadales	Pseudomonadaceae	Pseudomonas
-0.364547	0.984501	-5.30473	9.25456e-05	-5.76653	7.95293e-05	-0.445443	0.987676	1.5964	0.513151	-1.7552	0.417548	Alphaproteobacteria	Rhizobiales	Beijerinckiaceae	Psychroglaciecola
-0.109898	0.990154	-5.42627	7.03682e-05	-5.77585	7.29699e-05	-0.211704	0.988677	0.565396	0.880709	-0.886337	0.770358	Blastocatellia	Pyrinomonadales	Pyrinomonadaceae	RB41
-1.26987	0.820815	-0.28026	0.754095	-0.29505	0.74134	-1.40071	0.97283	-1.01358	0.72907	0.487868	0.875464	RCP2-54	RCP2-54	RCP2-54	RCP2-54
0.584853	0.970556	0.345335	0.764154	0.898949	0.428096	0.304586	0.988091	-0.418797	0.907964	0.65597	0.83667	Alphaproteobacteria	Reyranellales	Reyranellaceae	Reyranella
-0.598376	0.943869	5.56919	0.000584553	3.77774	0.00571164	-0.0743109	0.987358	0.375415	0.852929	-0.382172	0.848156	Gammaproteobacteria	Burkholderiales	Comamonadaceae	Rhizobacter
-0.0303578	0.982984	5.92081	0.000144876	4.10108	0.00224447	0.399194	0.987317	0.115392	0.874932	-0.221162	0.861891	Gammaproteobacteria	Xanthomonadales	Rhodanobacteraceae	Rhodanobacter
1.36378	0.78972	-6.46726	1.28964e-05	-6.2004	4.29788e-05	1.11866	0.983936	-0.140415	0.954038	-0.0869949	0.962988	Alphaproteobacteria	Acetobacterales	Acetobacteraceae	Rhodovastum
0.810024	0.949522	-1.15011	0.290991	-0.218002	0.842152	0.158732	0.989372	-4.3314	0.0220069	4.20087	0.0220234	Methylomirabilia	Rokubacteriales	Rokubacteriales	Rokubacteriales
0.635728	0.938692	-7.68908	2.38114e-05	-5.24109	0.000653477	0.126807	0.988134	0.551712	0.870461	-0.387745	0.873448	Alphaproteobacteria	Acetobacterales	Acetobacteraceae	Roseomonas
-1.06439	0.886099	-5.98393	2.40046e-05	-4.88432	0.000300603	-1.41225	0.971293	1.31755	0.623299	-1.31152	0.588663	Dehalococcoidia	S085	S085	S085
-0.282932	0.984248	-3.86957	0.00202628	-3.46924	0.00634148	-0.581581	0.987759	0.248381	0.930146	-0.568136	0.856301	Anaerolineae	SBR1031	SBR1031	SBR1031
-0.541108	0.937838	4.09335	0.00497457	3.30013	0.0112738	-0.214534	0.987909	0.0704259	0.840285	-0.0398172	0.871144	Planctomycetes	Planctomycetales	Schlesneriaceae	Schlesneria
-0.0953597	0.990744	-0.437686	0.702339	0.487635	0.665117	-0.716516	0.987336	-1.4452	0.576986	1.58156	0.483442	Gammaproteobacteria	Burkholderiales	SC-I-84	SC-I-84
-0.502343	0.941242	5.48812	0.000229266	4.20551	0.00213539	0.0630791	0.987481	0.080812	0.846949	-0.0712884	0.883747	Sericytochromatia	Sericytochromatia	Sericytochromatia	Sericytochromatia
-0.674199	0.966498	-2.01722	0.0711742	-1.29279	0.254679	-1.19445	0.978668	0.303522	0.929383	-0.363819	0.911554	Thermoleophilia	Solirubrobacterales	Solirubrobacteraceae	Solirubrobacter
-0.321474	0.947213	3.74718	0.0085159	2.84446	0.0469928	0.225258	0.982221	0.302818	0.776064	-0.346516	0.82219	Actinobacteria	Streptomycetales	Streptomycetaceae	Streptomyces
0.109946	0.989952	-4.28055	0.0006707	-2.95706	0.0123631	-0.395021	0.988193	-0.292383	0.937436	0.460919	0.887833	Thermoanaerobaculia	Thermoanaerobaculales	Thermoanaerobaculaceae	Subgroup_10
2.01095	0.705715	-3.46972	0.00361568	-2.28028	0.0464186	1.2687	0.982634	-3.75659	0.0304552	3.59021	0.0300238	Subgroup_11	Subgroup_11	Subgroup_11	Subgroup_11
-0.852134	0.915712	-3.20294	0.0081328	-4.39122	0.0012568	-0.62668	0.985951	2.27586	0.243143	-2.95034	0.0927055	Acidobacteriae	Subgroup_13	Subgroup_13	Subgroup_13
1.40362	0.779108	-6.56065	9.43012e-06	-4.48329	0.000678602	0.844963	0.98656	-1.15292	0.698994	1.15545	0.660014	Vicinamibacteria	Subgroup_17	Subgroup_17	Subgroup_17
1.61765	0.754318	-2.03278	0.148803	-1.40281	0.261357	1.08403	0.984177	-3.30238	0.0599341	3.1804	0.0661333	Subgroup_18	Subgroup_18	Subgroup_18	Subgroup_18
1.35248	0.79191	-2.88484	0.0126302	-1.71866	0.12973	0.657375	0.987768	-3.55946	0.0353338	3.43739	0.0363216	Subgroup_22	Subgroup_22	Subgroup_22	Subgroup_22
1.06442	0.881422	-2.19549	0.0898751	-1.78481	0.158717	0.691027	0.987231	-3.27131	0.0566595	2.63922	0.133102	Subgroup_25	Subgroup_25	Subgroup_25	Subgroup_25
1.43201	0.775354	-7.22782	3.35142e-06	-5.56431	9.88423e-05	0.986404	0.985745	-0.752757	0.825253	0.67504	0.832694	Subgroup_5	Subgroup_5	Subgroup_5	Subgroup_5
-0.748235	0.960486	-4.98636	0.000160821	-4.79949	0.000388941	-0.938583	0.986843	1.40271	0.598352	-1.48711	0.523652	Holophagae	Subgroup_7	Subgroup_7	Subgroup_7
1.28913	0.811548	-4.49259	0.000703753	-3.27014	0.00849347	0.795306	0.986515	-0.957769	0.760856	1.1366	0.668855	Sumerlaeia	Sumerlaeales	Sumerlaeaceae	Sumerlaea
0.155677	0.989342	-7.83073	1.47026e-06	-5.92931	6.12678e-05	-0.207824	0.988752	0.570651	0.879505	-0.564625	0.861388	TK10	TK10	TK10	TK10
0.465868	0.980264	-3.55973	0.00352921	-3.5894	0.00441313	0.316898	0.988295	0.0688299	0.948579	-0.191866	0.93279	Bacilli	Entomoplasmatales	type_III	type_III
0.021213	0.99103	-7.94958	1.01416e-06	-7.24007	7.66221e-06	-0.217524	0.988879	0.50093	0.896181	-0.670616	0.83896	Alphaproteobacteria	Acetobacterales	Acetobacteraceae	uncultured
-1.57702	0.738795	3.94924	0.00557325	-5.11791	0.000200578	-1.11887	0.968297	0.553018	0.827591	-0.506687	0.830963	Blastocatellia	Blastocatellales	Blastocatellaceae	uncultured
-0.96982	0.914243	-4.86359	0.000202433	-6.11592	4.48844e-05	-1.02868	0.985935	2.1608	0.258991	-2.21589	0.234628	Alphaproteobacteria	Caulobacterales	Caulobacteraceae	uncultured
1.58056	0.759373	-2.79361	0.0153635	-7.87241	3.89871e-06	0.874695	0.986515	-3.53947	0.037704	3.5622	0.0325535	Alphaproteobacteria	Tistrellales	Geminicoccaceae	uncultured
-0.0310959	0.990078	-1.05928	0.387414	2.87165	0.0390018	0.0532736	0.988253	1.81019	0.416086	-1.33934	0.583816	Planctomycetes	Gemmatales	Gemmataceae	uncultured
0.191602	0.988842	-5.70884	6.24142e-05	-3.5025	0.00423496	-0.261144	0.988142	-0.670748	0.847446	0.618479	0.842396	Gemmatimonadetes	Gemmatimonadales	Gemmatimonadaceae	uncultured
-0.0780525	0.96905	4.97575	0.000546669	3.7291	0.00896493	0.329126	0.986251	0.189138	0.855027	-0.10306	0.873742	Acidimicrobiia	Microtrichales	Ilumatobacteraceae	uncultured
-1.62078	0.752806	0.235706	0.799631	4.27862	0.0026072	-2.00972	0.940336	0.178246	0.950308	-0.190076	0.947337	Alphaproteobacteria	Rhizobiales	Methyloligellaceae	uncultured
-0.623001	0.936754	4.49203	0.00620939	-3.65087	0.00330091	-0.130785	0.98772	0.693723	0.773945	-0.975046	0.694699	Alphaproteobacteria	Micropepsales	Micropepsaceae	uncultured
-0.598281	0.937324	4.34195	0.00343668	-5.61214	9.70385e-05	-0.274682	0.985089	-0.103449	0.861299	0.49548	0.803765	Planctomycetes	Pirellulales	Pirellulaceae	uncultured
-0.00429638	0.970071	5.40663	0.000817873	4.96016	0.000673919	0.473451	0.985771	0.0931979	0.878497	-0.127615	0.877124	Polyangia	Polyangiales	Polyangiaceae	uncultured
0.486668	0.956228	-7.34617	6.69071e-05	-0.993829	0.407336	0.150396	0.988292	0.352588	0.911537	-0.247444	0.888291	Alphaproteobacteria	Reyranellales	Reyranellaceae	uncultured
-0.149636	0.964953	3.8912	0.00936571	-0.720442	0.526196	0.370447	0.98505	0.323197	0.790395	-0.406293	0.805788	Alphaproteobacteria	Rhodospirillales	Rhodospirillaceae	uncultured
0.884232	0.935887	-4.9991	0.000150169	-4.10659	0.00151952	0.417642	0.987943	0.753889	0.833764	-0.318651	0.923573	Polyangia	Polyangiales	Sandaracinaceae	uncultured
0.0329652	0.99058	-7.57678	1.7414e-06	0.723382	0.527364	-0.102216	0.989649	1.64793	0.493973	-1.79383	0.405873	Alphaproteobacteria	Elsterales	uncultured	uncultured
0.742371	0.956487	-6.80629	6.43402e-06	-1.67505	0.140896	0.370331	0.98816	-0.858423	0.794964	0.470617	0.883477	Alphaproteobacteria	uncultured	uncultured	uncultured
1.50518	0.768987	-6.53531	8.42271e-06	-0.658589	0.562074	1.06374	0.985745	-0.975292	0.76517	0.84783	0.780805	Vicinamibacteria	Vicinamibacterales	uncultured	uncultured
1.0272	0.895095	-6.11309	1.95755e-05	-5.376	0.000833114	0.320853	0.98825	-1.71581	0.450487	1.75048	0.41906	uncultured	uncultured	uncultured	uncultured
-1.66052	0.751888	-4.6601	0.000296486	-5.15304	0.00017751	-1.53526	0.967386	2.96642	0.0748337	-3.60707	0.0301427	Acidobacteriae	Acidobacteriales	uncultured	uncultured
-0.590113	0.932909	6.87263	5.76525e-05	3.07059	0.0206237	-0.0723329	0.98807	0.0839949	0.846709	-0.0886937	0.865647	uncultured	uncultured	uncultured	uncultured
2.78735	0.319185	-1.86569	0.0929496	5.19458	0.000453189	1.81861	0.956889	-4.39387	0.0206352	4.84786	0.0127959	Alphaproteobacteria	Rhizobiales	uncultured	uncultured
-0.355156	0.970319	7.99374	6.51245e-06	3.77558	0.0038464	0.0821762	0.988179	0.0487307	0.89308	-0.0274784	0.901084	Thermoleophilia	Gaiellales	uncultured	uncultured
-0.0818503	0.989674	-1.38579	0.206407	2.56598	0.0661939	-0.556472	0.987736	0.0404216	0.964169	0.0193475	0.964086	Alphaproteobacteria	Rhizobiales	Xanthobacteraceae	uncultured
-0.0310131	0.990056	-2.24766	0.0474915	-1.14311	0.314491	-0.643766	0.987531	0.14385	0.945416	0.187299	0.945173	Gammaproteobacteria	Burkholderiales	Comamonadaceae	Variovorax
1.93193	0.720129	-4.30062	0.000597182	-3.17238	0.00791902	1.37665	0.979684	-1.92203	0.359831	1.94661	0.336518	Vicinamibacteria	Vicinamibacterales	Vicinamibacteraceae	Vicinamibacteraceae
-0.138414	0.957205	4.28323	0.00413404	3.81958	0.00548338	0.0866054	0.988787	-0.111969	0.858828	0.398151	0.830407	Phycisphaerae	Tepidisphaerales	WD2101_soil_group	WD2101_soil_group
1.23341	0.82346	-2.84028	0.0132755	-1.46542	0.193316	0.419552	0.98818	-3.87065	0.0282598	3.98318	0.024173	Methylomirabilia	Rokubacteriales	WX65	WX65

## Sheet: Table S3.2 DESeq2
Elevated atmospheric CO2 modifies mostly the active rhizosphere soil microbiome in the Giessen FACE experiment
David Rosado-Porto, Stefan Ratering, Massimiliano Cardinale, Corinna Maisinger, Gerald Moser, Marianna Deppe, Christoph Müller, Sylvia Schnell
Supplement 3
Tab. S3.2. DESeq2 test results of genera with a significant change in rhizosphere soil from ambient and elevated CO2 rings and their taxonomical assignment using a negative binomial distribution generalized linear model and applying a Wald significance tests with an alpha of 0.05.
Log2 Fold change positive values indicate significant higher counts for a given genus under elevated CO2 conditions.
Log2 Fold change negative values indicate significant higher counts for a given genus under ambient CO2 conditions.
Phylum	Class	Order	Family	Genus	log2 Fold Change	Standard Error of Log Fold Change	p- value adjusted
Acidobacteriota	Blastocatellia	Blastocatellales	Blastocatellaceae	uncultured	6.99418	0.811731	3.17455e-17
Acidobacteriota	AT-s3-28	AT-s3-28	AT-s3-28	AT-s3-28	6.23738	0.682806	3.84862e-19
Actinobacteriota	Thermoleophilia	Gaiellales	uncultured	uncultured	9.08145	0.770161	2.11257e-30
Actinobacteriota	Acidimicrobiia	Microtrichales	Ilumatobacteraceae	uncultured	6.83743	0.841635	1.84193e-15
Actinobacteriota	Acidimicrobiia	IMCC26256	IMCC26256	IMCC26256	6.76222	0.887492	8.32049e-14
Actinobacteriota	Actinobacteria	Streptomycetales	Streptomycetaceae	Streptomyces	5.37856	0.735482	8.17239e-13
Actinobacteriota	Thermoleophilia	Gaiellales	Gaiellaceae	Gaiella	1.63585	0.539133	0.00590835
Armatimonadota	uncultured	uncultured	uncultured	uncultured	7.1121	0.689364	7.23914e-24
Bdellovibrionota	Bdellovibrionia	Bdellovibrionales	Bdellovibrionaceae	OM27_clade	6.63456	0.823805	3.03136e-15
Chloroflexi	KD4-96	KD4-96	KD4-96	KD4-96	6.54182	0.780742	2.30845e-16
Cyanobacteria	Sericytochromatia	Sericytochromatia	Sericytochromatia	Sericytochromatia	7.30362	0.838793	1.52501e-17
Firmicutes	Bacilli	Bacillales	Bacillaceae	Bacillus	6.15498	0.7045	1.26053e-17
Myxococcota	Polyangia	Polyangiales	Polyangiaceae	Uncultured Myxococcales bacterium	9.67344	0.791461	1.73758e-32
Myxococcota	Polyangia	Haliangiales	Haliangiaceae	Haliangium	9.17408	0.728105	3.1061e-34
Myxococcota	Polyangia	Polyangiales	Phaselicystidaceae	Phaselicystis	8.20648	0.7411	3.54707e-27
Myxococcota	Polyangia	Polyangiales	Polyangiaceae	uncultured	7.49235	0.803537	7.14662e-20
Myxococcota	Myxococcia	Myxococcales	Myxococcaceae	P3OB-42	6.69025	0.742379	1.14495e-18
Planctomycetota	Phycisphaerae	Tepidisphaerales	WD2101_soil_group	WD2101_soil_group	6.59366	0.849031	2.76699e-14
Planctomycetota	Planctomycetes	Planctomycetales	Schlesneriaceae	Schlesneria	6.37063	0.823153	3.33962e-14
Planctomycetota	Planctomycetes	Pirellulales	Pirellulaceae	uncultured	6.35643	0.7954	4.77993e-15
Proteobacteria	Gammaproteobacteria	Burkholderiales	Comamonadaceae	Rhizobacter	8.16334	0.783332	2.91411e-24
Proteobacteria	Gammaproteobacteria	Pseudomonadales	Pseudomonadaceae	Pseudomonas	8.06523	0.710276	2.0579e-28
Proteobacteria	Alphaproteobacteria	Rhizobiales	Rhizobiaceae	Allorhizobium-Neorhizobium-Pararhizobium-Rhizobium	8.02721	0.694777	2.60014e-29
Proteobacteria	Gammaproteobacteria	Xanthomonadales	Xanthomonadaceae	Arenimonas	8.01602	0.81391	6.37436e-22
Proteobacteria	Alphaproteobacteria	Rhizobiales	Rhizobiaceae	Phyllobacterium	7.98058	0.798356	1.55101e-22
Proteobacteria	Alphaproteobacteria	Rhizobiales	Rhizobiaceae	Mesorhizobium	7.94504	0.790101	9.10103e-23
Proteobacteria	Gammaproteobacteria	Xanthomonadales	Rhodanobacteraceae	Rhodanobacter	7.64002	0.82226	9.31902e-20
Proteobacteria	Alphaproteobacteria	Rhodobacterales	Rhodobacteraceae	Amaricoccus	7.37912	0.708949	3.02916e-24
Proteobacteria	Alphaproteobacteria	Rhizobiales	Labraceae	Labrys	7.34665	0.753537	1.36171e-21
Proteobacteria	Gammaproteobacteria	Xanthomonadales	Rhodanobacteraceae	Dokdonella	7.03744	0.877763	3.96709e-15
Proteobacteria	Alphaproteobacteria	Rhizobiales	Devosiaceae	Devosia	6.97454	0.710308	7.61382e-22
Proteobacteria	Gammaproteobacteria	Burkholderiales	Oxalobacteraceae	Noviherbaspirillum	6.89585	0.839478	8.95171e-16
Proteobacteria	Alphaproteobacteria	Rhizobiales	Xanthobacteraceae	Pseudolabrys	6.78333	0.710137	8.48829e-21
Proteobacteria	Gammaproteobacteria	Burkholderiales	Oxalobacteraceae	Massilia	6.70225	0.779054	3.45747e-17
Proteobacteria	Gammaproteobacteria	Burkholderiales	Burkholderiaceae	Burkholderia-Caballeronia-Paraburkholderia	6.68244	0.826668	2.43282e-15
Proteobacteria	Alphaproteobacteria	Micropepsales	Micropepsaceae	uncultured	6.45406	0.741163	1.52501e-17
Proteobacteria	Alphaproteobacteria	Sphingomonadales	Sphingomonadaceae	Novosphingobium	6.10785	0.782951	2.14843e-14
Proteobacteria	Gammaproteobacteria	Diplorickettsiales	Diplorickettsiaceae	Aquicella	6.07446	0.703403	2.76491e-17
Proteobacteria	Gammaproteobacteria	Gammaproteobacteria_Incertae_Sedis	Unknown_Family	Acidibacter	5.98979	0.681356	8.07113e-18
Proteobacteria	Gammaproteobacteria	Xanthomonadales	Rhodanobacteraceae	Ahniella	5.5276	0.783257	5.20287e-12
Proteobacteria	Alphaproteobacteria	Rhodospirillales	Rhodospirillaceae	uncultured	5.36696	0.721749	3.31525e-13
Proteobacteria	Gammaproteobacteria	Burkholderiales	A21b	A21b	1.90634	0.549958	0.00141011
Proteobacteria	Alphaproteobacteria	Reyranellales	Reyranellaceae	Reyranella	1.76391	0.511228	0.0014697
Proteobacteria	Alphaproteobacteria	Rhizobiales	Rhizobiales_Incertae_Sedis	Bauldia	1.54226	0.563345	0.0144374
Proteobacteria	Gammaproteobacteria	Burkholderiales	Comamonadaceae	Variovorax	0.91581	0.40823	0.0468759
Verrucomicrobiota	Verrucomicrobiae	Chthoniobacterales	Chthoniobacteraceae	Candidatus_Udaeobacter	6.19889	0.764391	2.01814e-15
Acidobacteriota	Acidobacteriae	Solibacterales	Solibacteraceae	Candidatus_Solibacter	-0.421086	0.182951	0.0424231
Proteobacteria	Alphaproteobacteria	Tistrellales	Geminicoccaceae	Arboricoccus	-0.579547	0.256517	0.0459119
Proteobacteria	Alphaproteobacteria	Rhizobiales	Xanthobacteraceae	Bradyrhizobium	-0.627586	0.232664	0.0160518
Proteobacteria	Alphaproteobacteria	Rhizobiales	Beijerinckiaceae	Microvirga	-0.669832	0.289678	0.0418031
Proteobacteria	Alphaproteobacteria	Caulobacterales	Caulobacteraceae	NA	-0.729884	0.284274	0.0218207
Bdellovibrionota	Oligoflexia	0319-6G20	0319-6G20	0319-6G20	-0.752908	0.332405	0.0459119
Proteobacteria	Alphaproteobacteria	Acetobacterales	Acetobacteraceae	uncultured	-0.839214	0.234981	0.000966573
Sumerlaeota	Sumerlaeia	Sumerlaeales	Sumerlaeaceae	Sumerlaea	-0.916594	0.384127	0.0347588
Verrucomicrobiota	Verrucomicrobiae	Opitutales	Opitutaceae	Opitutus	-0.936504	0.301593	0.00474577
Proteobacteria	Alphaproteobacteria	Caulobacterales	Caulobacteraceae	Phenylobacterium	-0.969227	0.310788	0.00468606
Acidobacteriota	Subgroup_11	Subgroup_11	Subgroup_11	Subgroup_11	-1.04508	0.421583	0.0276724
Acidobacteriota	Vicinamibacteria	Subgroup_17	Subgroup_17	Subgroup_17	-1.12559	0.292001	0.000333907
Proteobacteria	Alphaproteobacteria	Caulobacterales	Caulobacteraceae	Caulobacter	-1.16152	0.416429	0.0125267
Verrucomicrobiota	Verrucomicrobiae	Opitutales	Opitutaceae	Lacunisphaera	-1.16412	0.411262	0.0111961
Acidobacteriota	Vicinamibacteria	Vicinamibacterales	uncultured	uncultured	-1.1734	0.2998	0.000266937
Proteobacteria	Alphaproteobacteria	Caulobacterales	Caulobacteraceae	uncultured	-1.20368	0.462528	0.0200125
Acidobacteriota	Subgroup_22	Subgroup_22	Subgroup_22	Subgroup_22	-1.29114	0.53046	0.0309181
Nitrospirota	Nitrospiria	Nitrospirales	Nitrospiraceae	Nitrospira	-1.29506	0.573962	0.0459119
Entotheonellaeota	Entotheonellia	Entotheonellales	Entotheonellaceae	Entotheonellaceae	-1.31648	0.502274	0.0192331
Proteobacteria	Alphaproteobacteria	Acetobacterales	Acetobacteraceae	NA	-1.35199	0.377774	0.000957235
Acidobacteriota	Subgroup_25	Subgroup_25	Subgroup_25	Subgroup_25	-1.39472	0.520347	0.0166313
Acidobacteriota	Vicinamibacteria	Vicinamibacterales	NA	NA	-1.47055	0.560833	0.0192331
Acidobacteriota	Thermoanaerobaculia	Thermoanaerobaculales	Thermoanaerobaculaceae	Subgroup_10	-1.59645	0.514204	0.00474577
Acidobacteriota	Vicinamibacteria	Vicinamibacterales	Vicinamibacteraceae	Vicinamibacteraceae	-1.71829	0.427299	0.000173646
Acidobacteriota	Holophagae	Subgroup_7	Subgroup_7	Subgroup_7	-1.93718	0.523535	0.000609014
Proteobacteria	Alphaproteobacteria	Reyranellales	Reyranellaceae	uncultured	-7.41662	0.762568	1.63766e-21
Firmicutes	Bacilli	Thermoactinomycetales	Thermoactinomycetaceae	Pasteuria	-7.46368	0.758779	6.78322e-22
Proteobacteria	Gammaproteobacteria	Burkholderiales	NA	NA	-7.94423	0.7122	1.66805e-27
Acidobacteriota	Blastocatellia	Blastocatellales	Blastocatellaceae	Blastocatella	-8.04095	0.820805	9.02447e-22
Proteobacteria	Alphaproteobacteria	Caulobacterales	Caulobacteraceae	Brevundimonas	-8.70373	0.848569	1.24535e-23
Proteobacteria	Alphaproteobacteria	Rhizobiales	Beijerinckiaceae	Methylobacterium-Methylorubrum	-8.95217	0.857857	2.78822e-24
Proteobacteria	Alphaproteobacteria	Acetobacterales	Acetobacteraceae	Roseomonas	-9.31442	0.874626	3.21786e-25

## Sheet: Table S3.3 ALDEx2
Elevated atmospheric CO2 modifies mostly the active rhizosphere soil microbiome in the Giessen FACE experiment
David Rosado-Porto, Stefan Ratering, Massimiliano Cardinale, Corinna Maisinger, Gerald Moser, Marianna Deppe, Christoph Müller, Sylvia Schnell
Supplement 3
Tab. S3.3. ALDEx2 results using centered log ratio (clr) transformation and the geometric mean abundance of all features; Welch's t-test and Benjamini-Hochberg correction with a with an alpha threshold ≤0.05
Significant affected genus under elevated CO2 conditions.
Significant affected genus under ambient CO2 conditions.
Median clr value	Median clr value amb. Green	Median clr value ele. Green	Welch's t-test p-value	Benjamini-Hochberg corrected p-value	Count ambient rhizosphere	Count elevated rhizosphere	Stimulated	Log2 Fold change	Phylum	Class	Order	Family	Genus
5.3809	6.71759	4.14831	1.10201e-06	8.18442e-06	20900	19728	Ambient	-0.0832582	Proteobacteria	Alphaproteobacteria	Caulobacterales	Caulobacteraceae	Phenylobacterium
1.61736	2.94983	0.669862	1.90876e-06	1.09793e-05	2132	2005	Ambient	-0.0886052	Acidobacteriota	Vicinamibacteria	Subgroup_17	Subgroup_17	Subgroup_17
-2.53913	0.387502	-8.66329	4.95883e-06	1.49944e-05	270	0.1	Ambient	-11.3987	Proteobacteria	Gammaproteobacteria	Burkholderiales	NA	NA
-4.71143	1.18895	-8.59954	4.36972e-06	1.51132e-05	1147	0.1	Ambient	-13.4856	Proteobacteria	Alphaproteobacteria	Acetobacterales	Acetobacteraceae	Roseomonas
-4.77738	0.969079	-8.69629	5.35042e-06	1.62791e-05	611	0.1	Ambient	-12.577	Proteobacteria	Alphaproteobacteria	Rhizobiales	Beijerinckiaceae	Methylobacterium-Methylorubrum
-4.83517	0.867283	-8.45332	5.88769e-06	1.75895e-05	471	0.1	Ambient	-12.2015	Proteobacteria	Alphaproteobacteria	Caulobacterales	Caulobacteraceae	Brevundimonas
1.91115	3.01621	1.19266	4.59274e-06	2.06103e-05	2212	2140	Ambient	-0.0477406	Verrucomicrobiota	Verrucomicrobiae	Opitutales	Opitutaceae	Opitutus
-4.83576	-0.0714709	-8.5871	1.12451e-05	2.99396e-05	203	0.1	Ambient	-10.9873	Proteobacteria	Alphaproteobacteria	Reyranellales	Reyranellaceae	uncultured
2.38801	3.84146	1.46059	7.49005e-06	3.02598e-05	4933	3142	Ambient	-0.650782	Proteobacteria	Alphaproteobacteria	Acetobacterales	Acetobacteraceae	NA
-5.06948	0.278417	-8.6878	1.55594e-05	3.77275e-05	247	0.1	Ambient	-11.2703	Acidobacteriota	Blastocatellia	Blastocatellales	Blastocatellaceae	Blastocatella
6.38751	7.28729	5.46418	1.09322e-05	4.03611e-05	59008	54960	Ambient	-0.102529	Acidobacteriota	Vicinamibacteria	Vicinamibacterales	uncultured	uncultured
-4.90917	-0.0940822	-8.76912	2.80835e-05	5.65204e-05	219	0.1	Ambient	-11.0967	Firmicutes	Bacilli	Thermoactinomycetales	Thermoactinomycetaceae	Pasteuria
2.89306	4.06436	1.96382	9.06149e-05	0.000216719	4892	4038	Ambient	-0.276783	Proteobacteria	Alphaproteobacteria	Caulobacterales	Caulobacteraceae	Caulobacter
-0.146733	1.15879	-0.90348	0.00010655	0.000234994	645	640	Ambient	-0.0112273	Sumerlaeota	Sumerlaeia	Sumerlaeales	Sumerlaeaceae	Sumerlaea
1.35341	2.55166	0.0587539	0.000108106	0.000246407	2581	1957	Ambient	-0.399286	Acidobacteriota	Thermoanaerobaculia	Thermoanaerobaculales	Thermoanaerobaculaceae	Subgroup_10
1.16445	3.29744	-0.336016	0.000112217	0.000254013	3613	1402	Ambient	-1.36571	Acidobacteriota	Holophagae	Subgroup_7	Subgroup_7	Subgroup_7
2.22467	3.36058	0.85882	0.000181448	0.000379043	2677	2198	Ambient	-0.284426	Proteobacteria	Alphaproteobacteria	Caulobacterales	Caulobacteraceae	uncultured
3.26928	4.68141	2.47683	0.000196038	0.000407434	12590	6852	Ambient	-0.877681	Acidobacteriota	Vicinamibacteria	Vicinamibacterales	Vicinamibacteraceae	Vicinamibacteraceae
1.33945	2.90993	0.178479	0.000222618	0.000449716	1489	1428	Ambient	-0.0603478	Acidobacteriota	Acidobacteriae	Acidobacteriales	Acidobacteriaceae_(Subgroup_1)	Edaphobacter
2.26575	3.96487	1.4992	0.00109386	0.00179978	4225	3858	Ambient	-0.131098	Acidobacteriota	Subgroup_11	Subgroup_11	Subgroup_11	Subgroup_11
0.261714	1.80776	-0.685034	0.00148829	0.00207437	933	769	Ambient	-0.278893	Verrucomicrobiota	Verrucomicrobiae	Opitutales	Opitutaceae	Lacunisphaera
6.53898	8.0215	5.72541	0.00157366	0.00248998	95760	68102	Ambient	-0.491726	Entotheonellaeota	Entotheonellia	Entotheonellales	Entotheonellaceae	Entotheonellaceae
1.60099	2.86284	0.388564	0.00230894	0.00341492	2119	1989	Ambient	-0.0913403	Methylomirabilota	Methylomirabilia	Rokubacteriales	WX65	WX65
2.12379	3.62521	1.46564	0.00283583	0.00409195	5221	3903	Ambient	-0.419743	Acidobacteriota	Vicinamibacteria	Vicinamibacterales	NA	NA
0.842742	2.4487	-0.248789	0.00431526	0.00587141	1782	1358	Ambient	-0.392014	Acidobacteriota	Subgroup_22	Subgroup_22	Subgroup_22	Subgroup_22
-0.702632	0.607081	-1.6496	0.0528724	0.0596436	554	467	Ambient	-0.246463	Proteobacteria	Alphaproteobacteria	Azospirillales	Inquilinaceae	Inquilinus
0.00820474	1.68035	-1.05946	0.0626861	0.0710046	1062	733	Ambient	-0.534899	Nitrospirota	Nitrospiria	Nitrospirales	Nitrospiraceae	Nitrospira
-0.986923	0.554446	-1.57854	0.0684955	0.0772041	519	402	Ambient	-0.368539	Acidobacteriota	Subgroup_25	Subgroup_25	Subgroup_25	Subgroup_25
6.06163	6.85476	5.01362	1.80226e-08	7.04222e-07	23094	39136	Elevated	0.760978	Acidobacteriota	Acidobacteriae	Solibacterales	Solibacteraceae	Candidatus_Solibacter
7.25432	8.25611	5.95606	5.09614e-08	1.18769e-06	55704	79086	Elevated	0.505641	Proteobacteria	Alphaproteobacteria	Rhizobiales	Xanthobacteraceae	Bradyrhizobium
3.28913	4.16477	2.41099	1.34277e-07	2.04802e-06	3685	6222	Elevated	0.755714	Chloroflexi	TK10	TK10	TK10	TK10
6.27293	7.30275	5.0558	1.91235e-07	2.60432e-06	36856	41311	Elevated	0.164626	Proteobacteria	Alphaproteobacteria	Acetobacterales	Acetobacteraceae	uncultured
4.31549	4.93184	3.49531	5.14713e-07	4.77364e-06	7596	13057	Elevated	0.781512	Acidobacteriota	Subgroup_5	Subgroup_5	Subgroup_5	Subgroup_5
3.07156	4.0478	2.28515	9.10848e-07	6.54899e-06	3621	5991	Elevated	0.726409	Desulfobacterota	uncultured	uncultured	uncultured	uncultured
3.15708	4.09444	1.47682	1.10358e-06	7.95664e-06	3066	3972	Elevated	0.373508	Proteobacteria	Alphaproteobacteria	Caulobacterales	Caulobacteraceae	NA
1.67884	2.45591	0.385389	1.3008e-06	8.28447e-06	1082	1710	Elevated	0.660296	NA	NA	NA	NA	NA
5.54795	6.40817	4.37553	2.16511e-06	1.26612e-05	15733	27582	Elevated	0.809933	Proteobacteria	Alphaproteobacteria	Elsterales	uncultured	uncultured
0.539537	1.52861	-0.460384	4.33734e-06	1.81117e-05	584	813	Elevated	0.477287	Proteobacteria	Alphaproteobacteria	Tistrellales	Geminicoccaceae	Arboricoccus
3.75064	4.4147	2.9403	4.36571e-06	1.99215e-05	5009	9533	Elevated	0.928408	Proteobacteria	Alphaproteobacteria	uncultured	uncultured	uncultured
-0.352089	-5.97165	1.23907	6.30502e-06	2.01886e-05	0.1	11416	Elevated	16.8007	Myxococcota	Polyangia	Polyangiales	Polyangiaceae	Uncultured Myxococcales bacterium
1.8925	2.73009	1.1167	5.1372e-06	2.23497e-05	1397	2137	Elevated	0.613255	Gemmatimonadota	Gemmatimonadetes	Gemmatimonadales	Gemmatimonadaceae	Gemmatimonas
3.99092	4.75218	2.99742	7.17266e-06	2.91721e-05	5081	10011	Elevated	0.978402	Chloroflexi	Dehalococcoidia	S085	S085	S085
4.72403	5.93929	3.61631	9.73341e-06	3.69847e-05	14783	16905	Elevated	0.193511	Proteobacteria	Alphaproteobacteria	Rhizobiales	Beijerinckiaceae	Microvirga
1.0839	2.34488	0.295443	1.1753e-05	3.88061e-05	1057	1542	Elevated	0.544827	Gemmatimonadota	Gemmatimonadetes	Gemmatimonadales	Gemmatimonadaceae	uncultured
-0.800324	-5.99704	0.586279	1.52932e-05	4.26195e-05	0.1	4238	Elevated	15.3711	Actinobacteriota	Thermoleophilia	Gaiellales	uncultured	uncultured
2.10623	2.69116	1.11026	1.24612e-05	4.33425e-05	1857	2844	Elevated	0.614948	Proteobacteria	Alphaproteobacteria	Acetobacterales	Acetobacteraceae	Rhodovastum
4.13052	5.17112	3.27494	1.36266e-05	4.74913e-05	7669	10989	Elevated	0.51895	Myxococcota	Polyangia	Polyangiales	Sandaracinaceae	uncultured
3.41302	4.27242	2.62132	1.37457e-05	4.78859e-05	4847	5974	Elevated	0.301605	Proteobacteria	Alphaproteobacteria	Tistrellales	Geminicoccaceae	Candidatus_Alysiosphaera
-0.495741	-6.03406	0.985558	2.16098e-05	5.04773e-05	0.1	4130	Elevated	15.3339	Myxococcota	Polyangia	Haliangiales	Haliangiaceae	Haliangium
0.77544	1.78081	-0.0467875	2.11651e-05	6.48957e-05	898	1100	Elevated	0.292716	Bdellovibrionota	Oligoflexia	0319-6G20	0319-6G20	0319-6G20
4.92428	5.36053	3.22814	2.62035e-05	8.00114e-05	8083	13300	Elevated	0.718463	Actinobacteriota	Actinobacteria	Propionibacteriales	Nocardioidaceae	Nocardioides
1.25267	2.40138	0.234566	2.84193e-05	8.12162e-05	1120	1638	Elevated	0.548437	Acidobacteriota	Acidobacteriae	Acidobacteriales	Acidobacteriaceae_(Subgroup_1)	Acidipila
-1.08286	-5.97611	-0.192736	4.8115e-05	9.65044e-05	0.1	1365	Elevated	13.7366	Proteobacteria	Gammaproteobacteria	Pseudomonadales	Pseudomonadaceae	Pseudomonas
-1.30674	-6.13018	-0.00451036	5.79296e-05	0.00011701	0.1	1392	Elevated	13.7649	Proteobacteria	Alphaproteobacteria	Rhizobiales	Rhizobiaceae	Allorhizobium-Neorhizobium-Pararhizobium-Rhizobium
4.3253	5.34213	3.38846	4.50954e-05	0.000122994	7705	14274	Elevated	0.889523	Latescibacterota	Latescibacterota	Latescibacterota	Latescibacterota	Latescibacterota
-2.60887	-6.02605	-0.118168	7.12144e-05	0.000136013	0.1	1867	Elevated	14.1884	Proteobacteria	Alphaproteobacteria	Rhizobiales	Rhizobiaceae	Phyllobacterium
-1.54531	-6.10799	0.0533311	7.52113e-05	0.000144449	0.1	2043	Elevated	14.3184	Myxococcota	Polyangia	Polyangiales	Phaselicystidaceae	Phaselicystis
-2.64556	-5.95699	-0.433369	8.0606e-05	0.000162118	0.1	1836	Elevated	14.1643	Proteobacteria	Gammaproteobacteria	Xanthomonadales	Xanthomonadaceae	Arenimonas
-1.81655	-5.91791	-0.626764	0.000107995	0.000207997	0.1	1063	Elevated	13.3759	Proteobacteria	Alphaproteobacteria	Rhodobacterales	Rhodobacteraceae	Amaricoccus
-2.75625	-5.99175	-0.511712	0.000121661	0.000216763	0.1	2757	Elevated	14.7508	Proteobacteria	Gammaproteobacteria	Xanthomonadales	Rhodanobacteraceae	Rhodanobacter
3.69446	4.82746	2.72901	9.25879e-05	0.000220047	5862	8876	Elevated	0.598517	Proteobacteria	Alphaproteobacteria	Rhizobiales	Beijerinckiaceae	FFCH5858
2.36704	3.13442	1.15555	0.000110571	0.000254648	1557	2885	Elevated	0.889802	Actinobacteriota	Actinobacteria	Propionibacteriales	Nocardioidaceae	Marmoricola
-2.14986	-5.96096	-0.778449	0.000161766	0.000287577	0.1	1153	Elevated	13.4931	Proteobacteria	Alphaproteobacteria	Rhizobiales	Labraceae	Labrys
1.44242	2.21295	-0.295288	0.000136448	0.000299081	1001	1234	Elevated	0.3019	Proteobacteria	Alphaproteobacteria	Rhizobiales	Beijerinckiaceae	Psychroglaciecola
1.34611	2.34755	0.66083	0.000138959	0.000299816	1236	2095	Elevated	0.761272	Verrucomicrobiota	Verrucomicrobiae	Chthoniobacterales	Xiphinematobacteraceae	Candidatus_Xiphinematobacter
-3.04573	-6.1205	-1.16941	0.000176994	0.000320636	0.1	1233	Elevated	13.5899	Cyanobacteria	Sericytochromatia	Sericytochromatia	Sericytochromatia	Sericytochromatia
4.27835	4.6191	3.4653	0.00014935	0.000324424	5221	11304	Elevated	1.11444	Acidobacteriota	Blastocatellia	Pyrinomonadales	Pyrinomonadaceae	RB41
-2.56645	-6.15276	-1.44799	0.00023496	0.000390524	0.1	1898	Elevated	14.2122	Proteobacteria	Gammaproteobacteria	Gammaproteobacteria_Incertae_Sedis	Unknown_Family	Acidibacter
-2.29568	-5.96439	-0.6389	0.000234435	0.000397034	0.1	900	Elevated	13.1357	Armatimonadota	uncultured	uncultured	uncultured	uncultured
-3.09542	-5.96377	0.421469	0.000417624	0.000613947	0.1	1932	Elevated	14.2378	Proteobacteria	Gammaproteobacteria	Burkholderiales	Comamonadaceae	Rhizobacter
-3.07274	-5.97323	-0.0840964	0.000448354	0.000665335	0.1	1742	Elevated	14.0885	Proteobacteria	Alphaproteobacteria	Rhizobiales	Rhizobiaceae	Mesorhizobium
5.48961	7.06012	4.81598	0.000351648	0.000671803	28025	38079	Elevated	0.442281	Myxococcota	bacteriap25	bacteriap25	bacteriap25	bacteriap25
-2.96253	-5.93883	-1.43703	0.000409662	0.000680845	0.1	528	Elevated	12.3663	Myxococcota	Myxococcia	Myxococcales	Myxococcaceae	P3OB-42
-3.28396	-6.23673	-1.79881	0.000448941	0.000730719	0.1	896	Elevated	13.1293	Actinobacteriota	Acidimicrobiia	Microtrichales	Ilumatobacteraceae	uncultured
-3.0407	-5.92098	-1.522	0.000503813	0.000780451	0.1	395	Elevated	11.9476	Acidobacteriota	AT-s3-28	AT-s3-28	AT-s3-28	AT-s3-28
-3.07498	-6.11432	-0.82212	0.00068954	0.00102392	0.1	731	Elevated	12.8357	Proteobacteria	Alphaproteobacteria	Rhizobiales	Devosiaceae	Devosia
-3.0786	-6.0327	-0.55788	0.000840281	0.00118942	0.1	1329	Elevated	13.6981	Myxococcota	Polyangia	Polyangiales	Polyangiaceae	uncultured
-3.12856	-6.05203	-1.66975	0.00100455	0.00147483	0.1	663	Elevated	12.6948	Chloroflexi	KD4-96	KD4-96	KD4-96	KD4-96
-3.07574	-5.93222	-1.07287	0.0011424	0.00158929	0.1	637	Elevated	12.6371	Proteobacteria	Alphaproteobacteria	Rhizobiales	Xanthobacteraceae	Pseudolabrys
-3.551	-5.88686	-2.58349	0.00113825	0.0016984	0.1	722	Elevated	12.8178	Proteobacteria	Gammaproteobacteria	Xanthomonadales	Rhodanobacteraceae	Ahniella
1.75439	2.56054	1.14449	0.00108026	0.00173496	1167	2558	Elevated	1.13221	Actinobacteriota	Actinobacteria	Propionibacteriales	Nocardioidaceae	Kribbella
2.3295	3.01035	0.349945	0.00106911	0.0017761	1809	2965	Elevated	0.71284	Acidobacteriota	Acidobacteriae	Acidobacteriales	uncultured	uncultured
-3.3764	-6.00241	-1.84313	0.00138748	0.00194116	0.1	685	Elevated	12.7419	Proteobacteria	Gammaproteobacteria	Burkholderiales	Burkholderiaceae	Burkholderia-Caballeronia-Paraburkholderia
1.7076	2.46633	0.800539	0.0012135	0.00195705	1205	1798	Elevated	0.57736	Fibrobacterota	Fibrobacteria	Fibrobacterales	Fibrobacteraceae	possible_genus_04
2.98514	3.74277	2.18775	0.00130808	0.00205081	2698	6165	Elevated	1.19221	Chloroflexi	Anaerolineae	SBR1031	A4b	A4b
-3.18863	-5.99506	-1.43957	0.00173387	0.00228176	0.1	492	Elevated	12.2644	Proteobacteria	Alphaproteobacteria	Micropepsales	Micropepsaceae	uncultured
2.38842	3.34569	1.89727	0.00158321	0.00245962	2291	6216	Elevated	1.44001	Acidobacteriota	Blastocatellia	11-24	11-24	11-24
-3.17063	-5.95242	-1.80245	0.00204686	0.00268118	0.1	837	Elevated	13.031	Proteobacteria	Gammaproteobacteria	Burkholderiales	Oxalobacteraceae	Noviherbaspirillum
-3.24041	-5.96486	-1.45905	0.00201856	0.00268486	0.1	617	Elevated	12.5911	Proteobacteria	Gammaproteobacteria	Burkholderiales	Oxalobacteraceae	Massilia
1.37801	1.84703	0.48352	0.00200863	0.00300065	732	1950	Elevated	1.41356	Planctomycetota	Pla4_lineage	Pla4_lineage	Pla4_lineage	Pla4_lineage
-3.28621	-5.99756	-1.72427	0.00261594	0.00345062	0.1	426	Elevated	12.0566	Proteobacteria	Gammaproteobacteria	Diplorickettsiales	Diplorickettsiaceae	Aquicella
-3.36175	-6.10068	-1.63235	0.0028491	0.00374393	0.1	373	Elevated	11.865	Planctomycetota	Planctomycetes	Pirellulales	Pirellulaceae	uncultured
0.459472	1.23824	-0.187411	0.00271826	0.00381046	492	1441	Elevated	1.55034	MBNT15	MBNT15	MBNT15	MBNT15	MBNT15
-3.00423	-6.03997	-0.842035	0.00292852	0.00384221	0.1	557	Elevated	12.4435	Acidobacteriota	Blastocatellia	Blastocatellales	Blastocatellaceae	uncultured
-3.32683	-6.09215	-2.09605	0.00301645	0.00389655	0.1	887	Elevated	13.1147	Actinobacteriota	Acidimicrobiia	IMCC26256	IMCC26256	IMCC26256
-3.36554	-6.07994	-1.84563	0.00307285	0.00393615	0.1	728	Elevated	12.8297	Planctomycetota	Phycisphaerae	Tepidisphaerales	WD2101_soil_group	WD2101_soil_group
0.576603	1.0934	-0.0367128	0.00297632	0.00420992	398	1522	Elevated	1.93513	Chloroflexi	Anaerolineae	SBR1031	SBR1031	SBR1031
-3.2812	-6.00397	-2.39765	0.00345564	0.00454094	0.1	477	Elevated	12.2198	Proteobacteria	Alphaproteobacteria	Rhodospirillales	Rhodospirillaceae	uncultured
2.97049	3.97542	2.3031	0.00323691	0.00456207	4849	6162	Elevated	0.345711	Proteobacteria	Alphaproteobacteria	Dongiales	Dongiaceae	Dongia
-3.40119	-6.02415	-1.75787	0.00374082	0.00458995	0.1	1036	Elevated	13.3387	Proteobacteria	Gammaproteobacteria	Xanthomonadales	Rhodanobacteraceae	Dokdonella
1.71795	2.54727	1.51432	0.00351842	0.00484764	1597	3033	Elevated	0.925381	Proteobacteria	Gammaproteobacteria	Legionellales	Legionellaceae	Legionella
0.593095	1.67649	-0.203774	0.00355743	0.00490106	849	1391	Elevated	0.712286	Firmicutes	Bacilli	Entomoplasmatales	type_III	type_III
-0.367138	0.870795	-1.35211	0.00381216	0.00492161	413	619	Elevated	0.583798	Proteobacteria	Gammaproteobacteria	Burkholderiales	Nitrosomonadaceae	MND1
-3.15828	-5.99075	-1.57171	0.0042356	0.00507296	0.1	458	Elevated	12.1611	Firmicutes	Bacilli	Bacillales	Bacillaceae	Bacillus
-3.31485	-5.9836	-1.78993	0.00408649	0.00515874	0.1	497	Elevated	12.279	Verrucomicrobiota	Verrucomicrobiae	Chthoniobacterales	Chthoniobacteraceae	Candidatus_Udaeobacter
1.10297	1.76806	-0.480201	0.00390265	0.00540484	727	1359	Elevated	0.902518	Acidobacteriota	Acidobacteriae	Acidobacteriales	Koribacteraceae	Candidatus_Koribacter
2.44055	3.19884	1.73312	0.00398476	0.00550529	1675	4360	Elevated	1.38017	Actinobacteriota	Actinobacteria	Propionibacteriales	Propionibacteriaceae	Microlunatus
-3.60308	-5.93484	-1.61584	0.00438978	0.00555437	0.1	445	Elevated	12.1196	Proteobacteria	Alphaproteobacteria	Sphingomonadales	Sphingomonadaceae	Novosphingobium
-0.0688465	0.754303	-0.903284	0.00413104	0.005583	353	842	Elevated	1.25415	Acidobacteriota	Blastocatellia	DS-100	DS-100	DS-100
0.974191	2.30641	0.246535	0.00439576	0.00596715	1414	1498	Elevated	0.0832555	Proteobacteria	Alphaproteobacteria	Tistrellales	Geminicoccaceae	uncultured
-3.52497	-6.02359	-1.92476	0.00571249	0.00705723	0.1	351	Elevated	11.7773	Planctomycetota	Planctomycetes	Planctomycetales	Schlesneriaceae	Schlesneria
0.284401	0.854615	-0.774742	0.00634675	0.00814601	390	811	Elevated	1.05623	Acidobacteriota	Blastocatellia	Blastocatellales	Blastocatellaceae	JGI_0001001-H03
-3.68282	-6.07699	-1.1703	0.00752169	0.00882139	0.1	648	Elevated	12.6618	Bdellovibrionota	Bdellovibrionia	Bdellovibrionales	Bdellovibrionaceae	OM27_clade
1.1197	2.18342	0.458177	0.00699086	0.00912786	1323	1774	Elevated	0.423193	Proteobacteria	Alphaproteobacteria	Caulobacterales	Caulobacteraceae	Asticcacaulis
0.581238	1.81736	-0.0574417	0.00745752	0.00948937	727	1085	Elevated	0.577668	Proteobacteria	Alphaproteobacteria	Rhizobiales	Beijerinckiaceae	Bosea
-0.0548196	0.755809	-0.99184	0.00755189	0.00975846	343	1442	Elevated	2.07179	Actinobacteriota	Actinobacteria	Corynebacteriales	Mycobacteriaceae	Mycobacterium
-3.65014	-5.98102	-2.62774	0.00893044	0.0108269	0.1	285	Elevated	11.4767	Actinobacteriota	Actinobacteria	Streptomycetales	Streptomycetaceae	Streptomyces
1.31603	1.58219	0.036366	0.00973039	0.0124096	703	1727	Elevated	1.29667	Acidobacteriota	Acidobacteriae	Acidobacteriales	Acidobacteriaceae_(Subgroup_1)	Occallatibacter
2.93611	3.46657	0.83932	0.0103696	0.0130548	2072	2668	Elevated	0.364735	Actinobacteriota	Actinobacteria	Propionibacteriales	Nocardioidaceae	NA
0.0808901	0.487363	-0.330019	0.0203531	0.024535	499	1052	Elevated	1.07602	Myxococcota	Myxococcia	Myxococcales	Myxococcaceae	KD3-10
-0.482188	0.508625	-1.83279	0.0227401	0.0273914	228	717	Elevated	1.65294	Acidobacteriota	Acidobacteriae	Subgroup_13	Subgroup_13	Subgroup_13
1.90115	2.48425	1.4633	0.0232833	0.0281453	991	5646	Elevated	2.51027	Proteobacteria	Gammaproteobacteria	Burkholderiales	Comamonadaceae	Variovorax
1.33088	1.79763	1.04959	0.0294966	0.0352561	940	3478	Elevated	1.88753	Proteobacteria	Alphaproteobacteria	Rhizobiales	Rhizobiaceae	NA
1.81697	2.73456	1.44511	0.0319841	0.0379835	1350	3576	Elevated	1.40539	Proteobacteria	Alphaproteobacteria	Rhizobiales	uncultured	uncultured
1.13924	2.10101	0.805194	0.0450297	0.052573	1028	3661	Elevated	1.8324	Proteobacteria	Alphaproteobacteria	Rhizobiales	Xanthobacteraceae	NA
2.40525	3.38343	2.18238	0.06221	0.071794	1820	8865	Elevated	2.28418	Actinobacteriota	Thermoleophilia	Solirubrobacterales	Solirubrobacteraceae	Solirubrobacter
