# Supplementary material for: Elevated Atmospheric CO2 Modifies Mostly the Metabolic Active Rhizosphere Soil Microbiome in the Giessen FACE Experiment
Source: Microb Ecol. 2021 Jun 19;83(3):619–34. doi: 10.1007/s00248-021-01791-y (PMC8979872; doi:10.1007/s00248-021-01791-y)
Supplement: Supplementary file 5 — Supplementary file5 (XLSX 649 KB) [file 248_2021_1791_MOESM5_ESM.xlsx]

## Sheet: Tab S5.1 EC number
Elevated atmospheric CO2 modifies mostly the active rhizosphere soil microbiome in the Giessen FACE experiment
David Rosado-Porto, Stefan Ratering, Massimiliano Cardinale, Corinna Maisinger, Gerald Moser, Marianna Deppe, Christoph Müller, Sylvia Schnell
Supplement 5
Tab. S5.1. ALDEx2 results using centered log ratio (clr) transformation and the geometric mean abundance of all features; Welch's t-test and Benjamini-Hochberg correction with a with an alpha threshold ≤0.05
Significant affected predicted protein under elevated CO2 conditions.
Significant affected predicted protein under ambient CO2 conditions.
EC number	Median clr value	Median clr value amb. Green	Median clr value ele. Green	Welch's t-test p-value	Benjamini-Hochberg corrected p-value	Count ambient rhizosphere	Count elevated rhizosphere	Stimulated	Log2 Fold change	Description
EC:1.1.1.1	6.93988	7.04296	6.87285	0.006899	0.0800877	1.24805e+06	2.14082e+06	Elevated	0.778483	Alcohol dehydrogenase
EC:1.1.1.100	8.04035	8.07812	8.02285	0.0138969	0.0800877	2.80562e+06	4.52707e+06	Elevated	0.690257	3-oxoacyl-[acyl-carrier-protein] reductase
EC:1.1.1.11	-1.59064	-1.75159	-1.31518	0.0124635	0.0800877	2344.92	14798.2	Elevated	2.65781	D-arabinitol 4-dehydrogenase
EC:1.1.1.133	5.7013	5.77245	5.61116	0.0107388	0.0800877	599182	843721	Elevated	0.493772	dTDP-4-dehydrorhamnose reductase
EC:1.1.1.157	5.91985	5.95304	5.9024	0.01843	0.0800877	652326	1.0802e+06	Elevated	0.727638	3-hydroxybutyryl-CoA dehydrogenase
EC:1.1.1.169	5.90966	5.99346	5.87114	0.0136547	0.0800877	673493	1.06217e+06	Elevated	0.657273	2-dehydropantoate 2-reductase
EC:1.1.1.193	5.59063	5.6476	5.50606	0.0208855	0.0800877	561280	829796	Elevated	0.564037	5-amino-6-(5-phosphoribosylamino)uracil reductase
EC:1.1.1.205	5.60853	5.66617	5.50384	0.0284443	0.0800877	558722	847518	Elevated	0.601115	IMP dehydrogenase
EC:1.1.1.215	-0.330635	-0.514123	-0.12103	0.0144228	0.0800877	5491.26	31520.9	Elevated	2.5211	Gluconate 2-dehydrogenase
EC:1.1.1.23	5.49809	5.55932	5.42954	0.0281321	0.0800877	530740	789558	Elevated	0.573039	Histidinol dehydrogenase
EC:1.1.1.25	5.97665	6.0367	5.94713	0.0127857	0.0800877	698092	1.07816e+06	Elevated	0.627089	Shikimate dehydrogenase
EC:1.1.1.26	4.3838	4.48706	4.34788	0.0196412	0.0800877	236149	388590	Elevated	0.718555	Glyoxylate reductase
EC:1.1.1.262	5.55721	5.62126	5.49673	0.0200092	0.0800877	574311	808482	Elevated	0.493384	4-hydroxythreonine-4-phosphate dehydrogenase
EC:1.1.1.267	5.4297	5.49647	5.35684	0.0274912	0.0800877	513966	741014	Elevated	0.527827	1-deoxy-D-xylulose-5-phosphate reductoisomerase
EC:1.1.1.271	4.65179	4.72015	4.55101	0.0143532	0.0800877	280869	409463	Elevated	0.543839	GDP-L-fucose synthase
EC:1.1.1.3	5.49084	5.54436	5.41808	0.0279332	0.0800877	527741	788787	Elevated	0.579806	Homoserine dehydrogenase
EC:1.1.1.31	6.22534	6.34746	6.10661	0.0069967	0.0800877	754776	1.25104e+06	Elevated	0.729006	3-hydroxyisobutyrate dehydrogenase
EC:1.1.1.343	4.98725	5.04692	4.9553	0.0215533	0.0800877	341351	565093	Elevated	0.727235	Phosphogluconate dehydrogenase (NAD(+)-dependent, decarboxylating)
EC:1.1.1.346	3.58387	3.88472	3.33554	0.0161363	0.0800877	119210	179940	Elevated	0.594011	2,5-didehydrogluconate reductase (2-dehydro-L-gulonate-forming)
EC:1.1.1.35	5.73425	5.89104	5.64565	0.00961404	0.0800877	543144	950237	Elevated	0.806952	3-hydroxyacyl-CoA dehydrogenase
EC:1.1.1.36	4.36166	4.48451	4.21596	0.0171218	0.0800877	198670	365426	Elevated	0.879203	Acetoacetyl-CoA reductase
EC:1.1.1.363	5.10203	5.20757	5.03302	0.00712479	0.0800877	331967	601379	Elevated	0.857233	Glucose-6-phosphate dehydrogenase (NAD(P)(+))
EC:1.1.1.37	5.46923	5.5176	5.39527	0.027561	0.0800877	521686	770151	Elevated	0.561961	Malate dehydrogenase
EC:1.1.1.40	5.3152	5.53287	5.19426	0.0168259	0.0800877	393357	697154	Elevated	0.825638	Malate dehydrogenase (oxaloacetate-decarboxylating) (NADP(+))
EC:1.1.1.44	4.988	5.04765	4.95545	0.0215336	0.0800877	341351	565093	Elevated	0.727235	Phosphogluconate dehydrogenase (NADP(+)-dependent, decarboxylating)
EC:1.1.1.49	5.10116	5.20694	5.03379	0.00731202	0.0800877	331967	601379	Elevated	0.857233	Glucose-6-phosphate dehydrogenase (NADP(+))
EC:1.1.1.51	-0.779943	-1.2833	-0.699157	0.00809318	0.0800877	3499	24335	Elevated	2.79802	3(or 17)-beta-hydroxysteroid dehydrogenase
EC:1.1.1.69	4.80062	4.89228	4.6064	0.0201763	0.0800877	260919	437983	Elevated	0.747273	Gluconate 5-dehydrogenase
EC:1.1.1.81	5.86278	5.9477	5.80711	0.0125048	0.0800877	649181	979130	Elevated	0.592881	Hydroxypyruvate reductase
EC:1.1.1.83	4.6848	4.7626	4.43549	0.0205041	0.0800877	237382	403975	Elevated	0.767056	D-malate dehydrogenase (decarboxylating)
EC:1.1.1.85	5.63214	5.71467	5.59158	0.0160033	0.0800877	576817	849313	Elevated	0.558182	3-isopropylmalate dehydrogenase
EC:1.1.1.86	5.4535	5.50415	5.37918	0.0260479	0.0800877	516887	766938	Elevated	0.569262	Ketol-acid reductoisomerase (NADP(+))
EC:1.1.1.93	4.68463	4.76187	4.43831	0.0204259	0.0800877	237382	403975	Elevated	0.767056	Tartrate dehydrogenase
EC:1.1.1.95	6.87153	6.91767	6.78316	0.00833914	0.0800877	1.18429e+06	1.92564e+06	Elevated	0.701318	Phosphoglycerate dehydrogenase
EC:1.1.2.3	4.38111	4.58655	4.29962	0.00875234	0.0800877	202517	370705	Elevated	0.872225	L-lactate dehydrogenase (cytochrome)
EC:1.1.2.6	1.24222	1.77689	0.88534	0.0107376	0.0800877	28930.8	28822.4	Ambient	-0.00541175	Polyvinyl alcohol dehydrogenase (cytochrome)
EC:1.1.2.8	5.29089	5.36002	5.12988	0.0206487	0.0800877	567514	614862	Elevated	0.115606	Alcohol dehydrogenase (cytochrome c)
EC:1.1.3.15	5.82022	5.88245	5.75221	0.0235135	0.0800877	672535	981399	Elevated	0.545231	(S)-2-hydroxy-acid oxidase
EC:1.1.5.2	5.22277	5.29903	5.11282	0.0209347	0.0800877	562223	602865	Elevated	0.100692	Quinoprotein glucose dehydrogenase (PQQ, quinone)
EC:1.1.5.3	5.60994	5.69952	5.56254	0.0263155	0.0800877	557478	881159	Elevated	0.660486	Glycerol-3-phosphate dehydrogenase
EC:1.1.99.31	-0.061146	-0.237126	0.11686	0.0101322	0.0800877	6484.35	42144.7	Elevated	2.70032	(S)-mandelate dehydrogenase
EC:1.10.2.2	4.30168	4.4585	4.16607	0.0156415	0.0800877	192473	353481	Elevated	0.876977	Quinol--cytochrome-c reductase
EC:1.11.1.5	4.89046	5.00622	4.84472	0.0157054	0.0800877	327806	538653	Elevated	0.716513	Cytochrome-c peroxidase
EC:1.11.1.6	5.1274	5.32169	5.06938	0.0196469	0.0800877	343158	628693	Elevated	0.873481	Catalase
EC:1.11.1.9	5.03109	5.15414	4.83936	0.0101607	0.0800877	301971	556564	Elevated	0.882136	Glutathione peroxidase
EC:1.13.11.11	3.75894	3.99773	3.71369	0.0203859	0.0800877	134434	230801	Elevated	0.779755	Tryptophan 2,3-dioxygenase
EC:1.13.11.2	5.1362	5.33867	4.8911	0.00908565	0.0800877	356595	552445	Elevated	0.631545	Catechol 2,3-dioxygenase
EC:1.13.11.27	5.14853	5.28322	5.0782	0.00861776	0.0800877	370895	572528	Elevated	0.626336	4-hydroxyphenylpyruvate dioxygenase
EC:1.13.11.5	4.70412	4.82855	4.61078	0.0110935	0.0800877	278216	424945	Elevated	0.61107	Homogentisate 1,2-dioxygenase
EC:1.13.11.57	-1.83173	-2.09965	-1.64861	0.00692861	0.0800877	1855.17	9999.01	Elevated	2.43023	Gallate dioxygenase
EC:1.13.11.75	-0.947388	-1.75605	-0.726261	0.0035535	0.0800877	2768.85	26434.5	Elevated	3.25506	All-trans-8'-apo-beta-carotenal 15,15'-oxygenase
EC:1.13.11.80	-0.72183	-1.05196	-0.442545	0.00652513	0.0800877	3732	30317	Elevated	3.02211	(3,5-dihydroxyphenyl)acetyl-CoA 1,2-dioxygenase
EC:1.14.11.18	-0.540837	-0.871477	-0.202716	0.00703819	0.0800877	4679.34	32305.7	Elevated	2.78741	Phytanoyl-CoA dioxygenase
EC:1.14.11.33	3.89346	4.06559	3.82517	0.0147968	0.0800877	144688	264460	Elevated	0.870111	DNA oxidative demethylase
EC:1.14.12.17	3.2682	3.42963	2.94735	0.017783	0.0800877	91883.7	137723	Elevated	0.583887	Nitric oxide dioxygenase
EC:1.14.13.172	-0.309915	-0.538989	-0.0883741	0.0142101	0.0800877	5394	31753	Elevated	2.55747	Salicylate 5-hydroxylase
EC:1.14.13.2	3.48682	3.647	3.3462	0.0129123	0.0800877	107841	193776	Elevated	0.845483	4-hydroxybenzoate 3-monooxygenase
EC:1.14.13.83	3.41336	3.57435	3.35987	0.0195856	0.0800877	101858	190253	Elevated	0.901364	Precorrin-3B synthase
EC:1.14.13.84	2.91128	3.32468	2.47815	0.0200923	0.0800877	74503	106783	Elevated	0.519309	4-hydroxyacetophenone monooxygenase
EC:1.17.1.1	0.842817	0.558788	1.00877	0.00701797	0.0800877	13045.7	75986.8	Elevated	2.54217	CDP-4-dehydro-6-deoxyglucose reductase
EC:1.17.1.2	5.61736	5.72788	5.58362	0.0168254	0.0800877	576087	838394	Elevated	0.541342	4-hydroxy-3-methylbut-2-enyl diphosphate reductase
EC:1.17.1.4	6.78821	6.96125	6.61169	0.00869684	0.0800877	1.11882e+06	1.74402e+06	Elevated	0.640439	Xanthine dehydrogenase
EC:1.17.1.8	5.61039	5.64399	5.48229	0.0250024	0.0800877	562858	835034	Elevated	0.569064	4-hydroxy-tetrahydrodipicolinate reductase
EC:1.17.2.1	4.13561	4.34841	3.92579	0.0106596	0.0800877	205600	269562	Elevated	0.390778	Nicotinate dehydrogenase (cytochrome)
EC:1.17.4.1	6.35642	6.40685	6.31613	0.0163305	0.0800877	862718	1.42861e+06	Elevated	0.72765	Ribonucleoside-diphosphate reductase
EC:1.17.7.1	5.44164	5.50416	5.36728	0.0277876	0.0800877	516038	749978	Elevated	0.539372	(E)-4-hydroxy-3-methylbut-2-enyl-diphosphate synthase (ferredoxin)
EC:1.18.1.2	5.36968	5.41845	5.28929	0.00799951	0.0800877	443347	707300	Elevated	0.673888	Ferredoxin--NADP(+) reductase
EC:1.18.1.3	4.55596	4.83634	4.37	0.0183231	0.0800877	227540	386754	Elevated	0.765296	Ferredoxin--NAD(+) reductase
EC:1.18.1.7	-0.816043	-1.13041	-0.543643	0.0037254	0.0800877	3443	30031	Elevated	3.12471	specific)
EC:1.2.1.11	5.76521	5.82665	5.72004	0.0165794	0.0800877	612996	928663	Elevated	0.599278	Aspartate-semialdehyde dehydrogenase
EC:1.2.1.2	6.39212	6.47023	6.32822	0.0194217	0.0800877	990221	1.47927e+06	Elevated	0.579061	Formate dehydrogenase
EC:1.2.1.24	-4.06015	-4.90167	-3.79022	0.00618327	0.0800877	328.34	1535.17	Elevated	2.22514	Succinate-semialdehyde dehydrogenase (NAD(+))
EC:1.2.1.3	6.50653	6.57236	6.47375	0.0121771	0.0800877	997253	1.61057e+06	Elevated	0.691536	Aldehyde dehydrogenase (NAD(+))
EC:1.2.1.38	5.64004	5.72295	5.6034	0.0201743	0.0800877	575166	883405	Elevated	0.619096	N-acetyl-gamma-glutamyl-phosphate reductase
EC:1.2.1.41	5.20865	5.25676	5.05098	0.0224391	0.0800877	409198	636312	Elevated	0.636934	Glutamate-5-semialdehyde dehydrogenase
EC:1.2.1.54	-1.17003	-1.71199	-0.90852	0.00287958	0.0800877	2387.84	23404.3	Elevated	3.293	Gamma-guanidinobutyraldehyde dehydrogenase
EC:1.2.1.68	3.23568	3.61695	3.00544	0.0171737	0.0800877	99365.6	147361	Elevated	0.568535	Coniferyl-aldehyde dehydrogenase
EC:1.2.1.88	5.1314	5.19216	5.09933	0.0139228	0.0800877	373500	638737	Elevated	0.774113	L-glutamate gamma-semialdehyde dehydrogenase
EC:1.2.1.91	-0.0849353	-0.279021	0.00763632	0.00497248	0.0800877	6427.54	29040.3	Elevated	2.17572	3-oxo-5,6-dehydrosuberyl-CoA semialdehyde dehydrogenase
EC:1.2.3.3	-3.13156	-2.82389	-3.56182	0.00331981	0.0800877	1152.5	1448	Elevated	0.329295	Pyruvate oxidase
EC:1.2.4.1	6.80583	6.87163	6.78086	0.0113388	0.0800877	1.17634e+06	1.97962e+06	Elevated	0.750923	Pyruvate dehydrogenase (acetyl-transferring)
EC:1.2.4.2	5.02428	5.11646	4.96715	0.0171069	0.0800877	348931	580647	Elevated	0.73472	Oxoglutarate dehydrogenase (succinyl-transferring)
EC:1.2.7.8	5.47637	5.62013	5.34181	0.0101409	0.0800877	460790	784374	Elevated	0.767432	Indolepyruvate ferredoxin oxidoreductase
EC:1.2.99.2	7.19783	7.25936	7.13128	0.0125952	0.0800877	1.55121e+06	2.54157e+06	Elevated	0.712328	Carbon-monoxide dehydrogenase (acceptor)
EC:1.20.4.1	6.12647	6.22821	6.07861	0.00768656	0.0800877	741768	1.19219e+06	Elevated	0.684573	Arsenate reductase (glutaredoxin)
EC:1.3.1.10	5.80517	5.89029	5.73812	0.00917348	0.0800877	571993	969373	Elevated	0.761055	Enoyl-[acyl-carrier-protein] reductase (NADPH, Si-specific)
EC:1.3.1.106	4.03356	4.09924	3.99684	0.0204161	0.0800877	154091	289839	Elevated	0.911475	Cobalt-precorrin-6A reductase
EC:1.3.1.12	5.47189	5.52634	5.39268	0.0252903	0.0800877	524241	764637	Elevated	0.544545	Prephenate dehydrogenase
EC:1.3.1.25	-3.23952	-3.8549	-2.5565	0.00589165	0.0800877	760.34	4518.15	Elevated	2.57102	1,6-dihydroxycyclohexa-2,4-diene-1-carboxylate dehydrogenase
EC:1.3.1.43	4.14362	4.21153	4.06882	0.0124626	0.0800877	172082	292374	Elevated	0.76472	Arogenate dehydrogenase
EC:1.3.1.74	2.86172	3.21103	2.75509	0.017794	0.0800877	77138.7	107456	Elevated	0.478222	2-alkenal reductase (NAD(P)(+))
EC:1.3.1.76	4.94597	5.0406	4.91239	0.00394765	0.0800877	306313	535948	Elevated	0.807085	Precorrin-2 dehydrogenase
EC:1.3.1.9	6.223	6.29401	6.17811	0.00961796	0.0800877	827457	1.27492e+06	Elevated	0.623648	Enoyl-[acyl-carrier-protein] reductase (NADH)
EC:1.3.3.3	4.37485	4.50792	4.22958	0.0149744	0.0800877	203787	367606	Elevated	0.851097	Coproporphyrinogen oxidase
EC:1.3.5.2	4.61225	4.73087	4.54617	0.0189923	0.0800877	232535	434827	Elevated	0.902991	Dihydroorotate dehydrogenase (quinone)
EC:1.3.8.1	4.9761	5.07645	4.91438	0.0127208	0.0800877	364324	493022	Elevated	0.43643	Short-chain acyl-CoA dehydrogenase
EC:1.3.8.4	4.28368	4.41887	4.13354	0.0158655	0.0800877	189458	339049	Elevated	0.839618	Isovaleryl-CoA dehydrogenase
EC:1.3.8.6	4.66359	4.73366	4.49198	0.0175157	0.0800877	232819	444273	Elevated	0.932241	Glutaryl-CoA dehydrogenase (ETF)
EC:1.3.99.16	6.71482	6.84605	6.26432	0.0180976	0.0800877	942286	1.51369e+06	Elevated	0.683836	Isoquinoline 1-oxidoreductase
EC:1.3.99.22	6.14311	6.2149	6.10229	0.0110989	0.0800877	784894	1.21253e+06	Elevated	0.627448	Coproporphyrinogen dehydrogenase
EC:1.3.99.23	-2.97612	-3.91455	-2.65801	0.00933346	0.0800877	757.5	4949.5	Elevated	2.70796	All-trans-retinol 13,14-reductase
EC:1.4.1.1	5.36317	5.41898	5.31781	0.013988	0.0800877	449254	698234	Elevated	0.636179	Alanine dehydrogenase
EC:1.4.1.13	6.27641	6.34583	6.21576	0.0169922	0.0800877	842156	1.3972e+06	Elevated	0.730374	Glutamate synthase (NADPH)
EC:1.4.1.14	6.27698	6.34737	6.21555	0.0169342	0.0800877	842156	1.3972e+06	Elevated	0.730374	Glutamate synthase (NADH)
EC:1.4.3.16	5.34808	5.45185	5.31384	0.0256444	0.0800877	491994	703754	Elevated	0.51643	L-aspartate oxidase
EC:1.4.3.4	4.34479	4.62373	4.12918	0.0111815	0.0800877	212079	302231	Elevated	0.511051	Monoamine oxidase
EC:1.4.3.5	4.81262	4.92208	4.7469	0.0110324	0.0800877	308461	490477	Elevated	0.669096	Pyridoxal 5'-phosphate synthase
EC:1.4.4.2	6.00382	6.08944	5.96275	0.0274175	0.0800877	705564	1.13252e+06	Elevated	0.682686	Glycine dehydrogenase (aminomethyl-transferring)
EC:1.4.9.1	2.21976	2.65096	1.88685	0.0125145	0.0800877	55551.8	61343.1	Elevated	0.143067	Methylamine dehydrogenase (amicyanin)
EC:1.5.1.20	5.18839	5.24783	5.06942	0.0242789	0.0800877	404370	645448	Elevated	0.674628	Methylenetetrahydrofolate reductase (NAD(P)H)
EC:1.5.1.5	5.51247	5.55677	5.44108	0.0272221	0.0800877	534363	796822	Elevated	0.576437	Methylenetetrahydrofolate dehydrogenase (NADP(+))
EC:1.5.3.19	0.432214	0.242188	0.541166	0.00899079	0.0800877	8736.17	45389	Elevated	2.37727	4-methylaminobutanoate oxidase (formaldehyde-forming)
EC:1.5.5.1	4.36246	4.49346	4.21862	0.0152284	0.0800877	198422	369302	Elevated	0.896228	Electron-transferring-flavoprotein dehydrogenase
EC:1.6.1.2	6.27421	6.35936	6.21183	0.0113091	0.0800877	815655	1.37786e+06	Elevated	0.756395	NAD(P)(+) transhydrogenase (Re/Si-specific)
EC:1.6.5.2	5.05596	5.19097	5.02235	0.0164054	0.0800877	328223	616795	Elevated	0.910114	NAD(P)H dehydrogenase (quinone)
EC:1.6.5.3	8.80549	8.85916	8.73456	0.0281381	0.0800877	5.27093e+06	7.80068e+06	Elevated	0.565542	NADH:ubiquinone reductase (H(+)-translocating)
EC:1.6.5.5	6.77032	6.93762	6.49856	0.0155112	0.0800877	1.02545e+06	1.79719e+06	Elevated	0.809482	NADPH:quinone reductase
EC:1.6.99.3	6.34057	6.41384	6.29053	0.00735498	0.0800877	848843	1.37367e+06	Elevated	0.694469	NADH dehydrogenase
EC:1.7.1.13	5.25876	5.33562	5.21702	0.0252539	0.0800877	480347	665366	Elevated	0.470072	PreQ(1) synthase
EC:1.7.1.15	5.00764	5.21713	4.94086	0.0104967	0.0800877	352450	553400	Elevated	0.650904	Nitrite reductase (NADH)
EC:1.7.99.4	5.76398	5.82913	5.72412	0.0186597	0.0800877	603578	981693	Elevated	0.701732	Nitrate reductase
EC:1.8.1.2	5.30528	5.48245	5.06639	0.014869	0.0800877	376702	657649	Elevated	0.803895	Assimilatory sulfite reductase (NADPH)
EC:1.8.1.4	6.27841	6.33852	6.23548	0.0125005	0.0800877	835651	1.40332e+06	Elevated	0.74787	Dihydrolipoyl dehydrogenase
EC:1.8.1.7	4.29785	4.43698	4.12667	0.0147394	0.0800877	190836	330129	Elevated	0.790697	Glutathione-disulfide reductase
EC:1.8.1.8	5.12596	5.20523	4.99348	0.0197767	0.0800877	367741	611603	Elevated	0.733903	Protein-disulfide reductase
EC:1.8.1.9	6.59197	6.6326	6.57132	0.0145394	0.0800877	1.044e+06	1.66792e+06	Elevated	0.675929	Thioredoxin-disulfide reductase
EC:1.8.4.11	5.86295	5.92208	5.77881	0.0131805	0.0800877	652396	984440	Elevated	0.593555	Peptide-methionine (S)-S-oxide reductase
EC:1.8.4.12	5.79347	5.85898	5.7254	0.0154217	0.0800877	623035	942794	Elevated	0.597629	Peptide-methionine (R)-S-oxide reductase
EC:1.8.4.8	4.72099	4.81478	4.63305	0.00480082	0.0800877	253900	462390	Elevated	0.864851	Phosphoadenylyl-sulfate reductase (thioredoxin)
EC:1.9.3.1	7.68633	7.77866	7.64035	0.0108112	0.0800877	2.18172e+06	3.59411e+06	Elevated	0.720173	Cytochrome-c oxidase
EC:2.1.1.107	6.00357	6.07884	5.95918	0.0201672	0.0800877	711917	1.15796e+06	Elevated	0.701808	Uroporphyrinogen-III C-methyltransferase
EC:2.1.1.13	5.77639	5.87018	5.73347	0.0195814	0.0800877	619075	965851	Elevated	0.641688	Methionine synthase
EC:2.1.1.14	5.35117	5.46842	4.99756	0.0217235	0.0800877	384748	670039	Elevated	0.800332	5-methyltetrahydropteroyltriglutamate--homocysteine S-methyltransferase
EC:2.1.1.166	4.50975	4.62761	4.44644	0.0101596	0.0800877	224038	410867	Elevated	0.874927	23S rRNA (uridine(2552)-2'-O)-methyltransferase
EC:2.1.1.17	5.13887	5.30988	5.00967	0.00848448	0.0800877	379911	564791	Elevated	0.572054	Phosphatidylethanolamine N-methyltransferase
EC:2.1.1.170	5.47101	5.52225	5.39744	0.0278342	0.0800877	522124	772010	Elevated	0.564226	16S rRNA (guanine(527)-N(7))-methyltransferase
EC:2.1.1.171	4.48806	4.65689	4.40492	0.0121939	0.0800877	223121	381222	Elevated	0.772802	16S rRNA (guanine(966)-N(2))-methyltransferase
EC:2.1.1.176	5.96581	6.01746	5.91276	0.0140571	0.0800877	704751	1.0863e+06	Elevated	0.624232	16S rRNA (cytosine(967)-C(5))-methyltransferase
EC:2.1.1.177	5.10353	5.1656	5.03771	0.0243717	0.0800877	394363	608051	Elevated	0.624667	23S rRNA (pseudouridine(1915)-N(3))-methyltransferase
EC:2.1.1.181	-4.52302	-5.09406	-4.17063	0.00758768	0.0800877	268.34	1474.79	Elevated	2.45838	23S rRNA (adenine(1618)-N(6))-methyltransferase
EC:2.1.1.193	5.43253	5.46811	5.34465	0.0280047	0.0800877	517185	747502	Elevated	0.531399	16S rRNA (uracil(1498)-N(3))-methyltransferase
EC:2.1.1.207	4.48838	4.58489	4.39942	0.00724064	0.0800877	218489	401732	Elevated	0.87867	tRNA (cytidine(34)-2'-O)-methyltransferase
EC:2.1.1.223	-3.41707	-4.0123	-3.00693	0.00499747	0.0800877	610.85	5531.83	Elevated	3.17887	tRNA(1)(Val) (adenine(37)-N(6))-methyltransferase
EC:2.1.1.226	5.40925	5.46177	5.30963	0.0232411	0.0800877	508560	719690	Elevated	0.500958	23S rRNA (cytidine(1920)-2'-O)-methyltransferase
EC:2.1.1.227	5.40994	5.46354	5.31111	0.0234458	0.0800877	508560	719690	Elevated	0.500958	16S rRNA (cytidine(1409)-2'-O)-methyltransferase
EC:2.1.1.266	4.31738	4.47053	4.16887	0.0118903	0.0800877	198431	347712	Elevated	0.809258	23S rRNA (adenine(2030)-N(6))-methyltransferase
EC:2.1.1.33	4.68513	4.82866	4.64496	0.00375306	0.0800877	255311	457297	Elevated	0.840877	tRNA (guanine(46)-N(7))-methyltransferase
EC:2.1.1.34	-1.41584	-1.91631	-1.25918	0.00659861	0.0800877	2427.03	14342.8	Elevated	2.56307	tRNA (guanosine(18)-2'-O)-methyltransferase
EC:2.1.1.37	3.91254	4.05811	3.81577	0.00566837	0.0800877	157462	265862	Elevated	0.755673	DNA (cytosine-5-)-methyltransferase
EC:2.1.1.63	6.3295	6.43483	6.29134	0.00876584	0.0800877	867019	1.41239e+06	Elevated	0.704004	Methylated-DNA--[protein]-cysteine S-methyltransferase
EC:2.1.1.71	5.13709	5.30384	5.0098	0.00850653	0.0800877	379911	564791	Elevated	0.572054	Phosphatidyl-N-methylethanolamine N-methyltransferase
EC:2.1.1.72	6.95378	7.02211	6.89519	0.024651	0.0800877	1.45233e+06	2.162e+06	Elevated	0.573995	Site-specific DNA-methyltransferase (adenine-specific)
EC:2.1.1.74	5.04769	5.15733	4.99503	0.0236544	0.0800877	416151	558180	Elevated	0.423623	(FADH(2)-oxidizing)
EC:2.1.1.77	6.19765	6.28643	6.13534	0.00978959	0.0800877	791451	1.28674e+06	Elevated	0.701152	Protein-L-isoaspartate(D-aspartate) O-methyltransferase
EC:2.1.1.79	5.50373	5.65251	5.43849	0.00917206	0.0800877	441107	841333	Elevated	0.931548	Cyclopropane-fatty-acyl-phospholipid synthase
EC:2.1.1.80	6.21946	6.31072	6.13717	0.00931059	0.0800877	825355	1.2339e+06	Elevated	0.580141	Protein-glutamate O-methyltransferase
EC:2.1.2.2	5.71061	5.79828	5.61356	0.0181788	0.0800877	605520	914551	Elevated	0.594888	Phosphoribosylglycinamide formyltransferase
EC:2.1.2.9	5.84008	5.93306	5.8042	0.0117038	0.0800877	650991	966213	Elevated	0.569704	Methionyl-tRNA formyltransferase
EC:2.1.3.3	5.40575	5.47356	5.31985	0.024692	0.0800877	507909	716787	Elevated	0.496974	Ornithine carbamoyltransferase
EC:2.10.1.1	5.86714	5.95634	5.81288	0.0166369	0.0800877	665014	1.00683e+06	Elevated	0.598359	Molybdopterin molybdotransferase
EC:2.2.1.1	6.45179	6.53309	6.43025	0.0194682	0.0800877	1.00917e+06	1.52074e+06	Elevated	0.591601	Transketolase
EC:2.2.1.6	7.36243	7.40112	7.33586	0.0100152	0.0800877	1.7596e+06	2.84548e+06	Elevated	0.693422	Acetolactate synthase
EC:2.2.1.7	5.26695	5.30787	5.18935	0.0228267	0.0800877	426616	664126	Elevated	0.63852	1-deoxy-D-xylulose-5-phosphate synthase
EC:2.3.1.117	4.79632	4.8584	4.64448	0.0193869	0.0800877	257584	484938	Elevated	0.912756	2,3,4,5-tetrahydropyridine-2,6-dicarboxylate N-succinyltransferase
EC:2.3.1.128	6.14533	6.19243	6.07513	0.0132307	0.0800877	757888	1.21195e+06	Elevated	0.677274	Ribosomal-protein-alanine N-acetyltransferase
EC:2.3.1.129	5.22374	5.27428	5.17475	0.0209693	0.0800877	429067	626096	Elevated	0.545183	Acyl-[acyl-carrier-protein]--UDP-N-acetylglucosamine O-acyltransferase
EC:2.3.1.174	2.95855	3.36319	2.4935	0.0245469	0.0800877	77999.5	99415.3	Elevated	0.350003	3-oxoadipyl-CoA thiolase
EC:2.3.1.179	6.32246	6.38116	6.29736	0.0155176	0.0800877	897967	1.37518e+06	Elevated	0.614892	Beta-ketoacyl-[acyl-carrier-protein] synthase II
EC:2.3.1.181	5.20889	5.27862	5.17605	0.0126747	0.0800877	398945	653343	Elevated	0.711652	Lipoyl(octanoyl) transferase
EC:2.3.1.191	5.44428	5.48913	5.40241	0.0257191	0.0800877	521695	724365	Elevated	0.473512	UDP-3-O-(3-hydroxymyristoyl)glucosamine N-acyltransferase
EC:2.3.1.207	1.58361	2.04266	1.35166	0.0152992	0.0800877	35600.6	46782	Elevated	0.394052	Beta-ketodecanoyl-[acyl-carrier-protein] synthase
EC:2.3.1.234	5.52924	5.57772	5.44603	0.0267061	0.0800877	539527	798255	Elevated	0.565154	N(6)-L-threonylcarbamoyladenine synthase
EC:2.3.1.30	5.53817	5.6447	5.501	0.0131056	0.0800877	506423	817406	Elevated	0.690711	Serine O-acetyltransferase
EC:2.3.1.31	5.27957	5.39128	5.06958	0.00998093	0.0800877	393547	660771	Elevated	0.747615	Homoserine O-acetyltransferase
EC:2.3.1.35	5.40244	5.46491	5.30739	0.0240822	0.0800877	504617	718169	Elevated	0.509136	Glutamate N-acetyltransferase
EC:2.3.1.37	4.28504	4.44748	4.11314	0.0109093	0.0800877	194733	309469	Elevated	0.668294	5-aminolevulinate synthase
EC:2.3.1.40	3.56768	3.90205	3.32615	0.0132592	0.0800877	124811	165815	Elevated	0.409832	Acyl-[acyl-carrier-protein]--phospholipid O-acyltransferase
EC:2.3.1.47	4.79412	4.85279	4.72187	0.0243946	0.0800877	321129	502087	Elevated	0.644783	8-amino-7-oxononanoate synthase
EC:2.3.1.79	2.51075	2.66914	2.32861	0.00521707	0.0800877	64943.1	103317	Elevated	0.669826	Maltose O-acetyltransferase
EC:2.3.1.8	4.19161	4.21531	4.15907	0.013803	0.0800877	184879	323764	Elevated	0.808363	Phosphate acetyltransferase
EC:2.3.1.81	-0.97224	-1.23384	-0.733802	0.00801792	0.0800877	3103.76	24446.6	Elevated	2.97754	Aminoglycoside N(3')-acetyltransferase
EC:2.3.1.9	7.43437	7.64326	7.38898	0.0048322	0.0800877	1.87355e+06	2.94046e+06	Elevated	0.650268	Acetyl-CoA C-acetyltransferase
EC:2.3.2.2	6.81274	6.88821	6.70656	0.0141426	0.0800877	1.20552e+06	1.90805e+06	Elevated	0.662437	Gamma-glutamyltransferase
EC:2.3.2.3	3.46381	3.65088	3.06998	0.0145401	0.0800877	110737	151161	Elevated	0.44895	Lysyltransferase
EC:2.3.2.6	4.79955	4.91323	4.74295	0.0109917	0.0800877	308911	495652	Elevated	0.682139	Leucyltransferase
EC:2.3.2.8	4.34274	4.48023	4.18857	0.015107	0.0800877	195520	359804	Elevated	0.879891	Arginyltransferase
EC:2.3.3.1	6.09718	6.20745	6.02341	0.00813385	0.0800877	753310	1.177e+06	Elevated	0.643801	Citrate (Si)-synthase
EC:2.3.3.10	-0.748111	-1.10936	-0.37541	0.0140844	0.0800877	4336.19	23959.8	Elevated	2.46611	Hydroxymethylglutaryl-CoA synthase
EC:2.3.3.9	4.62668	4.71166	4.4617	0.0211035	0.0800877	228097	426456	Elevated	0.902751	Malate synthase
EC:2.4.1.1	5.41304	5.49667	5.38598	0.0256435	0.0800877	509796	718824	Elevated	0.495719	Glycogen phosphorylase
EC:2.4.1.15	4.96007	5.17325	4.80899	0.0110332	0.0800877	302915	516873	Elevated	0.770899	Alpha,alpha-trehalose-phosphate synthase (UDP-forming)
EC:2.4.1.182	5.29956	5.35504	5.24893	0.0238116	0.0800877	490946	666776	Elevated	0.44164	Lipid-A-disaccharide synthase
EC:2.4.1.21	5.44504	5.51881	5.39971	0.0209017	0.0800877	519898	733754	Elevated	0.497067	Starch synthase
EC:2.4.1.25	4.66766	4.70157	4.63699	0.0185506	0.0800877	290575	434086	Elevated	0.579071	4-alpha-glucanotransferase
EC:2.4.1.83	5.66068	5.73994	5.60159	0.0243279	0.0800877	623667	856199	Elevated	0.457171	Dolichyl-phosphate beta-D-mannosyltransferase
EC:2.4.2.18	5.62971	5.71035	5.59095	0.0197054	0.0800877	574779	865952	Elevated	0.59128	Anthranilate phosphoribosyltransferase
EC:2.4.2.21	4.3683	4.46386	4.32341	0.0104365	0.0800877	193704	388462	Elevated	1.00392	Nicotinate-nucleotide--dimethylbenzimidazole phosphoribosyltransferase
EC:2.4.2.22	3.94651	4.04199	3.84885	0.0189504	0.0800877	149978	259542	Elevated	0.791214	Xanthine phosphoribosyltransferase
EC:2.4.2.4	4.28598	4.39423	4.26422	0.0169611	0.0800877	224706	344091	Elevated	0.614754	Thymidine phosphorylase
EC:2.4.2.44	-1.52889	-1.6908	-1.42553	0.0126181	0.0800877	2198.84	15161.8	Elevated	2.78563	S-methyl-5'-thioinosine phosphorylase
EC:2.4.99.12	5.26277	5.33447	5.23818	0.0243618	0.0800877	473252	649084	Elevated	0.455796	Lipid IV(A) 3-deoxy-D-manno-octulosonic acid transferase
EC:2.4.99.13	5.26423	5.33328	5.23645	0.0241676	0.0800877	473252	649084	Elevated	0.455796	(Kdo)-lipid IV(A) 3-deoxy-D-manno-octulosonic acid transferase
EC:2.4.99.14	5.2646	5.33362	5.2364	0.0243484	0.0800877	473252	649084	Elevated	0.455796	(Kdo)(2)-lipid IV(A) (2-8) 3-deoxy-D-manno-octulosonic acid transferase
EC:2.4.99.15	5.26352	5.33413	5.23788	0.0242557	0.0800877	473252	649084	Elevated	0.455796	(Kdo)(3)-lipid IV(A) (2-4) 3-deoxy-D-manno-octulosonic acid transferase
EC:2.4.99.17	5.59106	5.66543	5.56225	0.018399	0.0800877	559666	823612	Elevated	0.557399	S-adenosylmethionine:tRNA ribosyltransferase-isomerase
EC:2.5.1.1	5.69014	5.76176	5.65212	0.0178896	0.0800877	599380	887376	Elevated	0.566074	Dimethylallyltranstransferase
EC:2.5.1.10	5.68991	5.76291	5.65092	0.017665	0.0800877	599380	887376	Elevated	0.566074	(2E,6E)-farnesyl diphosphate synthase
EC:2.5.1.17	5.95866	6.03777	5.90685	0.0177316	0.0800877	693510	1.10165e+06	Elevated	0.667679	Cob(I)yrinic acid a,c-diamide adenosyltransferase
EC:2.5.1.18	7.40705	7.5872	7.23706	0.0150554	0.0800877	1.65012e+06	2.95302e+06	Elevated	0.839626	Glutathione transferase
EC:2.5.1.3	6.15455	6.21581	6.09827	0.0182274	0.0800877	819421	1.20767e+06	Elevated	0.559543	Thiamine-phosphate diphosphorylase
EC:2.5.1.31	5.66823	5.7506	5.63108	0.0183105	0.0800877	585652	871327	Elevated	0.57317	diphosphate specific)
EC:2.5.1.32	5.35617	5.44058	5.1628	0.0133468	0.0800877	384757	661679	Elevated	0.782182	15-cis-phytoene synthase
EC:2.5.1.47	6.43863	6.50201	6.40933	0.00897792	0.0800877	926858	1.50802e+06	Elevated	0.702239	Cysteine synthase
EC:2.5.1.49	5.35683	5.46768	5.21954	0.0101306	0.0800877	384139	714927	Elevated	0.896169	O-acetylhomoserine aminocarboxypropyltransferase
EC:2.5.1.54	5.98081	6.05229	5.93675	0.0152597	0.0800877	702453	1.07208e+06	Elevated	0.609943	3-deoxy-7-phosphoheptulonate synthase
EC:2.5.1.55	5.2635	5.33836	5.23716	0.0238524	0.0800877	476278	654674	Elevated	0.458974	3-deoxy-8-phosphooctulonate synthase
EC:2.5.1.56	4.18344	4.38637	4.03404	0.00789758	0.0800877	215253	265940	Elevated	0.305064	N-acetylneuraminate synthase
EC:2.5.1.78	5.72793	5.8024	5.66348	0.0136288	0.0800877	604009	890525	Elevated	0.560087	6,7-dimethyl-8-ribityllumazine synthase
EC:2.5.1.90	5.32708	5.39264	5.29001	0.0264565	0.0800877	481996	700183	Elevated	0.538713	All-trans-octaprenyl-diphosphate synthase
EC:2.6.1.1	5.68959	5.73945	5.66127	0.020558	0.0800877	594833	873184	Elevated	0.553801	Aspartate transaminase
EC:2.6.1.109	-1.2009	-1.38077	-0.865865	0.012201	0.0800877	2748	22814	Elevated	3.05347	8-amino-3,8-dideoxy-alpha-D-manno-octulosonate transaminase
EC:2.6.1.11	5.62744	5.71154	5.59126	0.0177779	0.0800877	572841	853027	Elevated	0.574456	Acetylornithine transaminase
EC:2.6.1.17	5.53992	5.6293	5.51073	0.0156834	0.0800877	541517	803101	Elevated	0.568574	Succinyldiaminopimelate transaminase
EC:2.6.1.21	4.28836	4.42613	4.14206	0.0117179	0.0800877	191875	336237	Elevated	0.809308	D-amino-acid transaminase
EC:2.6.1.42	6.41307	6.48251	6.34569	0.0271242	0.0800877	1.01364e+06	1.50811e+06	Elevated	0.573201	Branched-chain-amino-acid transaminase
EC:2.6.1.52	4.86578	4.90523	4.82659	0.0133901	0.0800877	321910	525851	Elevated	0.707996	Phosphoserine transaminase
EC:2.6.1.62	3.94075	4.14147	3.82856	0.0117449	0.0800877	152820	283793	Elevated	0.893003	Adenosylmethionine--8-amino-7-oxononanoate transaminase
EC:2.6.1.85	5.42907	5.51303	5.32645	0.0136109	0.0800877	466206	698680	Elevated	0.583665	Aminodeoxychorismate synthase
EC:2.6.1.9	6.16228	6.22464	6.10821	0.0208699	0.0800877	848338	1.25089e+06	Elevated	0.56024	Histidinol-phosphate transaminase
EC:2.7.1.107	3.66772	3.77388	3.60972	0.00251602	0.0800877	117840	233393	Elevated	0.985933	Diacylglycerol kinase (ATP)
EC:2.7.1.130	5.17509	5.26583	5.14227	0.0209599	0.0800877	454063	610460	Elevated	0.427004	Tetraacyldisaccharide 4'-kinase
EC:2.7.1.148	5.44282	5.50359	5.36858	0.0278488	0.0800877	515964	749557	Elevated	0.538767	4-(cytidine 5'-diphospho)-2-C-methyl-D-erythritol kinase
EC:2.7.1.15	5.07482	5.12401	4.9809	0.0082799	0.0800877	350511	584114	Elevated	0.73679	Ribokinase
EC:2.7.1.156	4.31414	4.38847	4.26076	0.00313468	0.0800877	194848	360380	Elevated	0.887171	Adenosylcobinamide kinase
EC:2.7.1.167	4.91349	5.0007	4.8623	0.0182607	0.0800877	392322	457193	Elevated	0.220765	D-glycero-beta-D-manno-heptose-7-phosphate kinase
EC:2.7.1.17	4.78426	4.82219	4.75296	0.0261648	0.0800877	296400	496099	Elevated	0.743082	Xylulokinase
EC:2.7.1.170	4.63571	4.71914	4.46175	0.013542	0.0800877	236460	425250	Elevated	0.846713	Anhydro-N-acetylmuramic acid kinase
EC:2.7.1.25	4.91743	5.02393	4.72347	0.0173427	0.0800877	277591	520803	Elevated	0.907778	Adenylyl-sulfate kinase
EC:2.7.1.30	5.06471	5.15933	5.02048	0.00897775	0.0800877	361275	580899	Elevated	0.68519	Glycerol kinase
EC:2.7.1.31	3.13882	3.19267	2.99473	0.00537021	0.0800877	86447.8	145103	Elevated	0.747181	Glycerate 3-kinase
EC:2.7.1.35	4.21	4.39772	4.13313	0.0103006	0.0800877	182895	305007	Elevated	0.737823	Pyridoxal kinase
EC:2.7.1.39	5.23508	5.28989	5.18432	0.0103135	0.0800877	401093	658259	Elevated	0.714717	Homoserine kinase
EC:2.7.1.4	5.01911	5.10835	4.98163	0.00777349	0.0800877	353005	567525	Elevated	0.684993	Fructokinase
EC:2.7.1.58	3.81105	3.94723	3.63077	0.0127747	0.0800877	134893	212035	Elevated	0.652486	2-dehydro-3-deoxygalactonokinase
EC:2.7.1.69	5.92125	5.99089	5.83276	0.0138809	0.0800877	678315	1.05181e+06	Elevated	0.632853	Protein-N(pi)-phosphohistidine--sugar phosphotransferase
EC:2.7.1.71	5.56734	5.60357	5.46539	0.027515	0.0800877	552594	816478	Elevated	0.563195	Shikimate kinase
EC:2.7.1.95	1.29492	1.80973	0.945613	0.0135632	0.0800877	29770.8	31120.3	Elevated	0.0639574	Kanamycin kinase
EC:2.7.11.5	-0.322208	-0.457351	-0.0649286	0.0142896	0.0800877	5838.01	31886.7	Elevated	2.4494	[Isocitrate dehydrogenase (NADP(+))] kinase
EC:2.7.13.3	8.47068	8.53904	8.40002	0.0193635	0.0800877	4.09788e+06	6.25729e+06	Elevated	0.610661	Histidine kinase
EC:2.7.2.1	5.23575	5.2654	5.211	0.0114551	0.0800877	404844	629731	Elevated	0.637372	Acetate kinase
EC:2.7.2.11	5.20104	5.24962	5.05049	0.0224165	0.0800877	405602	634322	Elevated	0.645151	Glutamate 5-kinase
EC:2.7.2.8	5.49253	5.54831	5.42813	0.0283335	0.0800877	530447	791258	Elevated	0.57694	Acetylglutamate kinase
EC:2.7.3.9	5.41147	5.48356	5.36666	0.0238993	0.0800877	524090	742499	Elevated	0.502576	Phosphoenolpyruvate--protein phosphotransferase
EC:2.7.4.1	4.88102	4.99626	4.83496	0.00368126	0.0800877	288320	521665	Elevated	0.855452	Polyphosphate kinase
EC:2.7.4.16	5.45176	5.50744	5.36804	0.0267902	0.0800877	520581	756356	Elevated	0.538941	Thiamine-phosphate kinase
EC:2.7.4.6	5.45275	5.50516	5.38008	0.0258959	0.0800877	517899	763002	Elevated	0.559016	Nucleoside-diphosphate kinase
EC:2.7.6.1	5.67409	5.74659	5.62853	0.0201756	0.0800877	585600	887760	Elevated	0.600255	Ribose-phosphate diphosphokinase
EC:2.7.7.24	5.6067	5.70167	5.57972	0.0172626	0.0800877	567571	831390	Elevated	0.550725	Glucose-1-phosphate thymidylyltransferase
EC:2.7.7.27	4.7454	4.82586	4.72373	0.020847	0.0800877	307796	457708	Elevated	0.57245	Glucose-1-phosphate adenylyltransferase
EC:2.7.7.38	5.23393	5.32032	5.21011	0.0213583	0.0800877	468113	638529	Elevated	0.447894	3-deoxy-manno-octulosonate cytidylyltransferase
EC:2.7.7.4	6.36034	6.42986	6.32943	0.0096708	0.0800877	872430	1.43643e+06	Elevated	0.719378	Sulfate adenylyltransferase
EC:2.7.7.41	5.53151	5.57762	5.46046	0.0275994	0.0800877	539240	815629	Elevated	0.596984	Phosphatidate cytidylyltransferase
EC:2.7.7.42	4.67388	4.76824	4.56897	0.0162572	0.0800877	241376	445338	Elevated	0.883616	[Glutamate--ammonia-ligase] adenylyltransferase
EC:2.7.7.56	5.47983	5.53086	5.40824	0.0277162	0.0800877	525698	777452	Elevated	0.564519	tRNA nucleotidyltransferase
EC:2.7.7.59	4.97836	5.0557	4.93278	0.0198064	0.0800877	360766	552796	Elevated	0.615683	[Protein-PII] uridylyltransferase
EC:2.7.7.6	7.38379	7.4323	7.30435	0.0220326	0.0800877	1.89894e+06	2.9147e+06	Elevated	0.618156	DNA-directed RNA polymerase
EC:2.7.7.62	4.31813	4.38913	4.26473	0.00325579	0.0800877	195562	361562	Elevated	0.886618	Adenosylcobinamide-phosphate guanylyltransferase
EC:2.7.7.65	4.28407	4.42612	4.03003	0.0136912	0.0800877	181774	312134	Elevated	0.780019	Diguanylate cyclase
EC:2.7.7.7	8.72985	8.78484	8.65984	0.0253941	0.0800877	4.95967e+06	7.42335e+06	Elevated	0.581827	DNA-directed DNA polymerase
EC:2.7.7.70	4.91319	5.00079	4.86297	0.0182423	0.0800877	392322	457193	Elevated	0.220765	D-glycero-beta-D-manno-heptose 1-phosphate adenylyltransferase
EC:2.7.7.76	5.00814	5.09142	4.9422	0.0116456	0.0800877	343141	552717	Elevated	0.68774	Molybdenum cofactor cytidylyltransferase
EC:2.7.7.77	5.34833	5.39237	5.26477	0.0272796	0.0800877	488110	708284	Elevated	0.537122	Molybdenum cofactor guanylyltransferase
EC:2.7.8.24	3.51177	3.70268	3.33776	0.0173863	0.0800877	143342	195584	Elevated	0.448329	Phosphatidylcholine synthase
EC:2.7.8.26	4.40332	4.46604	4.34394	0.00272422	0.0800877	205828	386310	Elevated	0.908321	Adenosylcobinamide-GDP ribazoletransferase
EC:2.7.8.37	5.76108	5.88032	5.70734	0.0165633	0.0800877	528909	937120	Elevated	0.825214	Alpha-D-ribose 1-methylphosphonate 5-triphosphate synthase
EC:2.7.8.41	5.38069	5.45851	5.34926	0.0161868	0.0800877	431393	729077	Elevated	0.757071	Cardiolipin synthase (CMP-forming)
EC:2.7.8.7	5.42758	5.4871	5.32801	0.0221277	0.0800877	510716	734011	Elevated	0.523279	Holo-[acyl-carrier-protein] synthase
EC:2.7.9.1	5.63707	5.73398	5.6129	0.0130754	0.0800877	579189	814204	Elevated	0.491356	Pyruvate, phosphate dikinase
EC:2.8.1.1	5.59455	5.71454	5.52234	0.00859098	0.0800877	534991	820292	Elevated	0.616623	Thiosulfate sulfurtransferase
EC:2.8.1.10	5.32262	5.40092	5.25559	0.0219436	0.0800877	496748	699303	Elevated	0.493403	Thiazole synthase
EC:2.8.1.12	5.02066	5.11628	4.9694	0.00626735	0.0800877	312363	562375	Elevated	0.848309	Molybdopterin synthase
EC:2.8.1.2	5.5933	5.71219	5.51779	0.00842003	0.0800877	534724	818086	Elevated	0.613459	3-mercaptopyruvate sulfurtransferase
EC:2.8.1.6	4.76	4.84042	4.64762	0.0245522	0.0800877	320403	483658	Elevated	0.594102	Biotin synthase
EC:2.8.1.7	6.74289	6.83684	6.70621	0.0175653	0.0800877	1.2274e+06	1.84574e+06	Elevated	0.5886	Cysteine desulfurase
EC:2.8.3.13	-0.429629	-1.11411	-0.105632	0.00432754	0.0800877	3854	42956	Elevated	3.47843	Succinate--hydroxymethylglutarate CoA-transferase
EC:2.8.3.19	1.03545	0.658042	1.23231	0.0130217	0.0800877	13504.2	82593.1	Elevated	2.61262	CoA:oxalate CoA-transferase
EC:2.8.3.5	5.07649	5.36133	4.99788	0.0196613	0.0800877	351835	583429	Elevated	0.729659	3-oxoacid CoA-transferase
EC:2.8.3.6	3.17504	3.50596	2.98873	0.0173182	0.0800877	103199	146136	Elevated	0.501885	3-oxoadipate CoA-transferase
EC:2.8.4.5	4.92795	5.03234	4.88508	0.0136516	0.0800877	354382	481560	Elevated	0.442411	tRNA (N(6)-L-threonylcarbamoyladenosine(37)-C(2))-methylthiotransferase
EC:3.1.1.29	5.56026	5.6198	5.49417	0.020342	0.0800877	554903	808394	Elevated	0.542823	Aminoacyl-tRNA hydrolase
EC:3.1.1.31	4.92424	5.01077	4.86387	0.0173201	0.0800877	334849	550795	Elevated	0.718005	6-phosphogluconolactonase
EC:3.1.1.45	6.29485	6.42049	6.07318	0.0117859	0.0800877	809942	1.28331e+06	Elevated	0.66398	Carboxymethylenebutenolidase
EC:3.1.1.5	5.4895	5.60513	5.38132	0.00848917	0.0800877	462768	753048	Elevated	0.702452	Lysophospholipase
EC:3.1.1.61	6.05534	6.13758	6.00707	0.0153147	0.0800877	755059	1.12879e+06	Elevated	0.580113	Protein-glutamate methylesterase
EC:3.1.1.75	4.28089	4.42433	4.11765	0.0126544	0.0800877	188537	334263	Elevated	0.826136	Poly(3-hydroxybutyrate) depolymerase
EC:3.1.11.2	6.14843	6.23422	6.09079	0.00900574	0.0800877	783589	1.21477e+06	Elevated	0.632511	Exodeoxyribonuclease III
EC:3.1.11.5	5.197	5.30514	5.12371	0.0199759	0.0800877	399829	653085	Elevated	0.707889	Exodeoxyribonuclease V
EC:3.1.11.6	6.48293	6.5372	6.41111	0.0276107	0.0800877	1.05351e+06	1.55648e+06	Elevated	0.563081	Exodeoxyribonuclease VII
EC:3.1.13.5	5.3974	5.56521	5.33384	0.00564461	0.0800877	424562	715831	Elevated	0.753643	Ribonuclease D
EC:3.1.2.12	4.07804	4.27005	3.89553	0.0169155	0.0800877	164501	282312	Elevated	0.779199	S-formylglutathione hydrolase
EC:3.1.2.4	-1.33214	-1.93162	-1.00229	0.00689425	0.0800877	2214	22049	Elevated	3.31599	3-hydroxyisobutyryl-CoA hydrolase
EC:3.1.2.6	4.43697	4.5672	4.38214	0.00404334	0.0800877	219492	395584	Elevated	0.849817	Hydroxyacylglutathione hydrolase
EC:3.1.21.2	3.9829	4.08159	3.88875	0.0220759	0.0800877	145941	246867	Elevated	0.758355	Deoxyribonuclease IV
EC:3.1.21.3	6.17862	6.2913	6.15633	0.0248175	0.0800877	910241	1.22679e+06	Elevated	0.430571	Type I site-specific deoxyribonuclease
EC:3.1.21.5	2.99061	3.19603	2.88209	0.0180758	0.0800877	83062.9	126993	Elevated	0.612474	Type III site-specific deoxyribonuclease
EC:3.1.26.4	6.43618	6.47859	6.33998	0.0261599	0.0800877	980408	1.50807e+06	Elevated	0.621246	Ribonuclease H
EC:3.1.27.1	3.82656	3.9985	3.65901	0.0139448	0.0800877	141896	229604	Elevated	0.694316	Ribonuclease T(2)
EC:3.1.3.1	5.4876	5.66045	5.20321	0.0149521	0.0800877	430253	744919	Elevated	0.791897	Alkaline phosphatase
EC:3.1.3.11	5.76029	5.84683	5.69615	0.0119659	0.0800877	617615	915844	Elevated	0.568396	Fructose-bisphosphatase
EC:3.1.3.12	4.49453	4.63297	4.39648	0.00779714	0.0800877	218425	391658	Elevated	0.842458	Trehalose-phosphatase
EC:3.1.3.18	6.22243	6.28862	6.17345	0.0109269	0.0800877	810909	1.31382e+06	Elevated	0.696152	Phosphoglycolate phosphatase
EC:3.1.3.25	6.33616	6.38624	6.30111	0.00909839	0.0800877	888102	1.37937e+06	Elevated	0.635214	Inositol-phosphate phosphatase
EC:3.1.3.37	4.31828	4.43251	4.13803	0.01692	0.0800877	190947	317730	Elevated	0.734631	Sedoheptulose-bisphosphatase
EC:3.1.3.5	5.67421	5.73751	5.59841	0.0211596	0.0800877	574019	913616	Elevated	0.670489	5'-nucleotidase
EC:3.1.3.7	5.38863	5.43223	5.32487	0.0273317	0.0800877	506514	720733	Elevated	0.508862	3'(2'),5'-bisphosphate nucleotidase
EC:3.1.3.71	2.2427	2.47128	2.06432	0.0123644	0.0800877	47239.5	66185.1	Elevated	0.486513	2-phosphosulfolactate phosphatase
EC:3.1.4.52	1.37106	1.97504	1.04804	0.0188279	0.0800877	33227.8	32158	Ambient	-0.0472162	Cyclic-guanylate-specific phosphodiesterase
EC:3.1.5.1	5.42122	5.47878	5.32097	0.0246584	0.0800877	509123	727572	Elevated	0.515076	dGTPase
EC:3.2.1.1	4.74603	4.81446	4.57451	0.0144322	0.0800877	243735	458025	Elevated	0.910114	Alpha-amylase
EC:3.2.1.17	1.86527	2.321	1.60054	0.0147829	0.0800877	42795.1	57719.9	Elevated	0.431623	Lysozyme
EC:3.2.1.20	4.65259	4.75192	4.4066	0.0197934	0.0800877	232807	394484	Elevated	0.760832	Alpha-glucosidase
EC:3.2.1.4	4.10402	4.1918	3.99928	0.0133622	0.0800877	160300	303880	Elevated	0.922723	Cellulase
EC:3.2.1.52	5.81474	5.86719	5.77656	0.0161534	0.0800877	620565	957600	Elevated	0.625841	Beta-N-acetylhexosaminidase
EC:3.2.1.86	0.153261	-0.0376447	0.359046	0.0091348	0.0800877	8453.94	29984.1	Elevated	1.8265	6-phospho-beta-glucosidase
EC:3.2.2.20	4.54003	4.66479	4.46756	0.00337416	0.0800877	226439	412294	Elevated	0.864551	DNA-3-methyladenine glycosylase I
EC:3.2.2.21	6.05565	6.1474	5.88953	0.0102477	0.0800877	649455	1.13069e+06	Elevated	0.799904	DNA-3-methyladenine glycosylase II
EC:3.2.2.23	5.59246	5.70043	5.55519	0.025464	0.0800877	555918	854771	Elevated	0.620666	DNA-formamidopyrimidine glycosylase
EC:3.2.2.4	4.14223	4.34797	3.99865	0.0112481	0.0800877	175796	291775	Elevated	0.73095	AMP nucleosidase
EC:3.2.2.9	3.61619	3.79372	3.5136	0.00424278	0.0800877	132106	194773	Elevated	0.5601	Adenosylhomocysteine nucleosidase
EC:3.3.2.12	-0.0884023	-0.276757	-0.00128112	0.00513501	0.0800877	6427.54	29040.3	Elevated	2.17572	Oxepin-CoA hydrolase
EC:3.3.2.9	1.31718	1.85466	1.01888	0.0163079	0.0800877	32176.2	31455.2	Ambient	-0.0326964	Microsomal epoxide hydrolase
EC:3.4.11.1	5.99641	6.05605	5.94705	0.0125175	0.0800877	715991	1.10019e+06	Elevated	0.619741	Leucyl aminopeptidase
EC:3.4.11.21	-0.493179	-0.852891	-0.228548	0.00593637	0.0800877	4605.8	23527.8	Elevated	2.35284	Aspartyl aminopeptidase
EC:3.4.13.19	5.13213	5.22973	5.06672	0.0221627	0.0800877	464023	583561	Elevated	0.330687	Membrane dipeptidase
EC:3.4.13.21	1.97936	2.23033	1.77298	0.0183559	0.0800877	40400.7	52367.4	Elevated	0.37429	Dipeptidase E
EC:3.4.13.9	3.79374	3.93472	3.62123	0.00631881	0.0800877	132984	222799	Elevated	0.744488	Xaa-Pro dipeptidase
EC:3.4.16.4	6.39793	6.4635	6.37295	0.0162409	0.0800877	897295	1.54506e+06	Elevated	0.784009	Serine-type D-Ala-D-Ala carboxypeptidase
EC:3.4.17.11	5.18399	5.35004	4.94386	0.00709374	0.0800877	376164	542081	Elevated	0.527147	Glutamate carboxypeptidase
EC:3.4.19.13	6.81141	6.88675	6.70991	0.0141411	0.0800877	1.20552e+06	1.90805e+06	Elevated	0.662437	Glutathione hydrolase
EC:3.4.21.102	6.12276	6.17462	6.08508	0.0266295	0.0800877	798014	1.19881e+06	Elevated	0.587117	C-terminal processing peptidase
EC:3.4.21.107	6.4416	6.47657	6.40258	0.0148489	0.0800877	925360	1.47653e+06	Elevated	0.674123	Peptidase Do
EC:3.4.21.26	4.65159	4.89217	4.382	0.0150297	0.0800877	268190	395279	Elevated	0.559616	Prolyl oligopeptidase
EC:3.4.21.83	4.54244	4.67725	4.47841	0.0118486	0.0800877	260549	394395	Elevated	0.598082	Oligopeptidase B
EC:3.4.21.88	5.58984	5.68331	5.56024	0.0168713	0.0800877	560499	831345	Elevated	0.568736	Repressor LexA
EC:3.4.21.89	6.131	6.19674	6.09206	0.0175012	0.0800877	800813	1.18642e+06	Elevated	0.567075	Signal peptidase I
EC:3.4.21.92	5.8182	5.88092	5.71333	0.0214063	0.0800877	627125	991522	Elevated	0.660893	Endopeptidase Clp
EC:3.4.23.43	5.74959	5.79902	5.68671	0.0173776	0.0800877	612159	899050	Elevated	0.554494	Prepilin peptidase
EC:3.4.24.40	3.63536	3.92271	3.4463	0.0164369	0.0800877	145236	171951	Elevated	0.243599	Serralysin
EC:3.4.25.2	5.27554	5.34845	5.24397	0.025895	0.0800877	475374	674005	Elevated	0.503696	HslU--HslV peptidase
EC:3.5.1.10	4.48515	4.66177	4.3961	0.00275869	0.0800877	226054	372728	Elevated	0.721458	Formyltetrahydrofolate deformylase
EC:3.5.1.100	-5.13017	-6.69478	-4.77422	0.00857903	0.0800877	152.17	1009.62	Elevated	2.73006	(R)-amidase
EC:3.5.1.108	5.30323	5.36219	5.25437	0.0239109	0.0800877	492948	670513	Elevated	0.44383	UDP-3-O-acyl-N-acetylglucosamine deacetylase
EC:3.5.1.11	4.42415	4.46451	4.31863	0.0245424	0.0800877	244484	358499	Elevated	0.55223	Penicillin amidase
EC:3.5.1.16	5.51926	5.56612	5.39577	0.0180493	0.0800877	459072	801143	Elevated	0.80334	Acetylornithine deacetylase
EC:3.5.1.18	4.79017	4.89212	4.73265	0.004197	0.0800877	266393	524685	Elevated	0.977894	Succinyl-diaminopimelate desuccinylase
EC:3.5.1.19	4.02569	4.09505	3.9288	0.0184307	0.0800877	154038	282012	Elevated	0.872468	Nicotinamidase
EC:3.5.1.28	6.08547	6.16484	6.03213	0.00978951	0.0800877	754572	1.1526e+06	Elevated	0.611159	N-acetylmuramoyl-L-alanine amidase
EC:3.5.1.4	6.83698	6.95817	6.59441	0.0135732	0.0800877	1.0922e+06	1.89164e+06	Elevated	0.792402	Amidase
EC:3.5.1.87	5.45785	5.56299	5.36237	0.0116277	0.0800877	455893	745150	Elevated	0.708836	N-carbamoyl-L-amino-acid hydrolase
EC:3.5.1.88	6.0706	6.12883	5.98751	0.0201905	0.0800877	788654	1.16689e+06	Elevated	0.565201	Peptide deformylase
EC:3.5.1.99	-2.20959	-2.39648	-1.99685	0.0109162	0.0800877	1188.03	9705.84	Elevated	3.03028	Fatty acid amide hydrolase
EC:3.5.2.3	6.62858	6.69014	6.58414	0.011937	0.0800877	1.11874e+06	1.65612e+06	Elevated	0.565927	Dihydroorotase
EC:3.5.2.6	5.4976	5.6569	5.30533	0.0102993	0.0800877	468695	725010	Elevated	0.629353	Beta-lactamase
EC:3.5.2.7	4.86461	4.95359	4.80208	0.0132581	0.0800877	315772	482814	Elevated	0.612585	Imidazolonepropionase
EC:3.5.3.1	4.18092	4.25338	4.06067	0.0190432	0.0800877	206583	311952	Elevated	0.594604	Arginase
EC:3.5.3.12	3.0631	3.21733	2.74773	0.0233133	0.0800877	82115.1	124185	Elevated	0.596771	Agmatine deiminase
EC:3.5.3.15	-2.94344	-3.16391	-2.79489	0.0122496	0.0800877	701.69	6710.76	Elevated	3.25757	Protein-arginine deiminase
EC:3.5.3.17	-0.901912	-1.66102	-0.585459	0.00359809	0.0800877	3048.17	25711.2	Elevated	3.07638	Guanidinopropionase
EC:3.5.3.4	-1.02281	-1.47491	-0.803234	0.00233408	0.0800877	2900.56	18887.5	Elevated	2.70303	Allantoicase
EC:3.5.3.7	-2.74594	-3.25619	-2.32336	0.00640242	0.0800877	905.76	5752.57	Elevated	2.66701	Guanidinobutyrase
EC:3.5.3.8	2.62728	2.95395	2.39233	0.0127105	0.0800877	73000.5	91201.1	Elevated	0.321145	Formimidoylglutamase
EC:3.5.3.9	3.13947	3.39966	3.04108	0.0105416	0.0800877	90654.3	138021	Elevated	0.606439	Allantoate deiminase
EC:3.5.4.13	5.06514	5.14996	5.02729	0.0110809	0.0800877	364176	582372	Elevated	0.677306	dCTP deaminase
EC:3.5.4.16	5.62512	5.68372	5.5593	0.0238797	0.0800877	570835	874103	Elevated	0.614731	GTP cyclohydrolase I
EC:3.5.4.26	5.55676	5.61526	5.48417	0.0212021	0.0800877	553002	809966	Elevated	0.550577	Diaminohydroxyphosphoribosylaminopyrimidine deaminase
EC:3.5.4.9	5.51202	5.55862	5.4396	0.0271801	0.0800877	534363	796822	Elevated	0.576437	Methenyltetrahydrofolate cyclohydrolase
EC:3.6.1.1	6.3351	6.39363	6.27402	0.0200661	0.0800877	901823	1.41946e+06	Elevated	0.654427	Inorganic diphosphatase
EC:3.6.1.11	6.01457	6.06603	5.95042	0.0125258	0.0800877	721210	1.12225e+06	Elevated	0.637904	Exopolyphosphatase
EC:3.6.1.21	-3.76586	-3.14501	-4.63314	0.00989232	0.0800877	1116.5	757.5	Ambient	-0.559665	ADP-sugar diphosphatase
EC:3.6.1.22	4.28503	4.45264	4.19724	0.0124019	0.0800877	188835	338032	Elevated	0.840034	NAD(+) diphosphatase
EC:3.6.1.23	5.42208	5.47554	5.31541	0.0249438	0.0800877	507701	739666	Elevated	0.542893	dUTP diphosphatase
EC:3.6.1.27	6.294	6.34256	6.22481	0.0187926	0.0800877	840800	1.44684e+06	Elevated	0.783067	Undecaprenyl-diphosphate phosphatase
EC:3.6.1.31	5.39296	5.47162	5.34609	0.00733022	0.0800877	444278	722009	Elevated	0.700552	Phosphoribosyl-ATP diphosphatase
EC:3.6.1.40	6.014	6.06616	5.94946	0.0125051	0.0800877	721210	1.12225e+06	Elevated	0.637904	Guanosine-5'-triphosphate,3'-diphosphate diphosphatase
EC:3.6.1.41	0.765743	0.496592	0.869106	0.011488	0.0800877	13040	64077.4	Elevated	2.29687	Bis(5'-nucleosyl)-tetraphosphatase (symmetrical)
EC:3.6.1.55	5.99723	6.06912	5.90758	0.0100703	0.0800877	698192	1.09201e+06	Elevated	0.645294	8-oxo-dGTP diphosphatase
EC:3.6.1.63	4.38939	4.52868	4.20484	0.0181028	0.0800877	200071	333879	Elevated	0.738814	Alpha-D-ribose 1-methylphosphonate 5-triphosphate diphosphatase
EC:3.6.1.66	5.58616	5.66218	5.50606	0.027613	0.0800877	555020	841221	Elevated	0.599945	XTP/dITP diphosphatase
EC:3.6.1.8	4.65123	4.72491	4.44034	0.0194615	0.0800877	232313	416949	Elevated	0.843799	ATP diphosphatase
EC:3.6.3.12	6.08	6.13895	5.81336	0.0159246	0.0800877	610392	1.07254e+06	Elevated	0.813222	Potassium-transporting ATPase
EC:3.6.3.14	7.15761	7.25093	7.1278	0.0172544	0.0800877	1.67484e+06	2.44769e+06	Elevated	0.547397	H(+)-transporting two-sector ATPase
EC:3.6.3.17	6.69483	6.75047	6.66828	0.0079645	0.0800877	1.02187e+06	1.80008e+06	Elevated	0.816857	Monosaccharide-transporting ATPase
EC:3.6.3.20	4.33346	4.42352	4.3091	0.0184689	0.0800877	196761	356441	Elevated	0.857221	Glycerol-3-phosphate-transporting ATPase
EC:3.6.3.21	6.03269	6.08297	5.98036	0.0121627	0.0800877	622453	1.13058e+06	Elevated	0.861031	Polar-amino-acid-transporting ATPase
EC:3.6.3.22	-0.443021	-1.11717	-0.0985304	0.00408305	0.0800877	3854	42956	Elevated	3.47843	Nonpolar-amino-acid-transporting ATPase
EC:3.6.3.29	5.31784	5.43079	5.25057	0.0197467	0.0800877	481347	698172	Elevated	0.536505	Molybdate-transporting ATPase
EC:3.6.3.34	6.20229	6.25956	6.05053	0.0230096	0.0800877	827582	1.30485e+06	Elevated	0.656908	Iron-chelate-transporting ATPase
EC:3.6.3.36	-1.17534	-1.4551	-0.974295	0.00872312	0.0800877	2978.1	14002.1	Elevated	2.23318	Taurine-transporting ATPase
EC:3.6.3.4	4.45048	4.55758	4.40841	0.00744596	0.0800877	219049	414145	Elevated	0.918883	Cu(2+)-exporting ATPase
EC:3.6.3.41	4.80684	4.88548	4.6866	0.0123078	0.0800877	301644	489984	Elevated	0.699888	Heme-transporting ATPase
EC:3.6.4.12	8.55811	8.61882	8.49418	0.0219841	0.0800877	4.31431e+06	6.63114e+06	Elevated	0.620128	DNA helicase
EC:3.6.4.13	6.88371	6.97996	6.85126	0.00931336	0.0800877	1.28565e+06	2.08184e+06	Elevated	0.695369	RNA helicase
EC:3.7.1.20	4.28815	4.43538	4.13708	0.0135243	0.0800877	190726	344875	Elevated	0.854574	3-fumarylpyruvate hydrolase
EC:3.8.1.2	5.15669	5.28903	5.03897	0.0118726	0.0800877	336799	636458	Elevated	0.91818	(S)-2-haloacid dehalogenase
EC:3.8.1.3	4.28246	4.57923	4.23485	0.0110744	0.0800877	201001	323751	Elevated	0.68768	Haloacetate dehalogenase
EC:4.1.1.11	4.66792	4.76598	4.49198	0.0219536	0.0800877	298639	414290	Elevated	0.47224	Aspartate 1-decarboxylase
EC:4.1.1.15	-0.826418	-1.26956	-0.707164	0.0151755	0.0800877	3664.19	20911.7	Elevated	2.51275	Glutamate decarboxylase
EC:4.1.1.17	4.97285	5.08181	4.71754	0.0152843	0.0800877	293687	493832	Elevated	0.749742	Ornithine decarboxylase
EC:4.1.1.19	4.90488	4.96416	4.89683	0.0258144	0.0800877	383990	507308	Elevated	0.401791	Arginine decarboxylase
EC:4.1.1.28	3.7854	3.88557	3.59732	0.0210312	0.0800877	168372	217380	Elevated	0.368568	Aromatic-L-amino-acid decarboxylase
EC:4.1.1.31	4.55397	4.71653	4.42601	0.00588503	0.0800877	229611	385593	Elevated	0.747892	Phosphoenolpyruvate carboxylase
EC:4.1.1.37	5.48489	5.54243	5.42859	0.0251904	0.0800877	533487	772500	Elevated	0.534082	Uroporphyrinogen decarboxylase
EC:4.1.1.46	0.00914475	-0.466855	0.25299	0.00487364	0.0800877	5752.34	52398.7	Elevated	3.18731	o-pyrocatechuate decarboxylase
EC:4.1.1.64	0.176251	0.0110595	0.329549	0.0127559	0.0800877	7923.83	44446.9	Elevated	2.48781	2,2-dialkylglycine decarboxylase (pyruvate)
EC:4.1.1.65	5.39973	5.50244	5.37642	0.0252197	0.0800877	510233	739648	Elevated	0.535682	Phosphatidylserine decarboxylase
EC:4.1.1.73	4.68421	4.76378	4.43461	0.0206699	0.0800877	237382	403975	Elevated	0.767056	Tartrate decarboxylase
EC:4.1.1.9	3.73779	3.86994	3.59744	0.0171213	0.0800877	130224	213115	Elevated	0.710634	Malonyl-CoA decarboxylase
EC:4.1.2.13	5.91007	5.96553	5.87487	0.0125994	0.0800877	667716	1.02249e+06	Elevated	0.614784	Fructose-bisphosphate aldolase
EC:4.1.2.14	4.92914	4.98751	4.89574	0.0118045	0.0800877	335880	517610	Elevated	0.623919	2-dehydro-3-deoxy-phosphogluconate aldolase
EC:4.1.2.17	5.15529	5.25058	5.11525	0.0220114	0.0800877	431856	571933	Elevated	0.405296	L-fuculose-phosphate aldolase
EC:4.1.2.21	3.27676	3.34841	3.22328	0.0124507	0.0800877	99303.9	159447	Elevated	0.683151	2-dehydro-3-deoxy-6-phosphogalactonate aldolase
EC:4.1.2.25	4.71511	4.7964	4.66226	0.00291228	0.0800877	252877	481866	Elevated	0.930195	Dihydroneopterin aldolase
EC:4.1.2.50	5.4065	5.53206	5.36922	0.0234703	0.0800877	511832	717929	Elevated	0.488172	6-carboxytetrahydropterin synthase
EC:4.1.2.52	5.2704	5.34021	5.18289	0.0175099	0.0800877	400193	668915	Elevated	0.741128	4-hydroxy-2-oxoheptanedioate aldolase
EC:4.1.3.1	3.89573	4.14079	3.73988	0.0177409	0.0800877	149293	257037	Elevated	0.783832	Isocitrate lyase
EC:4.1.3.39	1.79023	2.05034	1.55666	0.00823779	0.0800877	36949.9	50432.6	Elevated	0.448786	4-hydroxy-2-oxovalerate aldolase
EC:4.1.3.42	4.93059	4.98786	4.89536	0.0119735	0.0800877	335877	517583	Elevated	0.623859	(4S)-4-hydroxy-2-oxoglutarate aldolase
EC:4.1.99.16	-1.88851	-2.52679	-1.68613	0.0080636	0.0800877	1528.01	9212.25	Elevated	2.5919	Geosmin synthase
EC:4.1.99.17	5.33082	5.37114	5.24182	0.0262181	0.0800877	492848	686742	Elevated	0.478626	Phosphomethylpyrimidine synthase
EC:4.1.99.18	6.45666	6.50438	6.37927	0.0263391	0.0800877	1.03531e+06	1.53118e+06	Elevated	0.564585	Cyclic pyranopterin phosphate synthase
EC:4.1.99.3	4.91699	4.95187	4.86797	0.0252881	0.0800877	324471	554834	Elevated	0.773969	Deoxyribodipyrimidine photo-lyase
EC:4.2.1.1	6.05277	6.16543	5.96287	0.0100385	0.0800877	660226	1.16412e+06	Elevated	0.818207	Carbonate dehydratase
EC:4.2.1.10	5.69918	5.77841	5.64545	0.0193918	0.0800877	599225	911296	Elevated	0.604823	3-dehydroquinate dehydratase
EC:4.2.1.115	2.06773	2.53867	1.77072	0.0151289	0.0800877	48946.5	57724.8	Elevated	0.237984	UDP-N-acetylglucosamine 4,6-dehydratase (inverting)
EC:4.2.1.119	-2.97439	-3.16285	-2.80602	0.0119312	0.0800877	669.69	6631.43	Elevated	3.30775	Enoyl-CoA hydratase 2
EC:4.2.1.17	6.96995	7.11868	6.91852	0.00808138	0.0800877	1.25089e+06	2.27169e+06	Elevated	0.860816	Enoyl-CoA hydratase
EC:4.2.1.18	4.71967	4.78594	4.59445	0.0260839	0.0800877	279567	453604	Elevated	0.698236	Methylglutaconyl-CoA hydratase
EC:4.2.1.20	6.50267	6.5558	6.43638	0.0285917	0.0800877	1.06257e+06	1.58821e+06	Elevated	0.579838	Tryptophan synthase
EC:4.2.1.24	5.48447	5.53882	5.41284	0.0279007	0.0800877	527635	780288	Elevated	0.564465	Porphobilinogen synthase
EC:4.2.1.46	5.97631	6.0255	5.90543	0.026022	0.0800877	730352	1.09658e+06	Elevated	0.586346	dTDP-glucose 4,6-dehydratase
EC:4.2.1.47	5.31378	5.43241	5.28394	0.0184448	0.0800877	491021	677617	Elevated	0.464686	GDP-mannose 4,6-dehydratase
EC:4.2.1.49	4.88772	4.96959	4.82784	0.0146942	0.0800877	317792	497107	Elevated	0.645474	Urocanate hydratase
EC:4.2.1.59	6.05085	6.09706	5.98388	0.0104327	0.0800877	744905	1.11374e+06	Elevated	0.580282	3-hydroxyacyl-[acyl-carrier-protein] dehydratase
EC:4.2.1.7	4.04073	4.1319	3.87889	0.0160828	0.0800877	154829	257572	Elevated	0.734301	Altronate dehydratase
EC:4.2.1.75	5.7941	5.885	5.76459	0.0185442	0.0800877	632551	957806	Elevated	0.598551	Uroporphyrinogen-III synthase
EC:4.2.1.77	-0.611502	-1.21048	-0.378173	0.00680916	0.0800877	3725.17	30168.3	Elevated	3.01765	Trans-L-3-hydroxyproline dehydratase
EC:4.2.1.8	3.96758	4.0856	3.88844	0.0169545	0.0800877	189229	250662	Elevated	0.40561	Mannonate dehydratase
EC:4.2.1.84	4.71633	4.82731	4.60697	0.0203664	0.0800877	252533	448758	Elevated	0.829463	Nitrile hydratase
EC:4.2.1.9	6.71908	6.79907	6.6543	0.00727061	0.0800877	1.09008e+06	1.7683e+06	Elevated	0.69793	Dihydroxy-acid dehydratase
EC:4.2.1.96	5.02093	5.08025	4.95817	0.0197267	0.0800877	341190	577112	Elevated	0.758275	4a-hydroxytetrahydrobiopterin dehydratase
EC:4.2.3.1	6.10405	6.17511	6.0559	0.0167405	0.0800877	795132	1.16512e+06	Elevated	0.551215	Threonine synthase
EC:4.2.3.12	5.4065	5.5305	5.3676	0.0234396	0.0800877	511832	717929	Elevated	0.488172	6-pyruvoyltetrahydropterin synthase
EC:4.2.3.22	-1.88723	-2.54941	-1.68959	0.0078138	0.0800877	1528.01	9212.25	Elevated	2.5919	Germacradienol synthase
EC:4.2.3.4	5.58371	5.61543	5.48435	0.0278097	0.0800877	555740	829313	Elevated	0.577507	3-dehydroquinate synthase
EC:4.2.3.75	-1.87406	-2.54254	-1.6875	0.00829512	0.0800877	1528.01	9212.25	Elevated	2.5919	(-)-germacrene D synthase
EC:4.2.99.18	6.76555	6.83635	6.70541	0.0285637	0.0800877	1.27549e+06	1.91941e+06	Elevated	0.589615	DNA-(apurinic or apyrimidinic site) lyase
EC:4.2.99.21	1.85232	2.18384	1.74703	0.0158769	0.0800877	42125	62399	Elevated	0.566846	Isochorismate lyase
EC:4.3.1.17	3.85336	3.8977	3.72792	0.00823768	0.0800877	145261	249401	Elevated	0.77982	L-serine ammonia-lyase
EC:4.3.1.19	6.63545	6.70156	6.56996	0.0131139	0.0800877	1.10444e+06	1.70725e+06	Elevated	0.628362	Threonine ammonia-lyase
EC:4.3.1.3	4.96994	5.06005	4.91859	0.0139074	0.0800877	336128	539050	Elevated	0.68141	Histidine ammonia-lyase
EC:4.3.2.1	5.58574	5.62405	5.46604	0.0244508	0.0800877	559079	828742	Elevated	0.567871	Argininosuccinate lyase
EC:4.3.2.2	5.50015	5.55234	5.42818	0.0279506	0.0800877	531427	791850	Elevated	0.575355	Adenylosuccinate lyase
EC:4.3.3.7	7.08663	7.17511	7.00618	0.0069017	0.0800877	1.36892e+06	2.24577e+06	Elevated	0.714168	4-hydroxy-tetrahydrodipicolinate synthase
EC:4.4.1.1	3.72819	3.89325	3.6225	0.0197637	0.0800877	173982	225861	Elevated	0.376496	Cystathionine gamma-lyase
EC:4.4.1.11	4.40767	4.51759	4.21617	0.0145585	0.0800877	232138	328793	Elevated	0.502193	Methionine gamma-lyase
EC:4.4.1.16	5.14999	5.20197	5.10832	0.0137619	0.0800877	389347	627475	Elevated	0.688503	Selenocysteine lyase
EC:4.4.1.5	5.40565	5.5229	5.22895	0.00780501	0.0800877	401978	744539	Elevated	0.889231	Lactoylglutathione lyase
EC:4.4.1.8	5.02006	5.08624	4.98412	0.0111728	0.0800877	357707	566301	Elevated	0.662789	Cystathionine beta-lyase
EC:4.6.1.1	6.75423	6.90513	6.67394	0.00923169	0.0800877	1.09863e+06	1.86917e+06	Elevated	0.766697	Adenylate cyclase
EC:4.7.1.1	3.7605	3.88136	3.70978	0.0169072	0.0800877	132235	234337	Elevated	0.82548	Alpha-D-ribose 1-methylphosphonate 5-phosphate C-P-lyase
EC:4.99.1.4	4.94879	5.03962	4.91449	0.00403944	0.0800877	306451	536396	Elevated	0.807642	Sirohydrochlorin ferrochelatase
EC:5.1.1.13	4.18937	4.49474	4.10083	0.0200155	0.0800877	190363	333079	Elevated	0.807109	Aspartate racemase
EC:5.1.3.1	5.63207	5.71198	5.59561	0.0185033	0.0800877	573571	858365	Elevated	0.581619	Ribulose-phosphate 3-epimerase
EC:5.1.3.13	5.82963	5.90944	5.76366	0.00983124	0.0800877	643000	934447	Elevated	0.539295	dTDP-4-dehydrorhamnose 3,5-epimerase
EC:5.1.3.2	7.23909	7.2749	7.21616	0.0130528	0.0800877	1.68923e+06	2.52336e+06	Elevated	0.578979	UDP-glucose 4-epimerase
EC:5.1.3.20	4.04175	4.23445	3.6562	0.014922	0.0800877	157805	226368	Elevated	0.520531	ADP-glyceromanno-heptose 6-epimerase
EC:5.1.3.29	3.09026	3.31825	2.98449	0.00848648	0.0800877	86044	135350	Elevated	0.653552	L-fucose mutarotase
EC:5.1.3.5	3.05648	3.17699	2.85529	0.0234102	0.0800877	119948	138506	Elevated	0.207536	UDP-arabinose 4-epimerase
EC:5.1.3.6	4.96489	5.04619	4.84863	0.0112514	0.0800877	354087	507287	Elevated	0.518699	UDP-glucuronate 4-epimerase
EC:5.1.99.1	5.17758	5.28169	5.12666	0.0242354	0.0800877	438908	625172	Elevated	0.510336	Methylmalonyl-CoA epimerase
EC:5.2.1.2	2.21707	2.55407	2.00196	0.0151771	0.0800877	54030.1	80707.3	Elevated	0.578935	Maleylacetoacetate isomerase
EC:5.2.1.8	7.88721	7.94608	7.82729	0.0196948	0.0800877	2.73918e+06	4.14172e+06	Elevated	0.596485	Peptidylprolyl isomerase
EC:5.3.1.1	5.51072	5.561	5.43443	0.0270736	0.0800877	533352	792159	Elevated	0.570704	Triose-phosphate isomerase
EC:5.3.1.13	5.26538	5.34018	5.23591	0.0233691	0.0800877	476275	653969	Elevated	0.457427	Arabinose-5-phosphate isomerase
EC:5.3.1.22	4.88729	4.9648	4.74699	0.0138848	0.0800877	306538	500859	Elevated	0.708338	Hydroxypyruvate isomerase
EC:5.3.1.24	5.5989	5.67866	5.55712	0.0177346	0.0800877	563761	833769	Elevated	0.564566	Phosphoribosylanthranilate isomerase
EC:5.3.1.5	3.7843	3.86096	3.67322	0.017521	0.0800877	164916	232089	Elevated	0.492945	Xylose isomerase
EC:5.3.1.6	5.63129	5.68738	5.55727	0.0227387	0.0800877	574119	871175	Elevated	0.601612	Ribose-5-phosphate isomerase
EC:5.3.1.8	5.56265	5.63946	5.52942	0.022739	0.0800877	546786	842590	Elevated	0.623854	Mannose-6-phosphate isomerase
EC:5.3.1.9	5.58166	5.65186	5.51548	0.0276329	0.0800877	549013	845860	Elevated	0.623578	Glucose-6-phosphate isomerase
EC:5.3.3.14	3.79916	4.06771	3.74337	0.0209933	0.0800877	146253	253830	Elevated	0.795398	Trans-2-decenoyl-[acyl-carrier-protein] isomerase
EC:5.3.3.4	-1.07752	-1.49081	-0.666187	0.00422849	0.0800877	3269.35	18244.4	Elevated	2.48038	Muconolactone Delta-isomerase
EC:5.3.4.1	0.671709	0.540541	0.817689	0.0152559	0.0800877	11797	62291.5	Elevated	2.40061	Protein disulfide-isomerase
EC:5.4.2.2	5.39918	5.4774	5.34485	0.0144108	0.0800877	461790	714329	Elevated	0.629352	Phosphoglucomutase (alpha-D-glucose-1,6-bisphosphate-dependent)
EC:5.4.3.2	4.75365	4.80164	4.63715	0.0102129	0.0800877	316550	424175	Elevated	0.422227	Lysine 2,3-aminomutase
EC:5.4.3.8	5.93362	5.95825	5.90307	0.0184553	0.0800877	659175	1.08298e+06	Elevated	0.716274	Glutamate-1-semialdehyde 2,1-aminomutase
EC:5.4.99.12	5.45873	5.51062	5.38838	0.0259084	0.0800877	519551	766960	Elevated	0.561887	tRNA pseudouridine(38-40) synthase
EC:5.4.99.19	2.55308	2.7714	2.50378	0.0145358	0.0800877	65090.8	112007	Elevated	0.783063	16S rRNA pseudouridine(516) synthase
EC:5.4.99.2	6.39089	6.44799	6.31746	0.0274576	0.0800877	1.01316e+06	1.46161e+06	Elevated	0.528704	Methylmalonyl-CoA mutase
EC:5.4.99.24	4.38173	4.54061	4.3026	0.0133104	0.0800877	208550	372773	Elevated	0.837906	23S rRNA pseudouridine(955/2504/2580) synthase
EC:5.4.99.25	5.48744	5.53893	5.41612	0.0282452	0.0800877	528000	781864	Elevated	0.566379	tRNA pseudouridine(55) synthase
EC:5.4.99.27	0.239794	-0.0519432	0.440221	0.00213871	0.0800877	8476.05	39735.5	Elevated	2.22896	tRNA pseudouridine(13) synthase
EC:5.4.99.28	4.36502	4.56583	4.27369	0.0115421	0.0800877	206113	345504	Elevated	0.745267	tRNA pseudouridine(32) synthase
EC:5.4.99.29	4.36298	4.5683	4.27351	0.0117468	0.0800877	206113	345504	Elevated	0.745267	23S rRNA pseudouridine(746) synthase
EC:5.4.99.9	3.02081	3.14798	2.89749	0.0206938	0.0800877	80369.1	132802	Elevated	0.724567	UDP-galactopyranose mutase
EC:5.5.1.2	4.23576	4.4496	4.0765	0.0203952	0.0800877	181647	317378	Elevated	0.805067	3-carboxy-cis,cis-muconate cycloisomerase
EC:5.99.1.2	6.04864	6.10599	5.98508	0.0119423	0.0800877	739143	1.1009e+06	Elevated	0.574756	DNA topoisomerase
EC:6.1.1.1	5.52958	5.565	5.43162	0.026796	0.0800877	540694	796806	Elevated	0.559416	Tyrosine--tRNA ligase
EC:6.1.1.10	5.50219	5.55486	5.43191	0.0280652	0.0800877	531784	793570	Elevated	0.577517	Methionine--tRNA ligase
EC:6.1.1.12	5.48707	5.53695	5.41388	0.0283466	0.0800877	527627	781667	Elevated	0.567035	Aspartate--tRNA ligase
EC:6.1.1.14	6.36064	6.40946	6.27722	0.0249059	0.0800877	993258	1.42615e+06	Elevated	0.52189	Glycine--tRNA ligase
EC:6.1.1.16	5.54671	5.6102	5.48379	0.0267154	0.0800877	552241	816379	Elevated	0.563941	Cysteine--tRNA ligase
EC:6.1.1.20	6.48696	6.53838	6.41753	0.0284315	0.0800877	1.05579e+06	1.56472e+06	Elevated	0.567588	Phenylalanine--tRNA ligase
EC:6.1.1.6	6.00964	6.07616	5.95963	0.0126898	0.0800877	719692	1.10864e+06	Elevated	0.623338	Lysine--tRNA ligase
EC:6.2.1.1	6.20586	6.25098	6.18397	0.0119594	0.0800877	794267	1.3146e+06	Elevated	0.726928	Acetate--CoA ligase
EC:6.2.1.20	3.57014	3.91603	3.34657	0.013156	0.0800877	125790	168129	Elevated	0.418559	Long-chain-fatty-acid--[acyl-carrier-protein] ligase
EC:6.2.1.3	7.20473	7.25386	7.16322	0.0103042	0.0800877	1.54342e+06	2.54009e+06	Elevated	0.71875	Long-chain-fatty-acid--CoA ligase
EC:6.2.1.32	2.95941	3.23188	2.88858	0.0180915	0.0800877	78914.4	129982	Elevated	0.719956	Anthranilate--CoA ligase
EC:6.3.1.10	4.45776	4.50602	4.38717	0.00337131	0.0800877	208958	411463	Elevated	0.977547	Adenosylcobinamide-phosphate synthase
EC:6.3.1.2	6.55897	6.5996	6.53624	0.0158365	0.0800877	1.02243e+06	1.69037e+06	Elevated	0.725335	Glutamate--ammonia ligase
EC:6.3.1.5	4.76328	4.84823	4.66588	0.0140692	0.0800877	305878	473502	Elevated	0.630413	NAD(+) synthase
EC:6.3.2.1	5.4125	5.50235	5.374	0.0148219	0.0800877	462077	731012	Elevated	0.661762	Pantoate--beta-alanine ligase (AMP-forming)
EC:6.3.2.17	5.48652	5.53766	5.41672	0.0282999	0.0800877	528175	783236	Elevated	0.568431	Tetrahydrofolate synthase
EC:6.3.2.2	4.52396	4.62089	4.45858	0.017079	0.0800877	222428	425129	Elevated	0.934562	Glutamate--cysteine ligase
EC:6.3.2.3	4.37013	4.50398	4.233	0.0170619	0.0800877	199268	372770	Elevated	0.903576	Glutathione synthase
EC:6.3.2.6	5.83429	5.91912	5.77479	0.0128284	0.0800877	647872	961147	Elevated	0.569048	Phosphoribosylaminoimidazolesuccinocarboxamide synthase
EC:6.3.2.9	5.48442	5.539	5.4127	0.0280935	0.0800877	527394	781171	Elevated	0.566758	UDP-N-acetylmuramoyl-L-alanine--D-glutamate ligase
EC:6.3.3.1	5.50333	5.55176	5.42851	0.0256551	0.0800877	533551	789446	Elevated	0.565216	Phosphoribosylformylglycinamidine cyclo-ligase
EC:6.3.3.2	5.00977	5.08191	4.91254	0.0181154	0.0800877	374868	546727	Elevated	0.544437	5-formyltetrahydrofolate cyclo-ligase
EC:6.3.3.3	3.94089	4.1371	3.82853	0.0103525	0.0800877	152747	282674	Elevated	0.887993	Dethiobiotin synthase
EC:6.3.4.13	5.60584	5.65788	5.52263	0.0168176	0.0800877	567476	822203	Elevated	0.534935	Phosphoribosylamine--glycine ligase
EC:6.3.4.19	5.47492	5.53038	5.40552	0.0251782	0.0800877	526367	760986	Elevated	0.531801	tRNA(Ile)-lysidine synthetase
EC:6.3.4.20	5.38692	5.45599	5.34603	0.0259811	0.0800877	551753	719190	Elevated	0.38235	7-cyano-7-deazaguanine synthase
EC:6.3.5.10	4.32889	4.40921	4.26833	0.00289636	0.0800877	195818	366961	Elevated	0.906115	Adenosylcobyric acid synthase (glutamine-hydrolyzing)
EC:6.3.5.11	4.32045	4.37142	4.25489	0.010302	0.0800877	189957	377041	Elevated	0.989049	Cobyrinate a,c-diamide synthase (glutamine-hydrolyzing)
EC:6.3.5.2	5.95611	6.01838	5.85944	0.0200029	0.0800877	688375	1.10039e+06	Elevated	0.676751	GMP synthase (glutamine-hydrolyzing)
EC:6.3.5.3	6.86648	6.93692	6.79569	0.0194823	0.0800877	1.36083e+06	1.99164e+06	Elevated	0.54947	Phosphoribosylformylglycinamidine synthase
EC:6.3.5.4	5.92069	5.96015	5.89927	0.0255727	0.0800877	672880	1.05264e+06	Elevated	0.645591	Asparagine synthase (glutamine-hydrolyzing)
EC:6.3.5.6	7.81784	7.85274	7.78994	0.011917	0.0800877	2.47039e+06	3.81015e+06	Elevated	0.625112	Asparaginyl-tRNA synthase (glutamine-hydrolyzing)
EC:6.3.5.7	7.81827	7.85102	7.79022	0.0119359	0.0800877	2.47111e+06	3.81145e+06	Elevated	0.625181	Glutaminyl-tRNA synthase (glutamine-hydrolyzing)
EC:6.3.5.9	4.32046	4.37486	4.25398	0.0103994	0.0800877	189957	377041	Elevated	0.989049	Hydrogenobyrinic acid a,c-diamide synthase (glutamine-hydrolyzing)
EC:6.4.1.2	7.09924	7.15158	7.03613	0.0286227	0.0800877	1.66397e+06	2.42462e+06	Elevated	0.543134	Acetyl-CoA carboxylase
EC:6.4.1.3	6.06352	6.3102	5.98483	0.00699555	0.0800877	669616	1.12307e+06	Elevated	0.746037	Propionyl-CoA carboxylase
EC:6.4.1.4	5.40113	5.5539	5.30024	0.0126156	0.0800877	412230	750314	Elevated	0.864046	Methylcrotonoyl-CoA carboxylase
EC:6.5.1.4	-0.206343	-0.604868	-0.0462683	0.00421141	0.0800877	5401.7	27563.4	Elevated	2.35127	RNA 3'-terminal-phosphate cyclase (ATP)
EC:6.5.1.6	4.65833	4.75092	4.49947	0.0168175	0.0800877	234319	434977	Elevated	0.892464	DNA ligase (ATP or NAD(+))
EC:6.5.1.7	4.65674	4.75778	4.50239	0.0169882	0.0800877	234319	434977	Elevated	0.892464	DNA ligase (ATP, ADP or GTP)
EC:6.6.1.2	5.75969	5.89171	5.63716	0.0117644	0.0800877	524973	907387	Elevated	0.789473	Cobaltochelatase
EC:2.6.99.2	5.17128	5.26365	5.12494	0.027735	0.0800878	462681	640700	Elevated	0.46963	Pyridoxine 5'-phosphate synthase
EC:6.1.1.17	5.933	6.00054	5.86244	0.0286774	0.0800878	718836	1.08015e+06	Elevated	0.587497	Glutamate--tRNA ligase
EC:4.2.1.107	-2.97884	-3.20211	-2.79594	0.011634	0.0800879	669.69	6631.43	Elevated	3.30775	hydratase
EC:6.3.4.4	5.50064	5.55073	5.42847	0.0278928	0.080088	531554	792055	Elevated	0.575383	Adenylosuccinate synthase
EC:4.1.1.23	5.48746	5.54088	5.41794	0.0286349	0.080088	528420	782865	Elevated	0.567078	Orotidine-5'-phosphate decarboxylase
EC:2.5.1.19	5.49572	5.54791	5.42345	0.0280554	0.0800881	529589	788526	Elevated	0.574286	3-phosphoshikimate 1-carboxyvinyltransferase
EC:2.7.7.3	5.48649	5.54362	5.41765	0.0282569	0.0800881	528126	783080	Elevated	0.568277	Pantetheine-phosphate adenylyltransferase
EC:2.4.2.29	5.46177	5.50113	5.40579	0.0281461	0.0800883	522812	770734	Elevated	0.559941	tRNA-guanine(34) transglycosylase
EC:5.4.2.10	5.40816	5.45224	5.31319	0.0279485	0.0800884	509817	745627	Elevated	0.548474	Phosphoglucosamine mutase
EC:1.13.11.3	5.24304	5.45038	5.06374	0.0238701	0.0800884	362942	622804	Elevated	0.779039	Protocatechuate 3,4-dioxygenase
EC:4.1.1.36	5.49318	5.54792	5.42677	0.0282293	0.0800885	530978	787322	Elevated	0.568301	Phosphopantothenoylcysteine decarboxylase
EC:4.1.1.48	5.48335	5.53648	5.41074	0.0278289	0.0800885	526827	779153	Elevated	0.564579	Indole-3-glycerol-phosphate synthase
EC:1.2.1.20	5.94902	6.10264	5.86243	0.0189115	0.0800888	583341	1.08414e+06	Elevated	0.894139	Glutarate-semialdehyde dehydrogenase
EC:4.99.1.1	5.27751	5.35985	5.21428	0.0278026	0.0800888	481702	682740	Elevated	0.503194	Ferrochelatase
EC:2.5.1.75	5.49788	5.54339	5.42079	0.027685	0.0800888	530252	785080	Elevated	0.566162	tRNA dimethylallyltransferase
EC:6.3.4.5	5.48298	5.53799	5.41119	0.028122	0.0800888	526962	780352	Elevated	0.566426	Argininosuccinate synthase
EC:2.1.1.182	5.48663	5.54301	5.41784	0.0279554	0.0800889	528897	782941	Elevated	0.565916	16S rRNA (adenine(1518)-N(6)/adenine(1519)-N(6))-dimethyltransferase
EC:2.3.1.157	5.4727	5.52542	5.40017	0.0286198	0.0800891	522045	774739	Elevated	0.569537	Glucosamine-1-phosphate N-acetyltransferase
EC:2.7.4.22	5.48553	5.54046	5.41476	0.0284442	0.0800892	527980	782300	Elevated	0.56724	UMP kinase
EC:4.2.1.56	-4.89816	-6.4644	-4.51991	0.00910458	0.0800893	167.67	1033	Elevated	2.62314	Itaconyl-CoA hydratase
EC:6.3.2.13	5.48717	5.54153	5.41581	0.0282639	0.0800893	527939	782620	Elevated	0.567941	UDP-N-acetylmuramoyl-L-alanyl-D-glutamate--2,6-diaminopimelate ligase
EC:3.6.3.54	5.85325	5.91581	5.78389	0.0270455	0.0800894	655274	1.02922e+06	Elevated	0.651382	Cu(+) exporting ATPase
EC:3.1.4.55	4.46461	4.54313	4.23533	0.0233603	0.0800895	204813	334586	Elevated	0.708072	Phosphoribosyl 1,2-cyclic phosphate phosphodiesterase
EC:2.8.4.3	5.48716	5.54178	5.41623	0.0281861	0.0800895	527995	781937	Elevated	0.566529	tRNA-2-methylthio-N(6)-dimethylallyladenosine synthase
EC:6.1.1.5	5.49709	5.54912	5.42968	0.028512	0.0800897	531996	791723	Elevated	0.57358	Isoleucine--tRNA ligase
EC:1.11.1.15	6.55389	6.63374	6.50806	0.0282839	0.0800898	1.0749e+06	1.66099e+06	Elevated	0.627841	Peroxiredoxin
EC:1.2.1.16	5.94937	6.10447	5.86547	0.0193903	0.08009	583783	1.08663e+06	Elevated	0.896353	Succinate-semialdehyde dehydrogenase (NAD(P)(+))
EC:5.99.1.3	6.68683	6.73423	6.60379	0.0295612	0.0800901	1.26056e+06	1.80721e+06	Elevated	0.519697	DNA topoisomerase (ATP-hydrolyzing)
EC:4.1.1.49	4.08017	4.14159	3.97995	0.02258	0.0800901	159871	284087	Elevated	0.829423	Phosphoenolpyruvate carboxykinase (ATP)
EC:2.4.2.19	5.46448	5.51827	5.3904	0.0285809	0.0800903	520860	769480	Elevated	0.562987	Nicotinate-nucleotide diphosphorylase (carboxylating)
EC:3.1.3.82	5.05209	5.13104	5.02596	0.02837	0.0800905	406649	568247	Elevated	0.482735	D-glycero-beta-D-manno-heptose 1,7-bisphosphate 7-phosphatase
EC:1.3.5.1	6.52863	6.57879	6.45182	0.0293402	0.0800906	1.07957e+06	1.62484e+06	Elevated	0.589837	Succinate dehydrogenase (quinone)
EC:1.17.7.3	5.4422	5.50524	5.36901	0.0278927	0.0800906	516038	749978	Elevated	0.539372	(E)-4-hydroxy-3-methylbut-2-enyl-diphosphate synthase (flavodoxin)
EC:5.1.1.3	5.14579	5.19684	5.00093	0.027526	0.0800908	388985	600911	Elevated	0.627438	Glutamate racemase
EC:2.7.7.60	5.47541	5.51726	5.37803	0.0278306	0.0800909	528931	767652	Elevated	0.537372	2-C-methyl-D-erythritol 4-phosphate cytidylyltransferase
EC:2.7.7.18	5.48596	5.5397	5.41575	0.0281909	0.0800911	528427	781192	Elevated	0.563974	Nicotinate-nucleotide adenylyltransferase
EC:2.7.7.2	5.49474	5.5472	5.42308	0.0285685	0.0800912	529415	789640	Elevated	0.576797	FAD synthetase
EC:6.3.4.15	5.49248	5.54696	5.4252	0.0277501	0.0800916	532843	786266	Elevated	0.561307	Biotin--[acetyl-CoA-carboxylase] ligase
EC:3.1.3.83	5.05319	5.12952	5.02718	0.0283345	0.0800918	406649	568247	Elevated	0.482735	D-glycero-alpha-D-manno-heptose-1,7-bisphosphate 7-phosphatase
EC:2.4.2.14	5.48238	5.53638	5.41332	0.0278919	0.080092	527229	779823	Elevated	0.564717	Amidophosphoribosyltransferase
EC:6.3.5.5	6.49868	6.55409	6.43017	0.0292385	0.080092	1.0608e+06	1.59021e+06	Elevated	0.58407	Carbamoyl-phosphate synthase (glutamine-hydrolyzing)
EC:2.7.4.14	5.46842	5.5302	5.39625	0.0269027	0.0800925	524791	765161	Elevated	0.54402	UMP/CMP kinase
EC:3.1.22.4	5.48846	5.54111	5.41487	0.0284975	0.0800926	527945	783494	Elevated	0.569534	Crossover junction endodeoxyribonuclease
EC:2.1.1.199	5.48881	5.54175	5.42047	0.0283912	0.0800928	529173	783810	Elevated	0.566765	16S rRNA (cytosine(1402)-N(4))-methyltransferase
EC:2.7.4.3	5.55947	5.62579	5.5013	0.0288883	0.0800928	549595	829231	Elevated	0.593404	Adenylate kinase
EC:6.2.1.5	6.49048	6.54017	6.41791	0.0289296	0.0800929	1.05664e+06	1.57088e+06	Elevated	0.572092	Succinate--CoA ligase (ADP-forming)
EC:5.4.99.18	5.48298	5.53865	5.40997	0.027861	0.080093	527257	779586	Elevated	0.564202	5-(carboxyamino)imidazole ribonucleotide mutase
EC:1.3.5.4	6.58633	6.62233	6.4891	0.0292098	0.0800933	1.11237e+06	1.68541e+06	Elevated	0.599473	Fumarate reductase (quinol)
EC:4.1.3.40	0.237949	-0.0252347	0.344008	0.0159884	0.0800934	8895.85	45420.5	Elevated	2.35214	Chorismate lyase
EC:6.1.1.15	5.48884	5.53941	5.41878	0.0286292	0.0800935	528339	783895	Elevated	0.569196	Proline--tRNA ligase
EC:1.14.11.2	-0.69279	-0.865767	-0.48366	0.0134738	0.0800935	4293.17	25584.1	Elevated	2.57513	Procollagen-proline dioxygenase
EC:2.3.1.61	5.26379	5.34897	5.21358	0.0275207	0.0800935	445308	714227	Elevated	0.681578	Dihydrolipoyllysine-residue succinyltransferase
EC:4.2.1.19	5.4828	5.53413	5.41188	0.0284051	0.0800937	526418	779411	Elevated	0.566177	Imidazoleglycerol-phosphate dehydratase
EC:6.3.2.5	5.49556	5.54494	5.42643	0.0280881	0.0800939	530999	787556	Elevated	0.568672	Phosphopantothenate--cysteine ligase
EC:2.5.1.61	5.4642	5.50644	5.38505	0.0288459	0.0800942	525749	773065	Elevated	0.556215	Hydroxymethylbilane synthase
EC:1.2.1.79	5.94713	6.10464	5.86117	0.0187654	0.0800943	583341	1.08414e+06	Elevated	0.894139	Succinate-semialdehyde dehydrogenase (NADP(+))
EC:6.3.2.8	5.48059	5.52777	5.40157	0.0285234	0.0800948	522775	778019	Elevated	0.573616	UDP-N-acetylmuramate--L-alanine ligase
EC:3.5.4.10	5.5003	5.55315	5.43139	0.0287143	0.0800948	530686	792769	Elevated	0.579043	IMP cyclohydrolase
EC:2.1.1.297	5.58097	5.63518	5.4846	0.0287294	0.0800953	550656	839096	Elevated	0.607686	Peptide chain release factor N(5)-glutamine methyltransferase
EC:6.1.1.4	5.49517	5.54854	5.42641	0.0287505	0.0800962	529804	790499	Elevated	0.577305	Leucine--tRNA ligase
EC:2.7.4.9	5.48833	5.54266	5.41898	0.0288074	0.0800962	528674	785206	Elevated	0.570691	dTMP kinase
EC:2.6.1.16	5.81378	5.86455	5.74819	0.0280858	0.0800963	627305	1.00172e+06	Elevated	0.675241	Glutamine--fructose-6-phosphate transaminase (isomerizing)
EC:5.4.99.26	-0.672912	-0.987831	-0.59695	0.0172609	0.0800967	4057.69	25886.9	Elevated	2.67349	tRNA pseudouridine(65) synthase
EC:2.3.1.15	6.41722	6.45947	6.36598	0.0292364	0.0800969	1.0161e+06	1.4968e+06	Elevated	0.558831	Glycerol-3-phosphate 1-O-acyltransferase
EC:6.5.1.2	5.5041	5.56031	5.43715	0.0286815	0.0800969	533404	797294	Elevated	0.579885	DNA ligase (NAD(+))
EC:2.1.1.228	5.4857	5.54002	5.41571	0.0285122	0.080097	527942	782026	Elevated	0.566837	tRNA (guanine(37)-N(1))-methyltransferase
EC:6.1.1.3	5.48876	5.54115	5.41837	0.0284021	0.0800972	528551	784306	Elevated	0.569375	Threonine--tRNA ligase
EC:4.2.3.5	5.48559	5.53897	5.41465	0.028318	0.0800975	527838	782062	Elevated	0.567188	Chorismate synthase
EC:5.1.99.3	2.93094	3.21394	2.83142	0.023064	0.0800977	77471.8	127649	Elevated	0.720443	Allantoin racemase
EC:4.2.1.11	5.49034	5.5442	5.42236	0.0285662	0.0800978	529005	785545	Elevated	0.570414	Phosphopyruvate hydratase
EC:6.3.2.10	5.49864	5.55463	5.43363	0.0291138	0.0800978	530060	795338	Elevated	0.585413	UDP-N-acetylmuramoyl-tripeptide--D-alanyl-D-alanine ligase
EC:3.1.26.3	5.48319	5.53969	5.41382	0.0285342	0.0800979	527312	781222	Elevated	0.567075	Ribonuclease III
EC:4.2.1.51	5.51412	5.56172	5.4414	0.0289481	0.0800982	533475	807433	Elevated	0.597923	Prephenate dehydratase
EC:2.7.1.26	5.49483	5.55062	5.42185	0.0286866	0.0800982	529415	789640	Elevated	0.576797	Riboflavin kinase
EC:6.3.2.12	5.48753	5.53963	5.41664	0.0283524	0.0800983	528175	783236	Elevated	0.568431	Dihydrofolate synthase
EC:3.1.26.12	4.50385	4.66987	4.44058	0.0205475	0.0800988	222629	424897	Elevated	0.932475	Ribonuclease E
EC:2.7.8.13	5.48989	5.5428	5.41489	0.0283274	0.0800988	528766	784113	Elevated	0.568433	Phospho-N-acetylmuramoyl-pentapeptide-transferase
EC:3.7.1.3	4.01769	4.04228	3.96536	0.0261859	0.0800995	182234	281875	Elevated	0.629262	Kynureninase
EC:1.1.1.125	4.13655	4.3135	3.93493	0.0251533	0.0800997	167564	277591	Elevated	0.728246	2-deoxy-D-gluconate 3-dehydrogenase
EC:2.7.7.87	5.43547	5.48477	5.37889	0.0290514	0.0800998	514680	758049	Elevated	0.558616	L-threonylcarbamoyladenylate synthase
EC:1.1.1.30	4.70835	4.92831	4.54287	0.0239043	0.0801002	252752	455182	Elevated	0.848724	3-hydroxybutyrate dehydrogenase
EC:1.14.13.81	0.948534	1.15039	0.609425	0.0236604	0.0801009	23136.3	26645	Elevated	0.203704	Magnesium-protoporphyrin IX monomethyl ester (oxidative) cyclase
EC:3.4.23.36	5.49995	5.54907	5.42942	0.0289042	0.0801009	534215	795783	Elevated	0.574955	Signal peptidase II
EC:4.2.1.2	6.19319	6.25687	6.08387	0.02964	0.0801012	848360	1.25771e+06	Elevated	0.568049	Fumarate hydratase
EC:2.7.1.24	5.48556	5.53924	5.41587	0.0284046	0.0801025	527636	781626	Elevated	0.566935	Dephospho-CoA kinase
EC:1.3.7.7	2.54105	2.73332	2.18695	0.0249026	0.0801026	69273.5	80035.5	Elevated	0.208336	Ferredoxin:protochlorophyllide reductase (ATP-dependent)
EC:2.7.2.3	5.49425	5.54574	5.42684	0.029093	0.0801031	530000	790024	Elevated	0.575905	Phosphoglycerate kinase
EC:4.2.1.55	3.55747	3.63734	3.43119	0.0224446	0.0801041	111559	187424	Elevated	0.7485	3-hydroxybutyryl-CoA dehydratase
EC:2.7.7.23	5.48602	5.53773	5.41767	0.0285302	0.0801043	526988	782063	Elevated	0.569515	UDP-N-acetylglucosamine diphosphorylase
EC:1.13.11.79	3.85384	3.95131	3.73972	0.0165328	0.0801044	137536	242689	Elevated	0.819304	5,6-dimethylbenzimidazole synthase
EC:2.7.7.8	5.48686	5.5396	5.41697	0.0283466	0.0801045	527963	782213	Elevated	0.567124	Polyribonucleotide nucleotidyltransferase
EC:2.7.4.8	5.48633	5.53871	5.41349	0.0285256	0.0801058	527632	781796	Elevated	0.56726	Guanylate kinase
EC:1.5.1.2	5.50263	5.55424	5.42917	0.0293261	0.080106	530670	795282	Elevated	0.58365	Pyrroline-5-carboxylate reductase
EC:4.6.1.12	5.45129	5.49257	5.36313	0.0289952	0.080106	522466	760218	Elevated	0.541077	2-C-methyl-D-erythritol 2,4-cyclodiphosphate synthase
EC:3.5.4.19	5.52304	5.59495	5.46551	0.0286194	0.0801076	539556	802908	Elevated	0.573461	Phosphoribosyl-AMP cyclohydrolase
EC:3.1.26.5	5.48553	5.54506	5.41866	0.0287434	0.0801079	527344	786800	Elevated	0.577251	Ribonuclease P
EC:2.1.2.3	5.49957	5.55554	5.43168	0.0287212	0.0801082	530686	792769	Elevated	0.579043	Phosphoribosylaminoimidazolecarboxamide formyltransferase
EC:4.2.1.33	6.59723	6.64287	6.52836	0.0294681	0.0801085	1.12291e+06	1.74307e+06	Elevated	0.634387	3-isopropylmalate dehydratase
EC:6.1.1.9	5.48913	5.54045	5.4198	0.0285007	0.080109	528814	784099	Elevated	0.568276	Valine--tRNA ligase
EC:6.3.4.21	5.21317	5.28321	5.12168	0.0280427	0.0801094	413789	642829	Elevated	0.635539	Nicotinate phosphoribosyltransferase
EC:6.5.1.1	6.02432	6.1876	5.86624	0.0247948	0.0801106	607516	1.12045e+06	Elevated	0.883086	DNA ligase (ATP)
EC:3.1.1.17	5.90527	6.09628	5.54984	0.0273139	0.080111	551634	910795	Elevated	0.723414	Gluconolactonase
EC:6.3.4.2	5.48725	5.54189	5.41692	0.0287692	0.0801113	528211	783650	Elevated	0.569096	CTP synthase (glutamine hydrolyzing)
EC:2.7.1.23	5.49916	5.55325	5.43021	0.0290855	0.0801119	530257	793367	Elevated	0.581296	NAD(+) kinase
EC:1.3.99.35	2.53524	2.72319	2.18725	0.0260176	0.0801135	69065	79698.5	Elevated	0.206597	Chlorophyllide a reductase
EC:5.4.99.22	5.55082	5.58893	5.46867	0.0290662	0.0801136	550076	822121	Elevated	0.579719	23S rRNA pseudouridine(2605) synthase
EC:2.8.1.8	5.5247	5.59231	5.47138	0.0290396	0.0801146	539826	806217	Elevated	0.578672	Lipoyl synthase
EC:1.14.11.47	0.485913	0.298143	0.616895	0.0140128	0.0801146	10677.5	54003.3	Elevated	2.33847	50S ribosomal protein L16 3-hydroxylase
EC:2.7.7.19	5.32829	5.43698	5.29783	0.0293503	0.0801148	475214	723514	Elevated	0.606445	Polynucleotide adenylyltransferase
EC:2.4.2.17	5.48383	5.5357	5.41468	0.0288647	0.0801158	526714	780819	Elevated	0.56797	ATP phosphoribosyltransferase
EC:2.7.7.9	5.43905	5.48596	5.33691	0.0293667	0.0801169	512135	762042	Elevated	0.573348	UTP--glucose-1-phosphate uridylyltransferase
EC:2.7.1.33	5.57485	5.62352	5.48524	0.029273	0.0801179	550542	843141	Elevated	0.614922	Pantothenate kinase
EC:2.6.1.18	4.0934	4.22141	4.01483	0.0211395	0.0801184	165224	313062	Elevated	0.922028	Beta-alanine--pyruvate transaminase
EC:1.1.1.79	4.3328	4.6315	4.21038	0.0230908	0.0801196	201304	357601	Elevated	0.828977	Glyoxylate reductase (NADP(+))
EC:5.1.1.7	5.4472	5.48203	5.35266	0.0295308	0.0801199	518716	762909	Elevated	0.556566	Diaminopimelate epimerase
EC:2.6.1.84	-1.2974	-1.65522	-1.08325	0.0118063	0.0801203	2894.84	11922.8	Elevated	2.04217	Arginine--pyruvate transaminase
EC:3.1.11.1	-0.241639	-0.453495	-0.130885	0.0162715	0.0801211	5542.92	31842.5	Elevated	2.52224	Exodeoxyribonuclease I
EC:2.1.1.173	-0.719721	-0.948711	-0.642838	0.0160273	0.0801214	4703.84	21664	Elevated	2.20339	23S rRNA (guanine(2445)-N(2))-methyltransferase
EC:2.6.1.51	4.62	4.71569	4.39626	0.0263214	0.0801237	227716	417680	Elevated	0.87516	Serine--pyruvate transaminase
EC:3.8.1.5	2.36235	2.65441	2.31543	0.0198114	0.0801251	53332.4	100312	Elevated	0.911414	Haloalkane dehalogenase
EC:5.2.1.4	3.91958	4.22661	3.87246	0.0220629	0.0801253	152003	276790	Elevated	0.864693	Maleylpyruvate isomerase
EC:3.6.3.25	4.10526	4.41232	4.02229	0.022358	0.0801264	171304	330563	Elevated	0.948371	Sulfate-transporting ATPase
EC:2.7.6.3	5.49223	5.54764	5.42197	0.0293627	0.080127	529067	793258	Elevated	0.58434	2-amino-4-hydroxy-6-hydroxymethyldihydropteridine diphosphokinase
EC:1.1.1.94	5.47926	5.5364	5.39997	0.029571	0.0801289	525509	785817	Elevated	0.580477	Glycerol-3-phosphate dehydrogenase (NAD(P)(+))
EC:5.3.1.12	2.64048	2.70603	2.5778	0.0235371	0.0801296	60358.7	96755.9	Elevated	0.680789	Glucuronate isomerase
EC:2.5.1.72	5.36612	5.46512	5.33066	0.0292129	0.0801304	492481	725732	Elevated	0.559367	Quinolinate synthase
EC:4.2.1.25	-1.53657	-1.74483	-1.14275	0.0144939	0.0801308	2542.09	15490	Elevated	2.60725	L-arabinonate dehydratase
EC:3.2.1.51	4.49661	4.62284	4.16609	0.0284258	0.0801319	237005	325642	Elevated	0.458368	Alpha-L-fucosidase
EC:1.17.99.6	5.29098	5.35189	5.25383	0.0297338	0.0801342	477365	678849	Elevated	0.507999	Epoxyqueuosine reductase
EC:5.1.1.1	5.48072	5.51635	5.38902	0.0296582	0.0801343	527474	781521	Elevated	0.567185	Alanine racemase
EC:2.4.2.9	5.72145	5.79486	5.67319	0.0299112	0.0801349	636774	932849	Elevated	0.550863	Uracil phosphoribosyltransferase
EC:1.11.1.21	4.14432	4.29979	3.94364	0.0224219	0.0801377	166005	315774	Elevated	0.927664	Catalase peroxidase
EC:6.1.1.19	5.49658	5.5522	5.42479	0.0295857	0.0801378	530139	792497	Elevated	0.580035	Arginine--tRNA ligase
EC:3.1.2.21	-2.70186	-3.81317	-2.51514	0.0135731	0.0801401	949.75	5349.48	Elevated	2.49378	Dodecanoyl-[acyl-carrier-protein] hydrolase
EC:2.3.1.12	5.36125	5.47814	5.33506	0.0189565	0.0801433	389513	792095	Elevated	1.024	Dihydrolipoyllysine-residue acetyltransferase
EC:2.2.1.2	5.58576	5.65748	5.53301	0.029912	0.0801464	553157	853062	Elevated	0.624963	Transaldolase
EC:1.17.4.2	2.44296	2.77508	2.342	0.0258112	0.0801497	57648.3	88833.4	Elevated	0.623825	Ribonucleoside-triphosphate reductase
EC:2.1.1.185	5.44443	5.48442	5.35939	0.0297032	0.0801506	516224	762284	Elevated	0.562333	23S rRNA (guanosine(2251)-2'-O)-methyltransferase
EC:3.6.1.7	5.35942	5.42128	5.29806	0.0298227	0.0801538	497199	703268	Elevated	0.500253	Acylphosphatase
EC:2.5.1.15	5.56266	5.61971	5.46587	0.0302109	0.0801546	545038	831117	Elevated	0.608696	Dihydropteroate synthase
EC:2.6.1.44	4.62412	4.72271	4.40612	0.0255942	0.0801547	228925	419440	Elevated	0.873587	Alanine--glyoxylate transaminase
EC:1.1.9.1	2.88904	3.32039	2.44604	0.0264694	0.0801563	74289	100488	Elevated	0.435796	Alcohol dehydrogenase (azurin)
EC:2.1.1.187	-0.208412	-0.451479	0.0583021	0.0146377	0.0801603	6443.09	21491.6	Elevated	1.73795	23S rRNA (guanine(745)-N(1))-methyltransferase
EC:2.1.3.2	5.4962	5.5465	5.42458	0.0293704	0.0801633	529915	793903	Elevated	0.583203	Aspartate carbamoyltransferase
EC:2.5.1.9	5.47545	5.53092	5.40233	0.0299205	0.0801668	524365	776519	Elevated	0.566451	Riboflavin synthase
EC:6.3.4.18	4.7987	4.86995	4.69972	0.0247599	0.0801708	257009	481271	Elevated	0.905033	5-(carboxyamino)imidazole ribonucleotide synthase
EC:1.3.1.54	4.03418	4.09915	3.99555	0.0206335	0.0801733	154091	289839	Elevated	0.911475	Precorrin-6A reductase
EC:4.2.1.147	-0.42411	-0.506617	-0.246328	0.0197871	0.0801733	4919.19	21915.8	Elevated	2.15548	5,6,7,8-tetrahydromethanopterin hydro-lyase
EC:3.5.1.105	3.01218	3.30172	2.96949	0.0251936	0.0801737	84014.4	131716	Elevated	0.648719	Chitin disaccharide deacetylase
EC:3.6.3.27	5.45457	5.49099	5.34875	0.029773	0.0801737	517042	773841	Elevated	0.581757	Phosphate-transporting ATPase
EC:2.3.1.183	5.09716	5.22048	4.9034	0.0250765	0.0801783	316022	598368	Elevated	0.921009	Phosphinothricin acetyltransferase
EC:2.1.2.11	5.20524	5.29179	5.14475	0.029276	0.0801808	405796	654428	Elevated	0.689481	3-methyl-2-oxobutanoate hydroxymethyltransferase
EC:2.4.1.227	5.46101	5.50162	5.37864	0.029929	0.0801848	522850	771995	Elevated	0.562194	acetylglucosaminyltransferase
EC:3.3.1.1	5.50243	5.55614	5.43227	0.0301899	0.080186	530852	799769	Elevated	0.591274	Adenosylhomocysteinase
EC:2.1.2.1	5.52818	5.58245	5.45788	0.0303308	0.0801895	536379	819180	Elevated	0.610928	Glycine hydroxymethyltransferase
EC:1.1.1.22	5.54076	5.59613	5.46222	0.0302654	0.0801907	541888	835655	Elevated	0.624911	UDP-glucose 6-dehydrogenase
EC:1.1.1.60	4.2911	4.35198	4.17783	0.0232053	0.0801908	184606	361335	Elevated	0.968889	2-hydroxy-3-oxopropionate reductase
EC:4.1.2.5	5.36217	5.41782	5.292	0.0301211	0.0801972	492056	732179	Elevated	0.573373	L-threonine aldolase
EC:4.3.1.12	4.59913	4.67637	4.55405	0.0205809	0.0801979	235626	453484	Elevated	0.944549	Ornithine cyclodeaminase
EC:6.1.1.2	5.50561	5.55848	5.43264	0.0301292	0.0802006	533219	796665	Elevated	0.579244	Tryptophan--tRNA ligase
EC:2.5.1.39	5.30208	5.36246	5.24531	0.0303504	0.0802086	486709	697732	Elevated	0.519615	4-hydroxybenzoate polyprenyltransferase
EC:1.15.1.1	5.95575	6.03122	5.90732	0.0300728	0.0802139	688796	1.15135e+06	Elevated	0.741183	Superoxide dismutase
EC:3.2.1.40	3.1042	3.1634	3.02447	0.0288747	0.0802193	118684	148106	Elevated	0.319503	Alpha-L-rhamnosidase
EC:3.5.2.2	3.96768	4.03638	3.83419	0.02423	0.0802204	146861	278670	Elevated	0.924109	Dihydropyrimidinase
EC:1.3.1.98	5.4504	5.4879	5.36292	0.030317	0.0802256	517263	764917	Elevated	0.564406	UDP-N-acetylmuramate dehydrogenase
EC:1.2.1.19	-0.349028	-0.490005	-0.199488	0.0206441	0.0802324	5117.35	24801	Elevated	2.27693	Aminobutyraldehyde dehydrogenase
EC:2.5.1.62	0.980913	1.18263	0.664748	0.0254254	0.0802538	23435.2	27937.2	Elevated	0.25351	Chlorophyll synthase
EC:2.7.1.13	-4.94769	-6.25464	-4.60117	0.0114397	0.0802606	174.34	986.83	Elevated	2.5009	Dehydrogluconokinase
EC:2.1.1.264	-0.718234	-0.939786	-0.64635	0.0168198	0.080265	4703.84	21664	Elevated	2.20339	23S rRNA (guanine(2069)-N(7))-methyltransferase
EC:2.8.3.10	-3.17081	-3.02206	-3.34962	0.0125571	0.0802758	1083.6	1467.15	Elevated	0.437184	Citrate CoA-transferase
EC:2.3.1.241	5.42435	5.4656	5.36701	0.0305525	0.0802868	511513	757302	Elevated	0.566097	Kdo(2)-lipid IV(A) lauroyltransferase
EC:3.5.1.1	4.01366	4.04954	3.94061	0.0296324	0.0802905	198326	298798	Elevated	0.591296	Asparaginase
EC:5.3.1.16	5.45317	5.49281	5.40221	0.0305471	0.0802907	516505	768570	Elevated	0.573395	isomerase
EC:2.6.1.45	4.62381	4.71714	4.39741	0.0258263	0.0802999	227716	417680	Elevated	0.87516	Serine--glyoxylate transaminase
EC:3.5.1.42	5.51056	5.5604	5.44148	0.0307295	0.080309	534556	809806	Elevated	0.599236	Nicotinamide-nucleotide amidase
EC:6.6.1.1	4.33984	4.43356	4.28968	0.0299666	0.080313	241869	341760	Elevated	0.498758	Magnesium chelatase
EC:4.2.2.2	-2.62275	-3.36655	-2.42951	0.0101599	0.0803152	1158.74	7081.95	Elevated	2.61159	Pectate lyase
EC:5.4.99.23	5.72359	5.76389	5.66367	0.0308345	0.0803157	612355	949460	Elevated	0.632739	23S rRNA pseudouridine(1911/1915/1917) synthase
EC:2.5.1.46	3.86919	3.95021	3.78053	0.0297761	0.0803173	183981	242353	Elevated	0.397556	Deoxyhypusine synthase
EC:2.3.1.39	5.5062	5.55504	5.43716	0.0307395	0.0803357	531684	804583	Elevated	0.597673	[Acyl-carrier-protein] S-malonyltransferase
EC:1.3.5.3	-0.998796	-1.22829	-0.787953	0.0197821	0.0803381	3194	19088.3	Elevated	2.57925	Protoporphyrinogen IX dehydrogenase (menaquinone)
EC:4.1.3.38	2.81326	2.91783	2.66999	0.0240691	0.0803405	73238.2	136741	Elevated	0.900777	Aminodeoxychorismate lyase
EC:2.4.1.212	-1.2743	-1.45989	-1.13728	0.0202066	0.0803538	2537.69	16207.6	Elevated	2.67508	Hyaluronan synthase
EC:1.3.99.31	2.48144	2.66809	2.43065	0.0275226	0.0803682	60705.6	87133.5	Elevated	0.521397	Phytoene desaturase (lycopene-forming)
EC:4.2.1.35	6.58985	6.63721	6.52257	0.0312156	0.0803706	1.11763e+06	1.73798e+06	Elevated	0.636964	(R)-2-methylmalate dehydratase
EC:3.2.1.141	4.46188	4.64342	4.33162	0.0282486	0.0803936	210319	365762	Elevated	0.798327	4-alpha-D-((1->4)-alpha-D-glucano)trehalose trehalohydrolase
EC:5.4.2.11	3.98895	4.22336	3.94899	0.0241336	0.0804017	158588	288310	Elevated	0.862342	Phosphoglycerate mutase (2,3-diphosphoglycerate-dependent)
EC:1.2.1.12	5.52711	5.57372	5.45899	0.0311278	0.0804098	537081	814610	Elevated	0.60097	Glyceraldehyde-3-phosphate dehydrogenase (phosphorylating)
EC:6.1.1.21	5.53043	5.59992	5.4693	0.0309676	0.0804105	536393	821765	Elevated	0.615436	Histidine--tRNA ligase
EC:3.1.3.3	5.75074	5.83442	5.72144	0.031027	0.0804192	602141	958712	Elevated	0.670997	Phosphoserine phosphatase
EC:2.4.2.10	5.5665	5.62654	5.50662	0.0309423	0.0804245	549479	827537	Elevated	0.590761	Orotate phosphoribosyltransferase
EC:3.1.1.15	-2.3432	-2.93703	-2.04749	0.0172774	0.0804354	1373.09	7710.24	Elevated	2.48935	L-arabinonolactonase
EC:4.1.1.35	3.92681	4.2074	3.81718	0.0284269	0.080447	151044	246055	Elevated	0.704011	UDP-glucuronate decarboxylase
EC:2.1.1.210	0.968838	1.16771	0.625344	0.0272707	0.0804796	23193.2	27470.5	Elevated	0.244183	Demethylspheroidene O-methyltransferase
EC:5.4.99.15	4.30208	4.35141	4.17086	0.0282295	0.0804801	181985	328061	Elevated	0.850147	(1->4)-alpha-D-glucan 1-alpha-D-glucosylmutase
EC:4.2.1.99	0.0440607	-0.0627431	0.22572	0.021278	0.0804841	8318.84	41063.2	Elevated	2.30339	2-methylisocitrate dehydratase
EC:1.5.1.1	-2.41603	-2.86925	-2.05152	0.0202098	0.0804887	1390.26	8790.6	Elevated	2.66061	(NAD(P)H)
EC:2.7.1.40	5.4985	5.53607	5.42129	0.0313131	0.0805001	530387	802093	Elevated	0.596725	Pyruvate kinase
EC:1.3.1.83	0.961909	1.14468	0.6094	0.0276877	0.0805139	23091.2	27352.7	Elevated	0.24434	Geranylgeranyl diphosphate reductase
EC:6.3.4.14	5.80849	5.84874	5.74083	0.0314985	0.0805207	671378	1.00643e+06	Elevated	0.584053	Biotin carboxylase
EC:2.7.1.2	5.77075	5.87926	5.73432	0.0312274	0.0805358	600309	978738	Elevated	0.705217	Glucokinase
EC:1.5.5.2	4.46516	4.57112	4.37927	0.0253597	0.0805386	207957	418129	Elevated	1.00766	Proline dehydrogenase
EC:3.1.3.2	4.35305	4.52836	3.92602	0.0294922	0.0805403	186358	304679	Elevated	0.709214	Acid phosphatase
EC:2.7.1.144	0.170319	-0.0918764	0.345292	0.023389	0.0805527	7307.17	36485.9	Elevated	2.31996	Tagatose-6-phosphate kinase
EC:6.2.1.17	3.85906	3.96794	3.79612	0.0266698	0.0805953	139581	270255	Elevated	0.95322	Propionate--CoA ligase
EC:1.1.1.281	2.63628	2.73092	2.52971	0.0306927	0.0806141	107580	107950	Elevated	0.00495015	GDP-4-dehydro-6-deoxy-D-mannose reductase
EC:1.1.1.43	-4.69445	-5.67392	-4.28515	0.0114807	0.080621	189.84	1371.16	Elevated	2.85254	Phosphogluconate 2-dehydrogenase
EC:1.3.99.29	2.48194	2.66936	2.43282	0.0280164	0.080645	60705.6	87133.5	Elevated	0.521397	Phytoene desaturase (zeta-carotene-forming)
EC:1.3.99.26	2.48496	2.66776	2.43331	0.0284187	0.0806527	60705.6	87133.5	Elevated	0.521397	All-trans-zeta-carotene desaturase
EC:3.5.1.44	3.09062	3.2176	2.92699	0.0256786	0.080677	81127.2	156801	Elevated	0.950674	Protein-glutamine glutaminase
EC:1.14.13.40	3.03244	3.26499	2.94626	0.0263415	0.080685	80698.1	145219	Elevated	0.847625	Anthraniloyl-CoA monooxygenase
EC:2.1.1.190	5.39933	5.43826	5.35389	0.0317336	0.0806883	506704	746451	Elevated	0.558905	23S rRNA (uracil(1939)-C(5))-methyltransferase
EC:3.5.2.10	4.82282	4.91561	4.75118	0.0277623	0.0807008	265933	499577	Elevated	0.909642	Creatininase
EC:2.7.4.7	5.4225	5.46112	5.34002	0.0317164	0.0807066	510292	764498	Elevated	0.583192	Phosphomethylpyrimidine kinase
EC:2.1.1.130	4.04809	4.10723	4.01274	0.0263348	0.0807141	155011	299501	Elevated	0.950193	Precorrin-2 C(20)-methyltransferase
EC:2.1.1.198	5.52157	5.5673	5.44818	0.0318761	0.0807146	534128	818552	Elevated	0.615887	16S rRNA (cytidine(1402)-2'-O)-methyltransferase
EC:5.4.99.60	4.04541	4.11017	4.01528	0.0265944	0.0807424	155112	300047	Elevated	0.951874	Cobalt-precorrin-8 methylmutase
EC:1.3.99.28	2.48339	2.67109	2.43397	0.0283734	0.080767	60705.6	87133.5	Elevated	0.521397	Phytoene desaturase (neurosporene-forming)
EC:3.11.1.2	0.085953	0.014682	0.204731	0.0236419	0.0807924	7377.26	40147.6	Elevated	2.44416	Phosphonoacetate hydrolase
EC:1.3.8.7	6.70033	7.01337	6.53209	0.0302256	0.0808323	1.01639e+06	1.85099e+06	Elevated	0.864841	Medium-chain acyl-CoA dehydrogenase
EC:2.4.2.52	0.523337	0.394129	0.60316	0.0221684	0.0808547	10474.7	40062.7	Elevated	1.93536	Triphosphoribosyl-dephospho-CoA synthase
EC:2.7.1.49	5.4224	5.46038	5.33948	0.0320081	0.0808567	510292	764498	Elevated	0.583192	Hydroxymethylpyrimidine kinase
EC:3.1.4.46	5.82399	5.89894	5.75551	0.0317429	0.0809305	622133	1.0305e+06	Elevated	0.728047	Glycerophosphodiester phosphodiesterase
EC:3.1.3.27	4.74564	4.81107	4.7169	0.0319068	0.0809377	366695	453924	Elevated	0.307869	Phosphatidylglycerophosphatase
EC:6.3.2.4	5.72636	5.77358	5.6484	0.0322589	0.0809405	637852	939698	Elevated	0.558975	D-alanine--D-alanine ligase
EC:2.1.1.45	4.14506	4.32859	4.10347	0.0264673	0.0809424	172489	336348	Elevated	0.963451	Thymidylate synthase
EC:6.1.1.11	5.49969	5.55317	5.43022	0.0322144	0.0809523	529998	803962	Elevated	0.60114	Serine--tRNA ligase
EC:5.4.99.61	4.04628	4.10645	4.01459	0.0262744	0.0809574	155112	300047	Elevated	0.951874	Precorrin-8X methylmutase
EC:2.1.1.271	4.04768	4.11037	4.01662	0.0273919	0.0809615	155058	299677	Elevated	0.950598	Cobalt-precorrin-4 methyltransferase
EC:2.1.1.192	5.49872	5.53673	5.42963	0.0322701	0.080981	532097	807094	Elevated	0.601046	23S rRNA (adenine(2503)-C(2))-methyltransferase
EC:2.5.1.6	5.50357	5.55519	5.43541	0.0322362	0.0809912	530375	806438	Elevated	0.604552	Methionine adenosyltransferase
EC:3.2.1.6	-3.6292	-3.95746	-3.40079	0.0165122	0.0810063	446.34	2786.4	Elevated	2.64219	Endo-1,3(4)-beta-glucanase
EC:3.5.1.96	-1.20627	-1.30479	-1.14962	0.0147517	0.081016	3236.93	9550.65	Elevated	1.56097	Succinylglutamate desuccinylase
EC:1.1.1.67	0.83316	0.638455	0.916257	0.0228696	0.0810276	13183.4	50626.7	Elevated	1.94118	Mannitol 2-dehydrogenase
EC:2.1.1.201	5.54642	5.59644	5.48011	0.0323606	0.0810366	540429	836614	Elevated	0.630459	2-methoxy-6-polyprenyl-1,4-benzoquinol methylase
EC:3.6.3.28	4.12244	4.33275	4.01828	0.0277149	0.081041	170127	326466	Elevated	0.940319	Phosphonate-transporting ATPase
EC:2.8.3.18	1.07074	1.31525	0.745265	0.0286845	0.0810526	23505.2	33000.1	Elevated	0.48949	Succinyl-CoA:acetate CoA-transferase
EC:2.5.1.2	-2.77183	-2.9888	-2.62465	0.0205512	0.0810536	877.26	4435.15	Elevated	2.33791	Thiamine pyridinylase
EC:2.1.1.222	4.66441	4.88842	4.49342	0.0300407	0.0810801	248000	460650	Elevated	0.893334	2-polyprenyl-6-hydroxyphenol methylase
EC:2.1.1.163	5.54533	5.59555	5.47892	0.0324484	0.0810826	540429	836614	Elevated	0.630459	Demethylmenaquinone methyltransferase
EC:2.1.1.64	4.66413	4.88999	4.49365	0.030025	0.0811093	248000	460650	Elevated	0.893334	3-demethylubiquinol 3-O-methyltransferase
EC:2.4.1.245	-1.6786	-2.24003	-1.34752	0.023538	0.0811365	2003	12820.5	Elevated	2.67822	Alpha,alpha-trehalose synthase
EC:2.1.1.133	4.04686	4.10897	4.01444	0.027115	0.0811417	155058	299677	Elevated	0.950598	Precorrin-4 C(11)-methyltransferase
EC:3.5.2.9	3.45932	3.55603	3.26684	0.0300912	0.0812048	104931	188400	Elevated	0.844355	5-oxoprolinase (ATP-hydrolyzing)
EC:1.5.1.3	4.13543	4.33864	4.09571	0.0281264	0.081241	173633	330959	Elevated	0.930611	Dihydrofolate reductase
EC:1.1.1.289	-3.6285	-3.14373	-4.67462	0.0198128	0.0812579	1125.5	894.5	Ambient	-0.331413	Sorbose reductase
EC:3.4.14.4	2.14484	2.26608	1.93149	0.0318568	0.0813165	82644	74688.2	Ambient	-0.146029	Dipeptidyl-peptidase III
EC:5.3.3.18	5.26462	5.44825	5.17962	0.0290889	0.0813237	364801	722306	Elevated	0.9855	2-(1,2-epoxy-1,2-dihydrophenyl)acetyl-CoA isomerase
EC:1.1.1.284	5.10876	5.38969	4.91314	0.0312341	0.0813457	335257	621172	Elevated	0.889725	S-(hydroxymethyl)glutathione dehydrogenase
EC:2.1.1.132	3.9969	4.07457	3.96043	0.0283064	0.0813573	150488	291205	Elevated	0.952383	Precorrin-6B C(5,15)-methyltransferase (decarboxylating)
EC:4.2.1.131	1.0119	1.22685	0.733576	0.0293413	0.0813644	23797	30542.4	Elevated	0.360033	Carotenoid 1,2-hydratase
EC:4.1.1.20	5.52772	5.57602	5.45943	0.0328845	0.0813877	535835	821059	Elevated	0.615695	Diaminopimelate decarboxylase
EC:6.1.1.7	5.73508	5.79639	5.66844	0.0328502	0.0813918	645789	926647	Elevated	0.520958	Alanine--tRNA ligase
EC:2.1.1.131	4.0704	4.1329	4.03899	0.0279225	0.0813957	156917	307853	Elevated	0.972244	Precorrin-3B C(17)-methyltransferase
EC:6.2.1.18	-2.15595	-2.61103	-1.96525	0.0246189	0.081401	1485	9628	Elevated	2.69677	Citrate--CoA ligase
EC:3.5.1.5	5.83455	6.00632	5.65047	0.0313055	0.0814252	540573	982985	Elevated	0.862681	Urease
EC:2.6.1.76	-0.140831	-0.264507	-0.0539256	0.0262653	0.0814848	6334.69	28694.8	Elevated	2.17944	Diaminobutyrate--2-oxoglutarate transaminase
EC:1.1.1.42	5.44583	5.49592	5.38353	0.0329997	0.0815112	523439	791328	Elevated	0.596255	Isocitrate dehydrogenase (NADP(+))
EC:1.2.1.18	4.53707	4.6961	4.45835	0.0293458	0.0815233	219869	440427	Elevated	1.00226	Malonate-semialdehyde dehydrogenase (acetylating)
EC:2.3.1.19	0.730887	1.01364	0.530146	0.0304756	0.0815509	20562.3	25237.2	Elevated	0.295551	Phosphate butyryltransferase
EC:3.2.1.14	1.17636	1.08182	1.34966	0.0263391	0.0815541	17916.7	71673	Elevated	2.00013	Chitinase
EC:3.4.15.1	2.28366	2.51946	1.85387	0.0312739	0.0815746	47352.5	75757.1	Elevated	0.67794	Peptidyl-dipeptidase A
EC:1.2.1.27	4.53622	4.6984	4.45756	0.0288764	0.0815869	219869	440427	Elevated	1.00226	Methylmalonate-semialdehyde dehydrogenase (CoA acylating)
EC:2.3.1.101	-0.646778	-0.721016	-0.474618	0.0270755	0.081596	4292.53	18008.1	Elevated	2.06875	Formylmethanofuran--tetrahydromethanopterin N-formyltransferase
EC:1.3.99.27	1.00034	1.19785	0.69519	0.0303462	0.0816	23501	29634.4	Elevated	0.334549	1-hydroxycarotenoid 3,4-desaturase
EC:2.3.1.180	5.6564	5.69721	5.6083	0.033193	0.0816105	577397	926562	Elevated	0.682324	Beta-ketoacyl-[acyl-carrier-protein] synthase III
EC:1.1.99.21	-0.869133	-0.969733	-0.769041	0.023646	0.081639	4218.92	17146	Elevated	2.02293	D-sorbitol dehydrogenase (acceptor)
EC:4.2.2.1	-6.04584	-6.99998	-5.09248	0.0134496	0.0816492	143.67	916.68	Elevated	2.67366	Hyaluronate lyase
EC:2.1.1.151	3.87582	3.96646	3.84605	0.0295448	0.0816496	140010	270599	Elevated	0.95062	Cobalt-factor II C(20)-methyltransferase
EC:3.5.4.27	-0.649776	-0.732612	-0.479115	0.0271447	0.0816799	4281.41	17967.8	Elevated	2.06925	Methenyltetrahydromethanopterin cyclohydrolase
EC:2.7.1.53	-1.60837	-1.71247	-1.56866	0.023099	0.0816936	2132.5	10076.2	Elevated	2.24034	L-xylulokinase
EC:1.13.11.6	-1.96517	-2.17323	-1.77618	0.0258744	0.0817511	1826.25	12021.2	Elevated	2.71863	3-hydroxyanthranilate 3,4-dioxygenase
EC:4.1.1.18	-1.30761	-1.75275	-1.08492	0.0267907	0.0817767	2580.55	18073.6	Elevated	2.80813	Lysine decarboxylase
EC:6.2.1.13	-4.93435	-5.72908	-4.22667	0.0111741	0.081777	202.92	1842.75	Elevated	3.18288	Acetate--CoA ligase (ADP-forming)
EC:1.1.1.373	-3.38347	-3.11909	-4.63516	0.0251274	0.0817954	2129	1412	Ambient	-0.592436	Sulfolactaldehyde 3-reductase
EC:2.1.2.10	5.74112	5.80401	5.66924	0.0334205	0.0818239	644976	935418	Elevated	0.536366	Aminomethyltransferase
EC:2.3.1.229	2.71443	3.15728	2.6041	0.0318695	0.0818553	71414.9	97437	Elevated	0.448245	4-coumaroyl-homoserine lactone synthase
EC:4.3.1.1	2.87069	3.1022	2.63042	0.0317648	0.0818776	68151.7	112639	Elevated	0.724888	Aspartate ammonia-lyase
EC:2.3.1.228	2.71148	3.15025	2.6014	0.0323071	0.0818984	71414.9	97437	Elevated	0.448245	Isovaleryl-homoserine lactone synthase
EC:4.2.2.23	-0.384823	-0.0381622	-0.529093	0.0296715	0.0819151	10012.8	10839.8	Elevated	0.114494	Rhamnogalacturonan endolyase
EC:3.1.3.8	1.82803	2.25036	1.64433	0.0313696	0.0819592	42835.3	61331.7	Elevated	0.517831	3-phytase
EC:1.2.1.81	-3.59295	-5.06201	-3.2094	0.0141089	0.0819647	508.34	3548.7	Elevated	2.80342	Sulfoacetaldehyde dehydrogenase (acylating)
EC:2.7.4.2	-2.44638	-2.61667	-2.33857	0.0251576	0.0820012	1170.69	7705.44	Elevated	2.71852	Phosphomevalonate kinase
EC:2.6.1.48	-4.8306	-5.65576	-4.48487	0.0164192	0.0821125	191.34	1025.83	Elevated	2.42258	5-aminovalerate transaminase
EC:2.7.2.4	5.60169	5.65885	5.54383	0.033658	0.0821352	558649	862762	Elevated	0.627022	Aspartate kinase
EC:4.2.1.80	3.38549	3.64007	3.16022	0.0325887	0.0821645	100042	153779	Elevated	0.620251	2-oxopent-4-enoate hydratase
EC:3.1.3.16	6.142	6.21511	6.1116	0.0338205	0.0821819	799600	1.29245e+06	Elevated	0.692756	Protein-serine/threonine phosphatase
EC:2.3.3.13	6.28149	6.33191	6.14336	0.0338724	0.0821833	878161	1.33871e+06	Elevated	0.608291	2-isopropylmalate synthase
EC:4.2.1.43	-2.20617	-2.44393	-2.00488	0.0264702	0.0822399	1507.75	10223.2	Elevated	2.76138	2-dehydro-3-deoxy-L-arabinonate dehydratase
EC:4.2.1.76	-3.80809	-3.43804	-4.64398	0.0252169	0.0822633	1055.5	855.25	Ambient	-0.303508	UDP-glucose 4,6-dehydratase
EC:1.1.99.2	-1.9027	-2.37143	-1.69982	0.0271423	0.0823034	1754	11252	Elevated	2.68146	L-2-hydroxyglutarate dehydrogenase
EC:3.4.19.5	3.185	3.40255	2.93842	0.0325751	0.0823526	94239.5	144955	Elevated	0.621204	Beta-aspartyl-peptidase
EC:3.5.1.26	2.13634	2.21143	2.0103	0.0331002	0.0823529	82737.8	74900.2	Ambient	-0.143577	N(4)-(beta-N-acetylglucosaminyl)-L-asparaginase
EC:1.14.13.165	-1.79626	-2.01862	-1.67454	0.0243994	0.0824081	1919.47	9061.88	Elevated	2.2391	Nitric-oxide synthase (NAD(P)H)
EC:3.6.3.6	-0.368148	-0.16567	-0.456564	0.0300992	0.0825187	10778	11945.5	Elevated	0.148378	Proton-exporting ATPase
EC:1.1.1.261	-1.43348	-1.65643	-1.16786	0.0238289	0.0829757	2577.92	12123.7	Elevated	2.23356	sn-glycerol-1-phosphate dehydrogenase
EC:3.5.1.54	3.4601	3.54859	3.20363	0.0333368	0.0831346	99765.5	181790	Elevated	0.865661	Allophanate hydrolase
EC:3.1.1.73	2.91503	3.30078	2.72999	0.0334755	0.0832562	79909.1	129615	Elevated	0.697797	Feruloyl esterase
EC:1.2.7.11	6.03466	6.0787	5.95168	0.0348294	0.0832687	799701	1.07619e+06	Elevated	0.428394	2-oxoacid oxidoreductase (ferredoxin)
EC:3.4.11.9	5.7897	5.86518	5.73539	0.0348451	0.0832875	666530	979039	Elevated	0.554697	Xaa-Pro aminopeptidase
EC:1.1.1.376	-3.6496	-4.41668	-3.02747	0.029849	0.0834031	641.42	3656.56	Elevated	2.51115	L-arabinose 1-dehydrogenase (NAD(P)(+))
EC:2.3.3.15	-3.47219	-4.12094	-3.13886	0.0271295	0.0834784	588.34	3020.2	Elevated	2.35992	Sulfoacetaldehyde acetyltransferase
EC:3.1.1.85	0.192804	0.136313	0.244519	0.0291426	0.0834816	9180.34	39663.8	Elevated	2.1112	Pimeloyl-[acyl-carrier protein] methyl ester esterase
EC:3.4.11.5	4.662	4.8975	4.52355	0.0341151	0.0835767	245894	456528	Elevated	0.892667	Prolyl aminopeptidase
EC:5.1.3.3	4.52902	4.59526	4.40325	0.0334557	0.0835897	210312	396094	Elevated	0.913309	Aldose 1-epimerase
EC:3.1.26.11	4.17032	4.65063	3.97355	0.0348033	0.0837108	187698	289031	Elevated	0.622811	Ribonuclease Z
EC:5.5.1.4	3.96545	3.99428	3.88955	0.0351838	0.0838019	186923	281118	Elevated	0.588731	Inositol-3-phosphate synthase
EC:1.13.11.16	-0.468931	-0.648247	-0.33852	0.0301844	0.0838191	5484.5	30842.3	Elevated	2.49148	3-carboxyethylcatechol 2,3-dioxygenase
EC:3.2.2.1	3.1094	3.28267	2.98191	0.0339804	0.0838381	79948.6	148217	Elevated	0.890567	Purine nucleosidase
EC:3.1.3.70	-0.775732	-0.59533	-0.942537	0.0320978	0.0838667	6763	8798.29	Elevated	0.37956	Mannosyl-3-phosphoglycerate phosphatase
EC:1.2.1.10	2.54905	2.56806	2.49537	0.0350994	0.0838948	93745.1	100470	Elevated	0.0999436	Acetaldehyde dehydrogenase (acetylating)
EC:2.5.1.7	5.49395	5.53327	5.41067	0.0354143	0.0839466	529046	809051	Elevated	0.612837	UDP-N-acetylglucosamine 1-carboxyvinyltransferase
EC:1.7.2.2	-2.7658	-3.14312	-2.45256	0.0248829	0.0840018	1068.5	4970.68	Elevated	2.21786	Nitrite reductase (cytochrome; ammonia-forming)
EC:3.5.1.107	0.761471	0.93355	0.534735	0.0332607	0.0840588	20051.8	27593.4	Elevated	0.460588	Maleamate amidohydrolase
EC:4.2.1.45	2.85061	2.96245	2.52563	0.0346145	0.084153	66320.5	121174	Elevated	0.869547	CDP-glucose 4,6-dehydratase
EC:1.1.1.203	3.58162	3.66621	3.29336	0.0345939	0.0841664	107008	194473	Elevated	0.861858	Uronate dehydrogenase
EC:3.4.11.18	5.75168	5.81056	5.61857	0.0356759	0.0841903	610397	979802	Elevated	0.682743	Methionyl aminopeptidase
EC:4.2.1.22	2.98353	3.09479	2.89118	0.0338955	0.0842166	76342.3	137515	Elevated	0.849037	Cystathionine beta-synthase
EC:5.4.2.8	5.53216	5.56629	5.42159	0.0357377	0.0842962	537650	822588	Elevated	0.613502	Phosphomannomutase
EC:1.14.18.1	0.378238	0.617028	0.265377	0.0327488	0.0843333	15610.6	20723.8	Elevated	0.408766	Tyrosinase
EC:1.14.13.20	-1.3646	-1.65644	-1.19127	0.0297266	0.0843769	2554.17	11476.2	Elevated	2.16772	2,4-dichlorophenol 6-monooxygenase
EC:4.2.1.3	5.55654	5.5991	5.48367	0.0358809	0.0844288	542510	854310	Elevated	0.65511	Aconitate hydratase
EC:2.4.1.187	3.54575	3.75506	3.39039	0.033995	0.0844974	107752	202188	Elevated	0.907987	mannosaminyltransferase
EC:1.1.1.47	3.68036	3.73351	3.19655	0.0355313	0.0845474	110256	173088	Elevated	0.650649	Glucose 1-dehydrogenase (NAD(P)(+))
EC:6.1.1.24	2.28613	2.46537	2.19242	0.0356738	0.0846081	86006.1	82459.1	Ambient	-0.0607599	Glutamate--tRNA(Gln) ligase
EC:3.5.4.39	-0.971467	-1.20479	-0.738812	0.0328909	0.0847725	3405	19170	Elevated	2.49312	GTP cyclohydrolase IV
EC:5.1.99.4	3.30255	3.64606	3.13119	0.0351454	0.0848053	99948.4	175228	Elevated	0.809981	Alpha-methylacyl-CoA racemase
EC:2.7.1.27	-0.927146	-0.661889	-1.06067	0.0312629	0.0849317	5935.83	8498.92	Elevated	0.51783	Erythritol kinase
EC:5.1.3.7	-2.26646	-2.49358	-2.10045	0.0313662	0.0851149	1353.67	6190.86	Elevated	2.19326	UDP-N-acetylglucosamine 4-epimerase
EC:2.1.3.9	0.550305	0.453404	0.924166	0.0303362	0.0851891	11963.2	40549.9	Elevated	1.7611	N-acetylornithine carbamoyltransferase
EC:2.7.1.16	2.41329	2.46427	2.34064	0.0362702	0.0852357	90306.2	88111.5	Ambient	-0.0354958	Ribulokinase
EC:3.5.4.25	5.90545	5.98117	5.85417	0.0366172	0.0852879	671080	1.0638e+06	Elevated	0.664677	GTP cyclohydrolase II
EC:4.1.2.40	3.04225	3.25553	2.74664	0.0363615	0.085451	78973.1	125129	Elevated	0.663985	Tagatose-bisphosphate aldolase
EC:6.2.1.30	5.41278	5.50043	5.34125	0.0367637	0.0855388	509616	765787	Elevated	0.587533	Phenylacetate--CoA ligase
EC:2.1.1.104	-0.669936	-0.965708	-0.519794	0.0300109	0.0856762	4814.59	20488.7	Elevated	2.08935	Caffeoyl-CoA O-methyltransferase
EC:2.4.1.11	-0.79141	-1.01532	-0.614487	0.0325648	0.0857131	4144.72	21609.7	Elevated	2.38233	Glycogen(starch) synthase
EC:2.7.11.1	7.37301	7.46348	7.33604	0.0369647	0.0857405	1.99633e+06	2.98839e+06	Elevated	0.582013	Non-specific serine/threonine protein kinase
EC:3.1.1.24	4.92194	5.20834	4.75435	0.0369807	0.086041	293874	504806	Elevated	0.780533	3-oxoadipate enol-lactonase
EC:4.1.99.12	5.56067	5.60615	5.50401	0.0373518	0.0861854	543519	834524	Elevated	0.618622	3,4-dihydroxy-2-butanone-4-phosphate synthase
EC:3.4.15.5	3.47955	3.71952	3.42325	0.0367679	0.0862059	111896	193061	Elevated	0.786902	Peptidyl-dipeptidase Dcp
EC:3.1.31.1	-0.322317	-0.497518	-0.00535658	0.0345826	0.0862392	5598.23	29214.1	Elevated	2.38362	Micrococcal nuclease
EC:1.1.3.8	-0.783944	-1.04842	-0.466821	0.031795	0.0862446	4694.25	21815.9	Elevated	2.21641	L-gulonolactone oxidase
EC:3.5.1.32	5.638	5.83781	5.46986	0.0374663	0.0865078	472011	885541	Elevated	0.907738	Hippurate hydrolase
EC:1.1.1.58	-2.33574	-2.53495	-2.21949	0.0304531	0.0865765	1433.68	5562.87	Elevated	1.95611	Tagaturonate reductase
EC:2.7.1.45	4.35929	4.38899	4.20021	0.0370758	0.0866172	186182	356621	Elevated	0.937679	2-dehydro-3-deoxygluconokinase
EC:1.13.11.33	-4.96607	-6.61867	-4.36116	0.0324566	0.0866852	288.33	1533	Elevated	2.41056	Arachidonate 15-lipoxygenase
EC:4.2.1.149	2.97553	3.37762	2.66624	0.0374713	0.0866887	78783.2	132053	Elevated	0.745161	Crotonobetainyl-CoA hydratase
EC:1.13.11.41	-4.2494	-4.48194	-3.79647	0.0313709	0.0867297	322.92	1793.75	Elevated	2.47373	2,4'-dihydroxyacetophenone dioxygenase
EC:2.1.1.268	-1.91062	-1.56783	-2.19908	0.034948	0.0867554	3444	3200	Ambient	-0.106013	tRNA(Thr) (cytosine(32)-N(3))-methyltransferase
EC:3.5.2.17	3.05301	3.10875	2.94367	0.0358962	0.0868771	79532.6	147904	Elevated	0.895046	Hydroxyisourate hydrolase
EC:4.1.1.44	5.63647	5.85633	5.43897	0.0378416	0.0870244	471107	864067	Elevated	0.875088	4-carboxymuconolactone decarboxylase
EC:4.2.1.126	3.6765	3.77214	3.56324	0.0379594	0.0870479	164168	216910	Elevated	0.401922	N-acetylmuramic acid 6-phosphate etherase
EC:1.2.1.39	0.136384	0.00642354	0.254027	0.0340967	0.0870815	8437.85	32264.4	Elevated	1.935	Phenylacetaldehyde dehydrogenase
EC:2.5.1.44	3.65916	3.77997	3.62593	0.0373764	0.0871629	124369	225095	Elevated	0.855907	Homospermidine synthase
EC:3.4.11.2	4.3783	4.45123	4.32668	0.0372491	0.087301	196516	365437	Elevated	0.894978	Membrane alanyl aminopeptidase
EC:2.5.1.48	4.38147	4.41169	4.35218	0.0384005	0.0873976	231807	382006	Elevated	0.720667	Cystathionine gamma-synthase
EC:4.3.1.7	4.4353	4.53862	3.92399	0.0383413	0.0875068	188106	304013	Elevated	0.692587	Ethanolamine ammonia-lyase
EC:2.4.2.6	-5.61513	-9.67694	-5.31424	0.0189005	0.0875961	93	998	Elevated	3.42374	Nucleoside deoxyribosyltransferase
EC:4.1.1.97	3.10312	3.30413	2.80859	0.0382372	0.0876842	79247.8	136101	Elevated	0.780237	2-oxo-4-hydroxy-4-carboxy-5-ureidoimidazoline decarboxylase
EC:1.2.5.1	4.73372	4.88383	4.45827	0.0387537	0.0879914	243384	414859	Elevated	0.769391	Pyruvate dehydrogenase (quinone)
EC:3.4.17.19	3.11389	3.16886	3.06351	0.0386588	0.088078	88390.7	154513	Elevated	0.805764	Carboxypeptidase Taq
EC:1.8.2.2	1.13363	1.29112	0.964999	0.0382061	0.0880935	26098.4	36397.6	Elevated	0.479881	Thiosulfate dehydrogenase
EC:4.2.1.129	3.64076	3.72056	3.21871	0.0388995	0.0882153	112139	172856	Elevated	0.624274	Squalene--hopanol cyclase
EC:4.2.99.20	-0.746277	-1.0007	-0.544944	0.0358489	0.088401	4182.72	20225.4	Elevated	2.27365	2-succinyl-6-hydroxy-2,4-cyclohexadiene-1-carboxylate synthase
EC:3.1.2.29	-1.92771	-2.03998	-1.88301	0.0372958	0.0884795	1719.5	8813.75	Elevated	2.35777	Fluoroacetyl-CoA thioesterase
EC:4.1.99.14	-1.42646	-1.16467	-1.55724	0.0355281	0.0885607	4588.45	5938.95	Elevated	0.372201	Spore photoproduct lyase
EC:5.4.99.17	3.64242	3.71912	3.22114	0.0392616	0.0885797	112139	172856	Elevated	0.624274	Squalene--hopene cyclase
EC:1.14.13.22	3.73013	4.1323	3.47214	0.0393082	0.0886953	132027	224380	Elevated	0.765114	Cyclohexanone monooxygenase
EC:2.3.1.82	3.05615	3.35325	3.0087	0.0390508	0.088715	82337.6	138659	Elevated	0.751921	Aminoglycoside 6'-N-acetyltransferase
EC:2.7.7.49	4.24909	4.62566	3.98234	0.0393826	0.0887677	196937	276560	Elevated	0.489861	RNA-directed DNA polymerase
EC:4.1.3.27	6.37698	6.43056	6.32357	0.0394424	0.088799	997675	1.47729e+06	Elevated	0.566309	Anthranilate synthase
EC:5.4.2.12	6.54562	6.64232	6.49075	0.0396738	0.0890785	1.07072e+06	1.65296e+06	Elevated	0.62647	Phosphoglycerate mutase (2,3-diphosphoglycerate-independent)
EC:3.1.3.73	3.31628	3.37001	3.00933	0.0396344	0.0890996	88563.8	162924	Elevated	0.879411	Adenosylcobalamin/alpha-ribazole phosphatase
EC:1.14.13.59	-1.17551	-1.291	-1.01715	0.0365643	0.0891608	2988.84	12381.8	Elevated	2.05056	L-lysine N(6)-monooxygenase (NADPH)
EC:2.6.1.96	3.97163	4.18786	3.74361	0.0396556	0.0892232	148605	257483	Elevated	0.792999	4-aminobutyrate--pyruvate transaminase
EC:3.5.99.5	-1.96971	-2.15938	-1.87081	0.0359996	0.0892805	1871.25	11725.2	Elevated	2.64754	2-aminomuconate deaminase
EC:1.12.2.1	-3.9064	-5.77885	-2.77226	0.0347255	0.0893613	503.5	3379.33	Elevated	2.74667	Cytochrome-c3 hydrogenase
EC:2.4.1.247	-1.92083	-1.57302	-2.21047	0.0380736	0.0893935	3360	3141.58	Ambient	-0.0969709	Beta-D-galactosyl-(1->4)-L-rhamnose phosphorylase
EC:2.4.1.12	4.12107	4.49761	3.90485	0.0401029	0.089609	179896	275660	Elevated	0.615723	Cellulose synthase (UDP-forming)
EC:4.1.2.4	4.37353	4.41986	4.26777	0.0401488	0.0896575	244555	364160	Elevated	0.574416	Deoxyribose-phosphate aldolase
EC:3.5.1.53	3.37476	3.4852	3.07096	0.0405843	0.0902841	98654.9	171263	Elevated	0.795752	N-carbamoylputrescine amidase
EC:2.4.1.320	-1.91548	-1.54685	-2.18243	0.0396633	0.090591	3382	3200.58	Ambient	-0.0795433	1,4-beta-mannosyl-N-acetylglucosamine phosphorylase
EC:2.7.7.67	-2.89313	-3.19476	-2.75957	0.0362854	0.0906009	1021	4837.25	Elevated	2.2442	CDP-2,3-bis-(O-geranylgeranyl)-sn-glycerol synthase
EC:3.5.4.5	4.53184	4.6043	4.45321	0.0410112	0.0906563	268864	423080	Elevated	0.654055	Cytidine deaminase
EC:2.4.1.319	-1.92714	-1.54941	-2.16057	0.0394573	0.0906764	3382	3200.58	Ambient	-0.0795433	Beta-1,4-mannooligosaccharide phosphorylase
EC:5.1.1.4	-0.5152	-0.672298	-0.34998	0.0391842	0.0907368	4618.92	17381.7	Elevated	1.91194	Proline racemase
EC:1.4.3.19	4.13728	4.27015	4.07161	0.0408096	0.0907997	169247	323964	Elevated	0.936705	Glycine oxidase
EC:3.1.7.2	3.79288	4.2635	3.52652	0.0411914	0.0909069	144566	230833	Elevated	0.675123	Guanosine-3',5'-bis(diphosphate) 3'-diphosphatase
EC:1.3.99.32	1.92497	2.04558	1.82335	0.0410068	0.0909344	77732.9	67155.3	Ambient	-0.211024	Glutaryl-CoA dehydrogenase (acceptor)
EC:2.5.1.21	0.96656	1.1355	0.852134	0.0409974	0.0910857	24399.1	32799.6	Elevated	0.426846	Squalene synthase
EC:1.7.7.1	2.84087	3.01505	2.52952	0.0413532	0.0911252	64747.4	109650	Elevated	0.760014	Ferredoxin--nitrite reductase
EC:1.5.3.1	5.86828	5.90054	5.84323	0.0415352	0.0911391	588752	1.07885e+06	Elevated	0.873758	Sarcosine oxidase
EC:1.14.14.5	4.7683	5.04991	4.52832	0.0417043	0.0914682	263210	454356	Elevated	0.787609	Alkanesulfonate monooxygenase
EC:2.7.1.184	3.71318	4.02358	3.55731	0.0416551	0.0915206	132238	194224	Elevated	0.55459	Sulfofructose kinase
EC:5.1.3.15	0.312021	0.159919	0.44324	0.0395614	0.0915313	9386.34	39949	Elevated	2.08952	Glucose-6-phosphate 1-epimerase
EC:2.4.2.2	3.46357	3.55199	3.40022	0.0416282	0.0915406	148975	185916	Elevated	0.319579	Pyrimidine-nucleoside phosphorylase
EC:2.4.1.246	-1.81293	-1.37861	-2.06986	0.0402185	0.0915908	3621	3857	Elevated	0.091091	Mannosylfructose-phosphate synthase
EC:1.4.1.2	3.82002	3.88025	3.74944	0.0406701	0.09169	132654	267773	Elevated	1.01334	Glutamate dehydrogenase
EC:5.1.3.14	4.85007	4.91264	4.78194	0.0418567	0.0918339	372897	504975	Elevated	0.437433	UDP-N-acetylglucosamine 2-epimerase (non-hydrolyzing)
EC:1.3.1.62	-1.72677	-1.87635	-1.522	0.0387618	0.091922	1982	12546	Elevated	2.6622	Pimeloyl-CoA dehydrogenase
EC:1.1.2.4	4.77881	4.99125	4.60498	0.0422233	0.0920642	261622	469794	Elevated	0.844542	D-lactate dehydrogenase (cytochrome)
EC:2.3.1.51	6.18039	6.24261	6.12768	0.0421611	0.0920832	819963	1.33587e+06	Elevated	0.704151	1-acylglycerol-3-phosphate O-acyltransferase
EC:3.1.3.89	-7.4093	-9.3118	-6.88791	0.0287646	0.0921085	26	279.79	Elevated	3.42776	5'-deoxynucleotidase
EC:3.5.2.15	2.45624	2.81048	2.16204	0.0422766	0.0923632	54897.7	82885.5	Elevated	0.594375	Cyanuric acid amidohydrolase
EC:1.11.1.10	3.73506	4.05226	3.54318	0.0425363	0.0925521	135264	227690	Elevated	0.751297	Chloride peroxidase
EC:6.1.2.1	-1.64209	-1.75155	-1.48477	0.0403805	0.0925821	2145	11420	Elevated	2.41251	D-alanine--(R)-lactate ligase
EC:4.1.3.16	2.41945	2.51508	2.30518	0.0424789	0.0926729	93010	90623.6	Ambient	-0.0374984	4-hydroxy-2-oxoglutarate aldolase
EC:3.4.24.77	-6.61463	-7.54448	-5.48215	0.0246745	0.0926804	44.67	811.03	Elevated	4.18238	Snapalysin
EC:4.2.1.12	2.80058	3.02718	2.76256	0.0425346	0.0928188	72554.3	138272	Elevated	0.930371	Phosphogluconate dehydratase
EC:4.4.1.22	2.31402	2.75444	2.09592	0.0427179	0.092863	51834	77365.2	Elevated	0.577787	S-(hydroxymethyl)glutathione synthase
EC:1.1.1.48	2.72754	3.16675	2.5876	0.0428195	0.0929955	70702	101301	Elevated	0.518827	D-galactose 1-dehydrogenase
EC:5.3.1.23	5.15775	5.22207	5.11213	0.0429811	0.0931729	431766	599706	Elevated	0.474005	S-methyl-5-thioribose-1-phosphate isomerase
EC:3.1.1.11	0.734927	0.999697	0.192858	0.0430449	0.0933762	19345.5	19887.3	Elevated	0.0398465	Pectinesterase
EC:4.1.3.34	5.17432	5.30489	5.13798	0.0427676	0.0933896	339702	711434	Elevated	1.06646	Citryl-CoA lyase
EC:2.7.1.21	3.76381	3.78884	3.66858	0.0431595	0.0933999	166754	242193	Elevated	0.538441	Thymidine kinase
EC:3.4.19.1	1.08268	1.18168	0.62327	0.0429062	0.0934659	18863	28474	Elevated	0.594086	Acylaminoacyl-peptidase
EC:3.7.1.12	3.91769	3.99366	3.88814	0.0428023	0.093502	142317	287673	Elevated	1.01532	Cobalt-precorrin 5A hydrolase
EC:3.1.13.1	0.589828	0.408081	0.773118	0.0415379	0.0935488	11387	48428.1	Elevated	2.08846	Exoribonuclease II
EC:2.3.1.1	5.95797	6.00017	5.87438	0.0432563	0.0935593	819994	1.07016e+06	Elevated	0.384143	Amino-acid N-acetyltransferase
EC:3.4.21.53	6.11684	6.14085	6.08343	0.0435274	0.09377	848684	1.24434e+06	Elevated	0.552081	Endopeptidase La
EC:5.4.2.7	3.33961	3.41547	3.19906	0.0435405	0.0938606	136168	178162	Elevated	0.387806	Phosphopentomutase
EC:2.7.8.6	2.26193	2.68996	1.94873	0.0435947	0.0939149	49331.5	71466.8	Elevated	0.534763	Undecaprenyl-phosphate galactose phosphotransferase
EC:5.1.3.8	-2.29279	-1.96519	-2.60724	0.0424303	0.0939496	2662.5	2814.67	Elevated	0.0801843	N-acylglucosamine 2-epimerase
EC:4.4.1.19	-0.668305	-0.825942	-0.528839	0.0421183	0.094013	4344.5	22827.8	Elevated	2.39353	Phosphosulfolactate synthase
EC:4.1.1.68	0.499509	0.406005	0.5892	0.0426042	0.0942505	11453.3	51891.8	Elevated	2.17974	5-oxopent-3-ene-1,2,5-tricarboxylate decarboxylase
EC:1.3.8.12	3.01832	3.11641	2.83744	0.0437362	0.0942526	74946.2	145906	Elevated	0.961107	(2S)-methylsuccinyl-CoA dehydrogenase
EC:2.4.99.16	3.95219	4.00729	3.76929	0.0441893	0.0944698	138585	252934	Elevated	0.867988	Starch synthase (maltosyl-transferring)
EC:2.7.1.5	2.63144	2.66349	2.59942	0.0440185	0.0945002	99887.7	110805	Elevated	0.149645	Rhamnulokinase
EC:3.2.1.8	3.33348	3.61274	2.92713	0.0442307	0.0946345	102567	147213	Elevated	0.521334	Endo-1,4-beta-xylanase
EC:2.4.2.7	5.27057	5.31354	5.17795	0.0442398	0.0946364	462236	675940	Elevated	0.548267	Adenine phosphoribosyltransferase
EC:1.14.99.50	0.0197062	-0.125252	0.228838	0.0418804	0.0947749	7933.75	30669.4	Elevated	1.95073	Gamma-glutamyl hercynylcysteine S-oxide synthase
EC:2.8.3.12	3.96498	4.19141	3.85548	0.044302	0.094781	152377	275040	Elevated	0.851996	Glutaconate CoA-transferase
EC:3.4.14.11	0.674892	0.552944	0.801819	0.0436502	0.09482	11112.1	52086.6	Elevated	2.22878	Xaa-Pro dipeptidyl-peptidase
EC:2.3.1.48	-4.93337	-5.73464	-4.46393	0.0417312	0.095287	257.67	1275.5	Elevated	2.30747	Histone acetyltransferase
EC:2.4.1.18	5.35425	5.39781	5.2565	0.0448143	0.0953309	481921	722525	Elevated	0.58425	1,4-alpha-glucan branching enzyme
EC:1.13.11.9	2.22489	2.67362	1.95056	0.0447596	0.0953635	49127	73501.5	Elevated	0.581258	2,5-dihydroxypyridine 5,6-dioxygenase
EC:2.1.1.200	-0.580324	-0.688602	-0.511039	0.0421222	0.0953953	5455.84	20921.5	Elevated	1.93912	tRNA (cytidine(32)/uridine(32)-2'-O)-methyltransferase
EC:3.2.2.26	-2.61811	-2.78916	-2.48222	0.0404647	0.0955579	1321.65	4510.17	Elevated	1.77084	Futalosine hydrolase
EC:2.5.1.101	1.86285	2.04081	1.75146	0.0450961	0.0958794	76850	65580	Ambient	-0.228789	N,N'-diacetyllegionaminate synthase
EC:2.7.1.12	4.18392	4.30755	4.05238	0.0456035	0.0962092	165528	305586	Elevated	0.884499	Gluconokinase
EC:2.4.2.28	5.14757	5.22556	5.09692	0.045572	0.0962241	425977	623358	Elevated	0.549287	S-methyl-5'-thioadenosine phosphorylase
EC:2.1.1.255	-7.26643	-8.2369	-6.16743	0.0304474	0.0964949	36.67	504.68	Elevated	3.7827	Geranyl diphosphate 2-C-methyltransferase
EC:3.5.99.7	2.67847	3.0583	2.63211	0.0459235	0.096715	66553.4	108346	Elevated	0.703067	1-aminocyclopropane-1-carboxylate deaminase
EC:3.5.1.38	-1.29372	-1.46531	-0.962788	0.0441695	0.0967968	3111.02	13939.4	Elevated	2.16371	Glutamin-(asparagin-)ase
EC:6.3.5.1	5.09443	5.13853	5.01923	0.0460144	0.096801	410569	593529	Elevated	0.531691	NAD(+) synthase (glutamine-hydrolyzing)
EC:6.1.1.18	4.30606	4.35155	4.13108	0.0459991	0.0968416	282243	335083	Elevated	0.247579	Glutamine--tRNA ligase
EC:1.16.3.1	4.93278	4.99355	4.78482	0.0462433	0.0969897	276376	570002	Elevated	1.04433	Ferroxidase
EC:1.1.1.14	4.48716	4.54476	4.47376	0.0462326	0.0971023	294604	404302	Elevated	0.456658	L-iditol 2-dehydrogenase
EC:3.2.1.184	0.0647541	0.250635	-0.0361295	0.0459802	0.0972885	12129	16343	Elevated	0.430212	UDP-N,N'-diacetylbacillosamine 2-epimerase (hydrolyzing)
EC:3.1.1.81	-1.84036	-1.98441	-1.52193	0.0451678	0.0972941	1885	9357.25	Elevated	2.31152	Quorum-quenching N-acyl-homoserine lactonase
EC:1.3.1.32	2.16488	2.62362	1.89708	0.0467076	0.0977418	47325.8	68941.5	Elevated	0.542745	Maleylacetate reductase
EC:1.14.19.1	4.4026	4.44887	4.31159	0.0467868	0.0977828	225358	404752	Elevated	0.844819	Stearoyl-CoA 9-desaturase
EC:4.1.1.86	-0.880229	-1.08269	-0.655268	0.0440148	0.097911	4100.09	14618.4	Elevated	1.83405	Diaminobutyrate decarboxylase
EC:2.7.7.43	2.64832	3.02235	2.40282	0.0468305	0.0979282	63681	97959	Elevated	0.621315	N-acylneuraminate cytidylyltransferase
EC:3.5.5.1	2.95625	3.05042	2.91556	0.0469888	0.0981381	122881	153876	Elevated	0.324512	Nitrilase
EC:2.6.1.55	0.0500596	-0.0729874	0.116234	0.0438119	0.0982172	8481.28	26384.2	Elevated	1.63732	Taurine--2-oxoglutarate transaminase
EC:2.3.1.235	-7.39602	-8.31501	-5.87968	0.0346641	0.0984962	32.67	442.51	Elevated	3.75967	Tetracenomycin F2 synthase
EC:4.2.1.113	3.34652	3.40355	3.3273	0.0473678	0.0985363	136612	178329	Elevated	0.384454	o-succinylbenzoate synthase
EC:4.1.3.3	-2.55759	-2.80773	-2.48503	0.0466852	0.098868	1157.68	3841.61	Elevated	1.73047	N-acetylneuraminate lyase
EC:1.2.7.3	6.36255	6.38862	6.24776	0.0476636	0.0988922	1.03975e+06	1.33813e+06	Elevated	0.36398	2-oxoglutarate synthase
EC:4.2.1.132	-3.79709	-4.42074	-3.30541	0.0467851	0.0990456	408	3483.5	Elevated	3.0939	2-hydroxyhexa-2,4-dienoate hydratase
EC:2.6.1.13	3.80034	4.17725	3.66783	0.0478033	0.0990646	141071	220550	Elevated	0.644687	Ornithine aminotransferase
EC:1.1.1.136	3.61503	3.66701	3.57285	0.0480512	0.0994362	156183	214884	Elevated	0.460319	UDP-N-acetylglucosamine 6-dehydrogenase
EC:1.2.1.77	-2.72058	-2.89743	-2.51979	0.0454805	0.0995605	998	6083.01	Elevated	2.60767	3,4-dehydroadipyl-CoA semialdehyde dehydrogenase (NADP(+))

## Sheet: Tab S5.2 KO function 
Elevated atmospheric CO2 modifies mostly the active rhizosphere soil microbiome in the Giessen FACE experiment
David Rosado-Porto, Stefan Ratering, Massimiliano Cardinale, Corinna Maisinger, Gerald Moser, Marianna Deppe, Christoph Müller, Sylvia Schnell
Supplement 5
Tab. S5.2. ALDEx2 results using centered log ratio (clr) transformation and the geometric mean abundance of all features; Welch's t-test and Benjamini-Hochberg correction with a with an alpha threshold ≤0.05
Significant affected predicted ortholog under elevated CO2 conditions.
Significant affected predicted ortholog under ambient CO2 conditions.
KO function	Median clr value	Median clr value amb. Green	Median clr value ele. Green	Welch's t-test p-value	Benjamini-Hochberg corrected p-value	Count ambient rhizosphere	Count elevated rhizosphere	Stimulated	Log2 Fold change	Description
K15633	4.35636	4.58714	4.2449	0.0509282	0.099993	350350	457866	Elevated	0.386126	gpmI; 2.3-bisphosphoglycerate-independent phosphoglycerate mutase [EC:5.4.2.12]
K04082	1.08771	0.974019	1.2794	0.0508871	0.0999431	19523.7	86432.1	Elevated	2.14634	hscB. HSCB. HSC20; molecular chaperone HscB
K01515	4.66415	4.8431	4.48658	0.0508625	0.0999369	382265	547038	Elevated	0.517069	nudF; ADP-ribose pyrophosphatase [EC:3.6.1.13]
K02168	-2.04994	-2.3045	-1.82106	0.050783	0.0998211	2024.26	7483.31	Elevated	1.88628	betT. betS; choline/glycine/proline betaine transport protein
K01174	-0.527865	-0.702006	-0.332903	0.050692	0.099613	5598.23	29214.1	Elevated	2.38362	nuc; micrococcal nuclease [EC:3.1.31.1]
K01623	2.69323	3.01737	2.59632	0.0506302	0.0996035	72245.2	146840	Elevated	1.02327	ALDO; fructose-bisphosphate aldolase. class I [EC:4.1.2.13]
K08900	-5.70584	-6.18907	-5.55101	0.0505524	0.0994813	132.67	566.75	Elevated	2.09487	BCS1; mitochondrial chaperone BCS1
K04749	4.53717	4.6734	4.45827	0.0504104	0.0993201	333952	539938	Elevated	0.693153	rsbV; anti-sigma B factor antagonist
K01585	3.11652	3.1385	2.89303	0.0503928	0.0992913	144942	191004	Elevated	0.398134	speA; arginine decarboxylase [EC:4.1.1.19]
K05349	4.09859	4.35448	3.76635	0.0503542	0.0992628	186253	337019	Elevated	0.85557	bglX; beta-glucosidase [EC:3.2.1.21]
K19641	-0.950538	-1.09697	-0.833343	0.0503996	0.0992383	4536.34	19896.1	Elevated	2.13288	hupR. hoxA; two-component system. NtrC family. response regulator HupR/HoxA
K15762	-3.87114	-4.37334	-3.40898	0.0502935	0.0991526	527	3488.17	Elevated	2.7266	tmoC. tbuB. touC; toluene monooxygenase system ferredoxin subunit
K03557	0.661517	0.582528	0.711146	0.0502782	0.0991419	14965	65050.9	Elevated	2.11998	fis; Fis family transcriptional regulator. factor for inversion stimulation protein
K07164	3.16005	3.32957	3.1272	0.0502636	0.099131	101383	194558	Elevated	0.94038	K07164; uncharacterized protein
K01130	4.46639	4.58744	4.36536	0.0502109	0.0990773	254829	529090	Elevated	1.05399	E3.1.6.1. aslA; arylsulfatase [EC:3.1.6.1]
K19714	-7.83001	-10.0182	-6.99916	0.0480276	0.0990394	37	290	Elevated	2.97046	kdnB; 3-deoxy-alpha-D-manno-octulosonate 8-oxidase [EC:1.1.3.48]
K13789	4.31399	4.40847	4.082	0.0500793	0.0988988	331080	395597	Elevated	0.256853	GGPS; geranylgeranyl diphosphate synthase. type II [EC:2.5.1.1 2.5.1.10 2.5.1.29]
K07334	2.53629	2.76675	2.404	0.0500765	0.0988858	72604	137757	Elevated	0.924007	higB-1; toxin HigB-1
K11900	3.5188	3.58825	3.30218	0.0500537	0.0988754	119364	247437	Elevated	1.05169	impC; type VI secretion system protein ImpC
K03747	0.207836	0.156141	0.263161	0.0500678	0.0988335	10273.6	47093.4	Elevated	2.19659	smg; Smg protein
K06200	3.22038	3.27171	3.10044	0.0499808	0.0987676	145526	221018	Elevated	0.60289	cstA; carbon starvation protein
K18700	-2.20279	-2.31012	-2.15921	0.0499902	0.0987474	1719.5	8813.75	Elevated	2.35777	flK; fluoroacetyl-CoA thioesterase [EC:3.1.2.29]
K01081	3.16279	3.33431	3.03362	0.0499562	0.0987412	91514.1	195122	Elevated	1.09231	E3.1.3.5; 5'-nucleotidase [EC:3.1.3.5]
K11755	3.36838	3.70601	3.33006	0.0498253	0.098538	160472	245083	Elevated	0.610948	hisIE; phosphoribosyl-ATP pyrophosphohydrolase / phosphoribosyl-AMP cyclohydrolase [EC:3.6.1.31 3.5.4.19]
K02848	-3.78896	-4.26001	-3.53805	0.0487966	0.0985238	492.18	1988.58	Elevated	2.01448	waaP. rfaP; heptose I phosphotransferase [EC:2.7.1.-]
K09162	3.16056	3.29161	3.0552	0.0497446	0.0984427	138635	203153	Elevated	0.551274	cld; chlorite dismutase [EC:1.13.11.49]
K06598	-2.01497	-2.15072	-1.87915	0.0496952	0.0984273	2215.84	13021.8	Elevated	2.55501	chpC; chemosensory pili system protein ChpC
K07345	-2.92834	-3.20948	-2.58047	0.0492409	0.0982723	973.86	7784.9	Elevated	2.99889	fimA; major type 1 subunit fimbrin (pilin)
K13876	-2.44943	-2.60798	-2.33451	0.0496315	0.0982158	1507.75	10223.2	Elevated	2.76138	araD; 2-keto-3-deoxy-L-arabinonate dehydratase [EC:4.2.1.43]
K07216	-1.78233	-1.97422	-1.44072	0.0495262	0.0980555	2381.81	12969.7	Elevated	2.44502	K07216; hemerythrin
K01235	-0.432658	-0.0344499	-0.810581	0.0494144	0.0980258	10166.5	11450.3	Elevated	0.171559	aguA; alpha-glucuronidase [EC:3.2.1.139]
K00392	2.07581	2.35481	2.00475	0.0493951	0.098007	48140.4	89901.8	Elevated	0.901101	sir; sulfite reductase (ferredoxin) [EC:1.8.7.1]
K07031	3.54106	3.63422	3.38786	0.0492903	0.0978403	207643	251070	Elevated	0.273989	hddA; D-glycero-alpha-D-manno-heptose-7-phosphate kinase [EC:2.7.1.168]
K01455	2.38675	2.64671	2.01378	0.0492518	0.0977936	54640	106169	Elevated	0.958327	E3.5.1.49; formamidase [EC:3.5.1.49]
K09822	1.33402	1.38546	1.22679	0.0492523	0.097787	33858.5	55786.3	Elevated	0.720391	K09822; uncharacterized protein
K16244	-4.27711	-4.80441	-3.95663	0.0492439	0.0977654	433.34	3338.03	Elevated	2.94543	dmpM. poxB; phenol hydroxylase P2 protein
K01297	2.91731	3.03159	2.73842	0.0491085	0.097606	120730	173421	Elevated	0.522495	ldcA; muramoyltetrapeptide carboxypeptidase [EC:3.4.17.13]
K00547	3.03499	3.1819	2.9601	0.0490829	0.0975688	131034	180205	Elevated	0.459706	mmuM. BHMT2; homocysteine S-methyltransferase [EC:2.1.1.10]
K13419	-5.03658	-5.53315	-4.76512	0.0490168	0.0975652	187	1222	Elevated	2.70813	pknK; serine/threonine-protein kinase PknK [EC:2.7.11.1]
K09477	-2.21485	-1.68011	-2.6273	0.0476484	0.0974787	2869	3572.5	Elevated	0.316386	citT; citrate:succinate antiporter
K15973	-0.585723	-0.40493	-0.77018	0.0489854	0.0974492	9365.78	11493.5	Elevated	0.295351	mhqR; MarR family transcriptional regulator. 2-MHQ and catechol-resistance regulon repressor
K12500	-3.73775	-3.30936	-3.90267	0.0483857	0.09735	1132	1392	Elevated	0.298285	tesC; thioesterase III [EC:3.1.2.-]
K01788	0.0713302	0.210831	-0.381476	0.048925	0.0973381	14011.6	17252.1	Elevated	0.300154	nanE; N-acylglucosamine-6-phosphate 2-epimerase [EC:5.1.3.9]
K05365	2.82781	2.93882	2.71459	0.048887	0.0973366	119889	150824	Elevated	0.331164	mrcB; penicillin-binding protein 1B [EC:2.4.1.129 3.4.16.4]
K11381	3.00594	3.12282	2.96969	0.0488657	0.0973098	132447	180411	Elevated	0.445879	bkdA; 2-oxoisovalerate dehydrogenase E1 component [EC:1.2.4.4]
K09799	-2.41601	-2.61344	-2.32251	0.0488643	0.0972478	1433.34	6282.1	Elevated	2.13187	K09799; uncharacterized protein
K15468	-1.27697	-1.39751	-1.20367	0.048799	0.0971864	3185.34	13602.6	Elevated	2.09437	pksS; cytochrome P450 PksS
K11731	2.35766	2.64993	2.06302	0.0487375	0.0971249	54398.4	109285	Elevated	1.00646	atuD; citronellyl-CoA dehydrogenase [EC:1.3.99.-]
K19119	-0.221341	-0.156737	-0.477082	0.0487527	0.097096	11126.1	15796.6	Elevated	0.505668	cas5d; CRISPR-associated protein Cas5d
K09700	1.24876	1.46934	1.00526	0.0486218	0.096952	27918.5	55636	Elevated	0.994797	K09700; uncharacterized protein
K16218	-7.50943	-8.35386	-6.50421	0.0443878	0.09693	36.67	504.68	Elevated	3.7827	mibs; 2-methylisoborneol synthase [EC:4.2.3.118]
K09925	-1.62423	-1.75497	-1.48891	0.0483377	0.0966851	2652	13266	Elevated	2.32258	K09925; uncharacterized protein
K01531	2.13803	2.49007	1.71954	0.0483573	0.0966145	47773.2	84387.7	Elevated	0.820832	mgtA. mgtB; Mg2+-importing ATPase [EC:3.6.3.2]
K11785	2.93952	3.08792	2.81732	0.0483251	0.0966093	128063	157232	Elevated	0.296035	mqnD; 1.4-dihydroxy-6-naphthoate synthase [EC:1.14.-.-]
K18285	3.00449	3.20046	2.8998	0.0483254	0.0966038	132618	166502	Elevated	0.328262	mqnE; aminodeoxyfutalosine synthase [EC:2.5.1.120]
K11474	-4.32589	-4.9524	-3.91773	0.047008	0.0965527	371.51	2045.51	Elevated	2.46099	glcC; GntR family transcriptional regulator. glc operon transcriptional activator
K02672	0.772264	0.710997	0.858332	0.048278	0.0964927	15377.8	75439.1	Elevated	2.29446	pilW; type IV pilus assembly protein PilW
K19169	-2.65546	-2.28179	-3.34331	0.048227	0.0964465	2315	2355.29	Elevated	0.0248925	dndB; DNA sulfur modification protein DndB
K06860	2.45541	2.73537	2.19279	0.0481985	0.0964245	58545.2	118293	Elevated	1.01474	K06860; putative heme uptake system protein
K08714	-1.79644	-2.0223	-1.66544	0.0480792	0.0962685	2349.5	17618	Elevated	2.90662	VGSC; voltage-gated sodium channel
K05558	-2.08141	-2.21015	-1.98185	0.048084	0.0962488	1901.67	9736.01	Elevated	2.35606	K05558; pyridoxamine 5'-phosphate oxidase family protein
K18139	2.86513	3.03029	2.6753	0.048069	0.0962385	75461	165534	Elevated	1.13332	oprM. emhC. ttgC. cusC. adeK. smeF. mtrE. cmeC. gesC; outer membrane protein. multidrug efflux system
K05929	-6.74658	-8.08214	-6.29293	0.0447605	0.0961773	70.67	584.25	Elevated	3.04742	E2.1.1.103. NMT; phosphoethanolamine N-methyltransferase [EC:2.1.1.103]
K08289	2.10215	2.229	2.00472	0.0480083	0.0961687	51170.8	112603	Elevated	1.13786	purT; phosphoribosylglycinamide formyltransferase 2 [EC:2.1.2.2]
K04757	3.41985	3.5649	3.35053	0.0479881	0.0961266	157934	244386	Elevated	0.629842	rsbW; serine/threonine-protein kinase RsbW [EC:2.7.11.1]
K01725	2.53293	2.8672	2.30147	0.0479476	0.0960529	65463.3	128367	Elevated	0.971511	cynS; cyanate lyase [EC:4.2.1.104]
K18233	-0.406206	-0.580336	-0.186946	0.0478319	0.0959644	6444.5	27834.7	Elevated	2.11074	oleC5; oleandomycin transport system permease protein
K05541	-2.09747	-2.33568	-1.79099	0.0478564	0.0959263	2079.43	9557.13	Elevated	2.20039	dusC; tRNA-dihydrouridine synthase C [EC:1.-.-.-]
K11784	3.0058	3.20952	2.90731	0.0477974	0.09589	132863	166957	Elevated	0.329532	mqnC; cyclic dehypoxanthinyl futalosine synthase [EC:1.21.98.1]
K08217	-1.96621	-1.72351	-2.33302	0.0476616	0.0957793	3238.84	4246.83	Elevated	0.390909	mef; MFS transporter. DHA3 family. macrolide efflux protein
K03310	2.31685	2.36204	2.09157	0.0476588	0.0957084	91372.4	107241	Elevated	0.23103	TC.AGCS; alanine or glycine:cation symporter. AGCS family
K02670	0.967642	0.921012	1.00294	0.0476179	0.0956289	17022.2	89171.2	Elevated	2.38916	pilU; twitching motility protein PilU
K10019	0.73988	0.823068	0.463354	0.0475886	0.095581	21839	29167.2	Elevated	0.417439	occM. nocM; octopine/nopaline transport system permease protein
K18354	-0.867433	-0.703925	-1.36431	0.0474661	0.0954407	5598	8755	Elevated	0.645196	vanK; vancomycin resistance protein VanK
K11325	-1.21947	-1.40575	-1.06252	0.0473398	0.0952688	3606	19801.8	Elevated	2.45716	K11325; L-cysteine/cystine lyase
K19746	2.28129	2.47014	2.24235	0.0473089	0.0952372	55391.4	106813	Elevated	0.947358	dauA; D-arginine dehydrogenase [EC:1.4.99.6]
K05607	-5.25563	-5.74114	-4.94318	0.0473708	0.0952274	146	902	Elevated	2.62716	AUH; methylglutaconyl-CoA hydratase [EC:4.2.1.18]
K06976	1.14422	1.31264	0.709345	0.0471695	0.0950398	23009	36921.7	Elevated	0.682273	K06976; uncharacterized protein
K00304	2.52241	2.70616	2.49858	0.0471251	0.0949896	63146.6	124910	Elevated	0.984116	soxD; sarcosine oxidase. subunit delta [EC:1.5.3.1]
K08483	4.39339	4.4993	4.14467	0.0470871	0.0949843	344213	438463	Elevated	0.349152	PTS-EI.PTSI. ptsI; phosphotransferase system. enzyme I. PtsI [EC:2.7.3.9]
K01095	4.25227	4.49326	4.17976	0.0470737	0.0949616	327075	409396	Elevated	0.323876	pgpA; phosphatidylglycerophosphatase A [EC:3.1.3.27]
K00557	-3.99118	-4.49204	-3.83743	0.0465142	0.0947882	530.68	1978.33	Elevated	1.89837	trmA; tRNA (uracil-5-)-methyltransferase [EC:2.1.1.35]
K01865	-3.20573	-2.81376	-3.74832	0.0459936	0.0947665	1222	1695	Elevated	0.472041	hab; (hydroxyamino)benzene mutase [EC:5.4.4.1]
K15642	-3.36845	-4.05481	-3.0518	0.0464183	0.0946462	724.83	4916.5	Elevated	2.76192	mxaD; myxalamid-type polyketide synthase MxaD
K08227	-4.09472	-3.73076	-4.96088	0.0464141	0.094508	938	789.29	Ambient	-0.249032	lplT; MFS transporter. LPLT family. lysophospholipid transporter
K14540	0.361841	0.127313	0.40555	0.0467264	0.0944763	11338.6	47011.5	Elevated	2.05177	rbgA; ribosome biogenesis GTPase A
K18475	-3.01687	-3.27245	-2.9025	0.0459273	0.0944372	956.85	4124.73	Elevated	2.10794	fliB; lysine-N-methylase [EC:2.1.1.-]
K03888	-1.15217	-1.43533	-1.0088	0.0466093	0.0943528	3568.22	20206.6	Elevated	2.50155	MQCRC. qcrC. bfcC. petD; menaquinol-cytochrome c reductase cytochrome b/c subunit
K15765	-4.01731	-5.43382	-3.80448	0.0464586	0.0943071	448.84	2829.2	Elevated	2.65612	tmoF. tbuC. touF; toluene monooxygenase electron transfer component [EC:1.18.1.3]
K07078	-3.0971	-2.64113	-3.28882	0.0456318	0.0942839	1446	2450.88	Elevated	0.761232	K07078; uncharacterized protein
K01090	5.23016	5.41946	5.09909	0.0464958	0.0941891	561081	864131	Elevated	0.623042	E3.1.3.16; protein phosphatase [EC:3.1.3.16]
K05516	3.74633	3.89318	3.63822	0.0464596	0.0941323	251136	286614	Elevated	0.190642	cbpA; curved DNA-binding protein
K00294	3.11341	3.23958	3.01547	0.0464164	0.0940613	136594	188290	Elevated	0.46307	E1.2.1.88; 1-pyrroline-5-carboxylate dehydrogenase [EC:1.2.1.88]
K16242	-4.28204	-4.82069	-3.96148	0.0462201	0.0939906	433.34	3338.03	Elevated	2.94543	dmpN. poxD; phenol hydroxylase P3 protein [EC:1.14.13.-]
K06969	4.68465	4.83462	4.62904	0.0462638	0.0938983	399199	588457	Elevated	0.559829	rlmI; 23S rRNA (cytosine1962-C5)-methyltransferase [EC:2.1.1.191]
K01926	3.19309	3.34106	3.07972	0.0461966	0.0937876	133921	188042	Elevated	0.489676	rex; redox-sensing transcriptional repressor
K03565	4.62279	4.84829	4.51033	0.0461419	0.0937116	377129	540087	Elevated	0.518131	recX; regulatory protein
K15773	2.15193	2.54499	1.77012	0.0460852	0.0936484	49813.8	86607.9	Elevated	0.797954	hipB; HTH-type transcriptional regulator / antitoxin HipB
K14445	2.06463	2.13746	1.91886	0.0459837	0.093469	84831.5	90141	Elevated	0.0875834	SLC13A2 3 5; solute carrier family 13 (sodium-dependent dicarboxylate transporter). member 2/3/5
K01851	-1.16522	-1.35734	-1.00917	0.045938	0.0934466	3587.67	19374	Elevated	2.433	pchA; salicylate biosynthesis isochorismate synthase [EC:5.4.4.2]
K05540	3.23608	3.38361	3.16927	0.0459381	0.0934361	148702	225102	Elevated	0.598151	dusB; tRNA-dihydrouridine synthase B [EC:1.-.-.-]
K12994	-0.885706	-0.987338	-0.83138	0.0459494	0.0934359	4349.09	19870.1	Elevated	2.19181	wbdB. wbpY; mannosyl-N-acetyl-alpha-D-glucosaminyl-diphospho-ditrans.octacis-undecaprenol 3-alpha-mannosyltransferase / alpha-1.3-rhamnosyltransferase [EC:2.4.1.349 2.4.1.-]
K15554	2.88011	3.00628	2.79403	0.0459523	0.0934266	80743.1	167781	Elevated	1.05516	ssuC; sulfonate transport system permease protein
K01848	3.96724	4.14312	3.91011	0.0459257	0.093416	258829	355743	Elevated	0.458834	E5.4.99.2A. mcmA1; methylmalonyl-CoA mutase. N-terminal domain [EC:5.4.99.2]
K12297	-0.948929	-1.11368	-0.858479	0.0458158	0.0934008	4703.84	21664	Elevated	2.20339	rlmL. rlmK; 23S rRNA (guanine2445-N2)-methyltransferase / 23S rRNA (guanine2069-N7)-methyltransferase [EC:2.1.1.173 2.1.1.264]
K03887	-1.1568	-1.39938	-0.994403	0.0459248	0.093399	3601.22	20283.6	Elevated	2.49376	MQCRB. qcrB. bfcB. petB; menaquinol-cytochrome c reductase cytochrome b subunit
K00301	1.62971	1.67634	1.41218	0.0458519	0.0932803	34337.2	67127.9	Elevated	0.967141	E1.5.3.1; sarcosine oxidase [EC:1.5.3.1]
K16238	2.70653	2.75207	2.55891	0.0458048	0.0932558	112605	153902	Elevated	0.450743	eat. eutP; ethanolamine permease
K00184	4.38705	4.47782	4.21533	0.0457446	0.0931876	374096	424861	Elevated	0.183583	K00184; prokaryotic molybdopterin-containing oxidoreductase family. iron-sulfur binding subunit
K00880	-1.8797	-1.95006	-1.85022	0.0455941	0.0931466	2132.5	10076.2	Elevated	2.24034	lyxK; L-xylulokinase [EC:2.7.1.53]
K07243	2.98846	3.24395	2.91181	0.0457415	0.0931324	85948.5	195022	Elevated	1.18209	FTR. FTH1. efeU; high-affinity iron transporter
K06888	4.71337	4.88108	4.54325	0.0456282	0.0930369	390394	545213	Elevated	0.481887	K06888; uncharacterized protein
K16249	-4.34067	-4.96367	-4.07418	0.0455288	0.0930099	381.34	3043.03	Elevated	2.99636	dmpK. poxA; phenol hydroxylase P0 protein
K09707	0.757719	0.857548	0.627002	0.0455921	0.0929799	20515.4	32760.1	Elevated	0.675233	K09707; uncharacterized protein
K11072	3.5712	3.66003	3.51358	0.0456124	0.0929456	129058	282152	Elevated	1.12846	potA; spermidine/putrescine transport system ATP-binding protein [EC:3.6.3.31]
K10004	2.32674	2.64674	2.03202	0.0455844	0.0929017	54750.5	107252	Elevated	0.970056	gltL. aatP; glutamate/aspartate transport system ATP-binding protein [EC:3.6.3.-]
K07389	-1.00955	-0.621655	-1.40007	0.0455301	0.0928738	7452	7487	Elevated	0.00676008	cyaC. hlyC. rtxC; cytolysin-activating lysine-acyltransferase [EC:2.3.1.-]
K06946	-2.85707	-2.96698	-2.75239	0.0449906	0.0927563	1076.84	5385.92	Elevated	2.32239	K06946; uncharacterized protein
K08139	-1.0991	-0.643879	-1.67525	0.0452353	0.0924998	7033	6615.5	Ambient	-0.08829	HXT; MFS transporter. SP family. sugar:H+ symporter
K00276	2.3576	2.58319	1.96131	0.0452233	0.0924687	52684.5	100448	Elevated	0.930999	AOC3. AOC2. tynA; primary-amine oxidase [EC:1.4.3.21]
K02585	1.99922	2.4076	1.6514	0.0452158	0.0924618	44892.9	71861	Elevated	0.678722	nifB; nitrogen fixation protein NifB
K03732	-1.2864	-1.40433	-1.14786	0.0451355	0.0924366	3727.34	18601	Elevated	2.31916	rhlB; ATP-dependent RNA helicase RhlB [EC:3.6.4.13]
K17488	-1.25363	-1.44229	-1.05759	0.0451351	0.0924164	3405	19170	Elevated	2.49312	mptA; GTP cyclohydrolase IV [EC:3.5.4.39]
K11901	3.15956	3.24799	2.88062	0.0451835	0.0924086	90140.8	186287	Elevated	1.04728	impB; type VI secretion system protein ImpB
K11606	-0.370159	-0.382617	-0.365293	0.0448712	0.092035	6096.5	36204	Elevated	2.5701	sitD; manganese/iron transport system permease protein
K00836	-0.400349	-0.479144	-0.329358	0.044804	0.0920111	6334.69	28694.8	Elevated	2.17944	ectB. dat; diaminobutyrate-2-oxoglutarate transaminase [EC:2.6.1.76]
K11607	-0.383087	-0.397183	-0.376314	0.0448253	0.0919381	6058.17	36126	Elevated	2.57609	sitB; manganese/iron transport system ATP-binding protein
K11893	3.41748	3.46025	3.12799	0.0447859	0.0919233	107073	220756	Elevated	1.04387	impJ. vasE; type VI secretion system protein ImpJ
K03418	1.68382	2.02423	1.58344	0.0447995	0.0919189	38077	73106.7	Elevated	0.941083	E3.5.1.56; N.N-dimethylformamidase [EC:3.5.1.56]
K05966	-0.761743	-0.839651	-0.661366	0.0447014	0.0918671	4758.23	18779.9	Elevated	1.98069	citG; triphosphoribosyl-dephospho-CoA synthase [EC:2.4.2.52]
K18893	2.3326	2.44553	2.28026	0.0447616	0.0918514	59918	124957	Elevated	1.06038	vcaM; ATP-binding cassette. subfamily B. multidrug efflux pump
K07739	-5.18118	-5.87303	-4.7451	0.0446147	0.0917966	256	1275.5	Elevated	2.31685	ELP3. KAT9; elongator complex protein 3 [EC:2.3.1.48]
K15868	2.06466	2.54635	1.76505	0.0446528	0.0917642	49618	88993.7	Elevated	0.842839	baiB; bile acid-coenzyme A ligase [EC:6.2.1.7]
K07666	0.854916	0.697983	0.956907	0.0446229	0.0917284	16577.9	72088.9	Elevated	2.12051	qseB; two-component system. OmpR family. response regulator QseB
K09136	2.29426	2.40135	2.24393	0.0445945	0.0916784	50414.6	105434	Elevated	1.06443	ycaO; ribosomal protein S12 methylthiotransferase accessory factor
K08344	1.67642	1.81955	1.47977	0.0445774	0.0916562	33863.5	55381.6	Elevated	0.709675	scsB; suppressor for copper-sensitivity B
K08323	1.85734	2.04083	1.31859	0.0446127	0.0916428	36182.8	59466.4	Elevated	0.716773	rspA. manD; mannonate dehydratase [EC:4.2.1.8]
K05548	-1.8212	-2.26849	-1.26463	0.0445755	0.091612	2667.76	14264.4	Elevated	2.41871	benK; MFS transporter. AAHS family. benzoate transport protein
K13832	2.79708	2.89404	2.66303	0.0445438	0.0915875	117784	138994	Elevated	0.238877	aroDE. DHQ-SDH; 3-dehydroquinate dehydratase / shikimate dehydrogenase [EC:4.2.1.10 1.1.1.25]
K02277	3.22861	3.43217	3.15769	0.0444862	0.09153	150119	208859	Elevated	0.476424	coxD. ctaF; cytochrome c oxidase subunit IV [EC:1.9.3.1]
K16217	-7.53128	-8.43582	-6.44145	0.0395208	0.0914837	36.67	504.68	Elevated	3.7827	gppmt; geranyl diphosphate 2-C-methyltransferase [EC:2.1.1.255]
K07664	-0.701482	-0.842049	-0.437221	0.0444085	0.0914242	4826.83	28163.5	Elevated	2.54468	baeR. smeR; two-component system. OmpR family. response regulator BaeR
K01849	3.20901	3.3826	3.17089	0.0442177	0.091173	144931	214791	Elevated	0.567564	E5.4.99.2B. mcmA2; methylmalonyl-CoA mutase. C-terminal domain [EC:5.4.99.2]
K06973	-0.0128748	0.13684	-0.0817175	0.0440038	0.0910887	11083.2	24098.9	Elevated	1.1206	K06973; uncharacterized protein
K11604	-0.379538	-0.396206	-0.366585	0.0441468	0.0910712	6056.5	36126	Elevated	2.57648	sitA; manganese/iron transport system substrate-binding protein
K16906	-7.77127	-9.57738	-7.06814	0.0427551	0.0910561	63	243	Elevated	1.94753	K16906; fluoroquinolone transport system permease protein
K08884	6.22404	6.43671	6.18074	0.0440913	0.090989	1.15502e+06	1.7393e+06	Elevated	0.590586	K08884; serine/threonine protein kinase. bacterial [EC:2.7.11.1]
K17680	2.25866	2.61473	2.00557	0.0441186	0.0909806	55414.8	98360.8	Elevated	0.827813	PEO1; twinkle protein [EC:3.6.4.12]
K00656	0.495672	0.716918	0.227837	0.0440182	0.0908687	18620.7	26929.2	Elevated	0.532265	E2.3.1.54. pflD; formate C-acetyltransferase [EC:2.3.1.54]
K00288	-5.29546	-6.14206	-4.83033	0.0435161	0.0908501	245	1207.5	Elevated	2.30117	MTHFD; methylenetetrahydrofolate dehydrogenase (NADP+) / methenyltetrahydrofolate cyclohydrolase / formyltetrahydrofolate synthetase [EC:1.5.1.5 3.5.4.9 6.3.4.3]
K09164	2.32425	2.50694	2.15066	0.0439699	0.0908139	95535.2	111703	Elevated	0.22556	K09164; uncharacterized protein
K00283	4.38591	4.59882	4.23582	0.043938	0.090781	289632	442368	Elevated	0.611027	gcvPB; glycine dehydrogenase subunit 2 [EC:1.4.4.2]
K01720	1.60719	1.83697	1.25029	0.04383	0.0906462	37010	60517.4	Elevated	0.709435	prpD; 2-methylcitrate dehydratase [EC:4.2.1.79]
K03649	2.69755	3.01049	2.54875	0.0437343	0.0905535	71043.1	137820	Elevated	0.956018	mug; double-stranded uracil-DNA glycosylase [EC:3.2.2.28]
K00282	4.38583	4.59752	4.23421	0.0437564	0.0905349	289603	442309	Elevated	0.610979	gcvPA; glycine dehydrogenase subunit 1 [EC:1.4.4.2]
K08964	1.21573	1.46139	0.996203	0.0437442	0.0905181	30839.4	52307.7	Elevated	0.762249	mtnB; methylthioribulose-1-phosphate dehydratase [EC:4.2.1.109]
K02588	1.98715	2.43105	1.67044	0.0437279	0.0905087	45218.9	71687.4	Elevated	0.664795	nifH; nitrogenase iron protein NifH [EC:1.18.6.1]
K07020	3.06087	3.23552	2.77703	0.0437241	0.0904886	84310.3	159673	Elevated	0.92134	K07020; uncharacterized protein
K01190	2.71285	2.9801	2.19613	0.0436474	0.0903795	76855.7	100091	Elevated	0.381083	lacZ; beta-galactosidase [EC:3.2.1.23]
K09018	0.477139	0.944242	0.11601	0.0435484	0.0903221	25877.7	24403	Ambient	-0.0846498	rutA; pyrimidine oxygenase [EC:1.14.99.46]
K02532	-2.38779	-2.00578	-3.13467	0.0434802	0.0901793	2961	2584.29	Ambient	-0.196317	lacY; MFS transporter. OHS family. lactose permease
K02448	1.95548	2.35351	1.49825	0.0434788	0.0901555	43307.3	67130	Elevated	0.632346	norD; nitric oxide reductase NorD protein
K02597	2.0978	2.48707	1.59305	0.0434376	0.0901174	46689.5	73214.5	Elevated	0.649031	nifZ; nitrogen fixation protein NifZ
K00483	2.22096	2.60155	2.00866	0.0434139	0.0900941	51917.6	104118	Elevated	1.00392	hpaB; 4-hydroxyphenylacetate 3-monooxygenase [EC:1.14.14.9]
K11605	-0.379402	-0.399145	-0.370971	0.0433781	0.0900412	6056.5	36126	Elevated	2.57648	sitC; manganese/iron transport system permease protein
K02472	2.18434	2.46346	1.76144	0.0433535	0.0900151	48082.8	89004.2	Elevated	0.888354	wecC; UDP-N-acetyl-D-mannosaminuronic acid dehydrogenase [EC:1.1.1.336]
K05913	-4.53307	-4.71967	-4.09128	0.0428486	0.0900001	322.92	1793.75	Elevated	2.47373	E1.13.11.41; 2.4'-dihydroxyacetophenone dioxygenase [EC:1.13.11.41]
K06876	1.26076	1.35631	1.06938	0.0433549	0.0899745	30442.8	49755	Elevated	0.708738	K06876; deoxyribodipyrimidine photolyase-related protein
K02686	-0.312124	-0.410829	-0.133389	0.0432873	0.0899237	7175.17	38008.1	Elevated	2.40522	priB; primosomal replication protein N
K02100	-4.13674	-3.72332	-4.79906	0.0426461	0.0899192	958	854	Ambient	-0.16579	araE; MFS transporter. SP family. arabinose:H+ symporter
K16150	-1.14571	-1.36802	-0.990177	0.0432289	0.0898899	3751.72	20877.7	Elevated	2.47634	K16150; glycogen synthase [EC:2.4.1.11]
K09902	-1.96959	-2.12732	-1.8443	0.0429693	0.089887	2266.84	13311.5	Elevated	2.55392	K09902; uncharacterized protein
K05799	3.19437	3.33063	3.10645	0.0431749	0.0898086	95122.2	209960	Elevated	1.14226	pdhR; GntR family transcriptional regulator. transcriptional repressor for pyruvate dehydrogenase complex
K03540	-1.69966	-1.81861	-1.53434	0.0431186	0.0897513	2480	14716	Elevated	2.56897	RPR2. RPP21; ribonuclease P protein subunit RPR2 [EC:3.1.26.5]
K06873	-5.14397	-5.50495	-4.74222	0.0427755	0.0896613	259	1666.51	Elevated	2.68581	K06873; uncharacterized protein
K02862	-0.898836	-0.754634	-1.06101	0.0426943	0.0895038	6067.44	13385.1	Elevated	1.14147	ctaG; putative membrane protein
K10020	0.36722	0.508723	0.132337	0.0429495	0.089497	16506	22286.2	Elevated	0.433159	occQ. nocQ; octopine/nopaline transport system permease protein
K15511	-2.28504	-2.39391	-2.1243	0.0425706	0.0894917	1718.16	8522.83	Elevated	2.31047	boxA; benzoyl-CoA 2.3-epoxidase subunit A [EC:1.14.13.208]
K02099	-1.5768	-1.30704	-1.65508	0.042775	0.0892969	4272.17	5346.71	Elevated	0.323682	araC; AraC family transcriptional regulator. arabinose operon regulatory protein
K04750	4.19728	4.24759	3.97286	0.0427867	0.0892619	180534	393122	Elevated	1.12271	phnB; PhnB protein
K07265	-1.02657	-0.475882	-1.19991	0.042698	0.0892157	8192.85	10931.1	Elevated	0.415999	kpsS. lipB; capsular polysaccharide export protein
K07658	3.81914	4.1296	3.79356	0.0427253	0.0891407	200451	312254	Elevated	0.639473	phoB1. phoP; two-component system. OmpR family. alkaline phosphatase synthesis response regulator PhoP
K09936	1.45358	1.57783	1.32397	0.0426363	0.0890739	31312.2	53224.7	Elevated	0.765369	TC.BAT2; bacterial/archaeal transporter family-2 protein
K09726	-1.232	-1.43782	-1.03249	0.042513	0.0889928	3420	19271	Elevated	2.49436	K09726; uncharacterized protein
K00872	3.76621	4.01753	3.59213	0.0425755	0.0889509	193004	284966	Elevated	0.562158	thrB1; homoserine kinase [EC:2.7.1.39]
K03437	4.48508	4.59858	4.26567	0.0425531	0.0889337	349200	470476	Elevated	0.430069	spoU; RNA methyltransferase. TrmH family
K18816	0.34281	0.427512	-0.110729	0.0424064	0.0887621	15826.7	20242.5	Elevated	0.35503	aac6-I. aacA7; aminoglycoside 6'-N-acetyltransferase I [EC:2.3.1.82]
K08191	3.0836	3.45415	2.72756	0.04242	0.0887555	91401.2	148410	Elevated	0.6993	exuT; MFS transporter. ACS family. hexuronate transporter
K05812	2.48232	2.8175	2.2177	0.0424216	0.088731	63622.3	114682	Elevated	0.850035	yfiP; DTW domain-containing protein
K02673	-0.696546	-0.816551	-0.647867	0.0423211	0.0887117	5508.92	26830.8	Elevated	2.28405	pilX; type IV pilus assembly protein PilX
K07649	1.56393	1.49851	1.6499	0.0423047	0.0886483	25400.1	125230	Elevated	2.30167	tctE; two-component system. OmpR family. sensor histidine kinase TctE [EC:2.7.13.3]
K06132	0.329783	0.223663	0.428937	0.0422599	0.08864	10296.9	56037.3	Elevated	2.44418	clsC; cardiolipin synthase C [EC:2.7.8.-]
K02587	1.97131	2.40675	1.60829	0.0423208	0.0886306	44706.1	70406.2	Elevated	0.655231	nifE; nitrogenase molybdenum-cofactor synthesis protein NifE
K08282	3.2932	3.40563	3.2932	0.0423002	0.0886202	146323	207108	Elevated	0.501233	E2.7.11.1; non-specific serine/threonine protein kinase [EC:2.7.11.1]
K07326	-3.77932	-4.12805	-3.23436	0.0397046	0.0885631	520.88	3180.14	Elevated	2.61007	fhaC; hemolysin activation/secretion protein
K05873	2.89405	3.02239	2.7572	0.0422435	0.0885196	124644	148611	Elevated	0.253728	E4.6.1.1B. cyaB; adenylate cyclase. class 2 [EC:4.6.1.1]
K07473	1.9492	2.38741	1.49948	0.0420836	0.0883284	44230	67955.8	Elevated	0.61957	dinJ; DNA-damage-inducible protein J
K01572	-1.28339	-1.03866	-1.48219	0.042039	0.0883252	5413.89	8041.51	Elevated	0.570801	oadB; oxaloacetate decarboxylase. beta subunit [EC:4.1.1.3]
K07182	1.94879	2.36771	1.53585	0.0420413	0.0882179	43752.2	71138.2	Elevated	0.70127	K07182; CBS domain-containing protein
K02586	2.01416	2.42779	1.61455	0.0419669	0.0881584	45106.2	70846	Elevated	0.65136	nifD; nitrogenase molybdenum-iron protein alpha chain [EC:1.18.6.1]
K04028	3.63966	3.67781	3.54778	0.041971	0.0881581	254442	244149	Ambient	-0.0595702	eutN; ethanolamine utilization protein EutN
K02660	0.313245	0.235733	0.356101	0.0418744	0.0881157	10830.1	51573.7	Elevated	2.25159	pilJ; twitching motility protein PilJ
K12537	-4.19754	-4.89125	-3.82695	0.0415454	0.0880664	433.84	2134.33	Elevated	2.29855	hasE. prtE; membrane fusion protein. protease secretion system
K12528	-4.74275	-5.8113	-4.33937	0.0415916	0.0880019	327	1326.14	Elevated	2.01987	xdhD; putative selenate reductase molybdopterin-binding subunit
K09880	0.995535	1.27078	0.753872	0.0417928	0.0879793	27916.2	44017.1	Elevated	0.656963	mtnC. ENOPH1; enolase-phosphatase E1 [EC:3.1.3.77]
K05568	3.19765	3.28132	3.0039	0.0418232	0.0879633	174770	199554	Elevated	0.191323	mnhD. mrpD; multicomponent Na+:H+ antiporter subunit D
K00632	4.32726	4.50257	4.24588	0.0418082	0.0879522	266161	482475	Elevated	0.858155	fadA. fadI; acetyl-CoA acyltransferase [EC:2.3.1.16]
K18248	-5.03675	-6.16999	-4.58978	0.0401995	0.0879376	234.92	1822.89	Elevated	2.95599	andAb; anthranilate 1.2-dioxygenase ferredoxin component
K00030	2.97385	3.13378	2.93366	0.0417423	0.0878632	130030	174152	Elevated	0.421503	IDH3; isocitrate dehydrogenase (NAD+) [EC:1.1.1.41]
K03086	5.65271	5.81236	5.46385	0.0416743	0.0877776	708955	1.10301e+06	Elevated	0.637681	rpoD; RNA polymerase primary sigma factor
K11645	3.29455	3.41211	3.21345	0.0416132	0.0876887	157905	208461	Elevated	0.400721	fbaB; fructose-bisphosphate aldolase. class I [EC:4.1.2.13]
K00179	0.293161	0.250297	0.388894	0.0415199	0.0876729	10757.4	54840.9	Elevated	2.34992	iorA; indolepyruvate ferredoxin oxidoreductase. alpha subunit [EC:1.2.7.8]
K06445	2.65483	2.95521	2.3852	0.0415189	0.0875981	69967.9	133771	Elevated	0.934996	fadE; acyl-CoA dehydrogenase [EC:1.3.99.-]
K11529	-4.04831	-3.46908	-4.7278	0.0414163	0.0875782	1902.01	1186.33	Ambient	-0.681019	gck. gckA. GLYCTK; glycerate 2-kinase [EC:2.7.1.165]
K12538	-4.19876	-4.89347	-3.85226	0.0412554	0.0875709	433.84	2134.33	Elevated	2.29855	hasF. prtF; outer membrane protein. protease secretion system
K00452	-2.23536	-2.34699	-2.07748	0.0414496	0.0875678	1826.25	12021.2	Elevated	2.71863	HAAO; 3-hydroxyanthranilate 3.4-dioxygenase [EC:1.13.11.6]
K19744	-4.55162	-5.21041	-4.15972	0.0408479	0.0875183	339.51	2005.31	Elevated	2.5623	dauB; L-arginine dehydrogenase [EC:1.4.1.25]
K08722	-7.68275	-9.51379	-7.19607	0.0371877	0.0875014	26	279.79	Elevated	3.42776	yfbR; 5'-deoxynucleotidase [EC:3.1.3.89]
K09941	-0.154597	-0.303586	-0.111091	0.0413132	0.087352	7806.68	39808.2	Elevated	2.35028	K09941; uncharacterized protein
K05501	-0.473506	-0.534142	-0.289153	0.0412046	0.087286	6640.83	35818.9	Elevated	2.43129	slmA. ttk; TetR/AcrR family transcriptional regulator
K01682	-0.192357	-0.250078	-0.0226693	0.041206	0.0872666	8318.84	41063.2	Elevated	2.30339	acnB; aconitate hydratase 2 / 2-methylisocitrate dehydratase [EC:4.2.1.3 4.2.1.99]
K02591	1.99382	2.42446	1.61566	0.0412042	0.0871376	45066.7	70792.5	Elevated	0.651534	nifK; nitrogenase molybdenum-iron protein beta chain [EC:1.18.6.1]
K02596	1.98083	2.39946	1.5499	0.0411981	0.0871361	44407.4	68535.5	Elevated	0.626052	nifX; nitrogen fixation protein NifX
K07406	2.09084	2.42232	1.71396	0.0411819	0.0871214	46897	81748.1	Elevated	0.80169	melA; alpha-galactosidase [EC:3.2.1.22]
K02569	1.98731	2.37875	1.54129	0.0411795	0.0870804	43979.2	69004	Elevated	0.64986	napC; cytochrome c-type protein NapC
K07266	-1.10631	-0.621283	-1.4213	0.0410905	0.0870522	7691.6	9127.09	Elevated	0.246871	kpsC. lipA; capsular polysaccharide export protein
K18997	2.32699	2.5752	2.27311	0.0410319	0.0869549	58480.3	115830	Elevated	0.985981	cbpM; chaperone modulatory protein CbpM
K13873	-3.7074	-4.58637	-3.33808	0.0409345	0.0869485	641.42	3656.56	Elevated	2.51115	araA; L-arabinose 1-dehydrogenase [EC:1.1.1.376]
K00231	3.27378	3.39033	3.14471	0.0410523	0.0869418	149190	205591	Elevated	0.462622	PPOX. hemY; protoporphyrinogen/coproporphyrinogen III oxidase [EC:1.3.3.4 1.3.3.15]
K11907	3.17167	3.26569	2.86463	0.0410101	0.0868709	91376.4	185337	Elevated	1.02026	vasG. clpV; type VI secretion system protein VasG
K11782	3.05974	3.29185	2.97737	0.0409576	0.086809	138657	174408	Elevated	0.330943	mqnA; chorismate dehydratase [EC:4.2.1.151]
K15790	1.99792	2.40621	1.57569	0.040912	0.086749	44760.7	70896	Elevated	0.663473	nifQ; nitrogen fixation protein NifQ
K09926	-0.42475	-0.592656	-0.288276	0.0408294	0.0867331	6243.42	33902.8	Elevated	2.44099	K09926; uncharacterized protein
K00096	-1.66248	-1.83148	-1.48345	0.0399147	0.0865537	2577.92	12123.7	Elevated	2.23356	araM. egsA; glycerol-1-phosphate dehydrogenase [NAD(P)+] [EC:1.1.1.261]
K02473	-2.51099	-2.64256	-2.3384	0.0406185	0.0865454	1353.67	6190.86	Elevated	2.19326	wbpP; UDP-N-acetylglucosamine 4-epimerase [EC:5.1.3.7]
K02315	2.99005	3.18056	2.90507	0.040654	0.0864005	128984	172546	Elevated	0.419783	dnaC; DNA replication protein DnaC
K01301	2.74722	2.87716	2.63764	0.0406207	0.0863807	114381	133796	Elevated	0.22619	NAALAD; N-acetylated-alpha-linked acidic dipeptidase [EC:3.4.17.21]
K00672	-0.871652	-0.922676	-0.788585	0.0404855	0.0863373	4292.53	18008.1	Elevated	2.06875	ftr; formylmethanofuran--tetrahydromethanopterin N-formyltransferase [EC:2.3.1.101]
K02568	1.97623	2.36948	1.53303	0.0405485	0.0863265	43678.2	67864.5	Elevated	0.635745	napB; cytochrome c-type protein NapB
K02567	1.97331	2.36982	1.53098	0.0405407	0.0862947	43677.7	67864.5	Elevated	0.635762	napA; periplasmic nitrate reductase NapA [EC:1.7.99.-]
K13640	3.66266	3.78281	3.47775	0.0405552	0.0862874	220739	268805	Elevated	0.284218	hspR; MerR family transcriptional regulator. heat shock protein HspR
K14670	-7.271	-8.54081	-6.43292	0.0350661	0.0862826	46.92	696.26	Elevated	3.89135	whiEVI; aromatase
K13990	2.49372	2.66832	2.3678	0.0405427	0.0862447	109180	122398	Elevated	0.164877	FTCD; glutamate formiminotransferase / formiminotetrahydrofolate cyclodeaminase [EC:2.1.2.5 4.3.1.4]
K02841	3.74819	3.87459	3.62874	0.0404553	0.0861694	233263	285647	Elevated	0.292274	waaC. rfaC; heptosyltransferase I [EC:2.4.-.-]
K06351	-1.78567	-1.53572	-1.89599	0.0403594	0.0861104	3366.72	4867.25	Elevated	0.531763	kipI; inhibitor of KinA
K16051	-2.32413	-2.00801	-2.63956	0.0400504	0.0860113	2598	4375	Elevated	0.751882	tesI; 3-oxo-5alpha-steroid 4-dehydrogenase [EC:1.3.99.5]
K10676	-1.65146	-1.8698	-1.49648	0.040022	0.0858802	2554.17	11476.2	Elevated	2.16772	tfdB; 2.4-dichlorophenol 6-monooxygenase [EC:1.14.13.20]
K03975	3.13043	3.26211	2.99846	0.0402085	0.0858672	90023.9	188327	Elevated	1.06486	dedA; membrane-associated protein
K03186	4.43858	4.56816	4.31484	0.0402139	0.0858336	353625	461303	Elevated	0.383496	ubiX. bsdB. PAD1; flavin prenyltransferase [EC:2.5.1.129]
K09154	-0.874797	-0.932543	-0.78076	0.0401656	0.0858137	4276.52	17963.8	Elevated	2.07058	K09154; uncharacterized protein
K07485	-4.81533	-7.5667	-3.96795	0.0358311	0.0858069	281.69	2639	Elevated	3.22781	K07485; transposase
K00504	-4.09798	-3.58027	-4.94646	0.0397673	0.0857634	1850	1124	Ambient	-0.718883	PAM. PHM; peptidylglycine monooxygenase [EC:1.14.17.3]
K01420	4.94324	5.15575	4.90648	0.0401502	0.0857338	411964	711550	Elevated	0.788447	fnr; CRP/FNR family transcriptional regulator. anaerobic regulatory protein
K19246	-5.27308	-6.7917	-4.62935	0.0397211	0.0857151	288.33	1533	Elevated	2.41056	loxA; arachidonate 15-lipoxygenase [EC:1.13.11.33]
K19670	-0.176646	-0.268172	-0.0539527	0.0400049	0.0856881	7377.26	40147.6	Elevated	2.44416	phnA; phosphonoacetate hydrolase [EC:3.11.1.2]
K09990	2.92833	3.17134	2.53061	0.0400868	0.0856815	76960.4	152291	Elevated	0.984643	K09990; uncharacterized protein
K01617	-0.80528	-0.538781	-0.982218	0.0398504	0.0856156	7185.25	13732.8	Elevated	0.934519	dmpH. xylI. nahK; 2-oxo-3-hexenedioate decarboxylase [EC:4.1.1.77]
K16212	-1.72948	-1.04721	-1.87294	0.0398676	0.0855097	4728	5009.58	Elevated	0.0834596	mgp; 4-O-beta-D-mannosyl-D-glucose phosphorylase [EC:2.4.1.281]
K18232	-1.48598	-1.68268	-1.12134	0.0391528	0.0853511	3025.5	13253.4	Elevated	2.13111	oleC4; oleandomycin transport system ATP-binding protein
K09695	2.60077	2.80317	2.34555	0.0397918	0.0853197	62548	126716	Elevated	1.01856	nodI; lipooligosaccharide transport system ATP-binding protein
K11089	-0.544768	-0.574746	-0.51708	0.0394278	0.0853144	5973.37	24820.9	Elevated	2.05494	TROVE2. SSA2; 60 kDa SS-A/Ro ribonucleoprotein
K08976	2.53119	2.71868	2.49378	0.0396961	0.0851466	106529	127783	Elevated	0.262452	K08976; putative membrane protein
K11748	-1.92087	-1.33015	-2.30861	0.0395837	0.0850758	4389	3762.29	Ambient	-0.222281	kefG; glutathione-regulated potassium-efflux system ancillary protein KefG
K02592	1.98161	2.40855	1.53494	0.0395901	0.085003	44492.4	69032	Elevated	0.633707	nifN; nitrogenase molybdenum-iron protein NifN
K13950	1.58972	1.72755	1.29887	0.0395486	0.0849711	32111.6	53217.5	Elevated	0.728809	pabAB; para-aminobenzoate synthetase [EC:2.6.1.85]
K18902	2.34717	2.71354	2.00467	0.0395109	0.0849403	55989.5	100970	Elevated	0.850704	bpeF; multidrug efflux pump
K02570	1.9665	2.36785	1.52199	0.0394828	0.0848562	43597.2	67388.5	Elevated	0.628269	napD; periplasmic nitrate reductase NapD
K00313	1.99961	2.40278	1.51962	0.0394566	0.0848457	44240.4	67707.1	Elevated	0.613943	fixC; electron transfer flavoprotein-quinone oxidoreductase [EC:1.5.5.-]
K04775	-0.718087	-0.521455	-0.985965	0.039355	0.084832	8485.68	11979	Elevated	0.4974	ydgD; protease YdgD [EC:3.4.21.-]
K19168	-3.09024	-3.5165	-2.9187	0.0386331	0.0848252	1012	6174.29	Elevated	2.60906	cptA; toxin CptA
K01230	-2.31559	-1.9645	-2.74443	0.0393189	0.0847669	3115.5	2889	Ambient	-0.108894	MAN1; mannosyl-oligosaccharide alpha-1.2-mannosidase [EC:3.2.1.113]
K07464	1.38492	1.68989	1.25621	0.0393274	0.0847259	29153.1	50445.8	Elevated	0.791083	cas4; CRISPR-associated exonuclease Cas4 [EC:3.1.12.1]
K03402	3.24831	3.3721	3.11407	0.0391951	0.0845017	144869	195463	Elevated	0.432144	argR. ahrC; transcriptional regulator of arginine metabolism
K15862	-1.7055	-1.44363	-1.85681	0.0390566	0.0844823	4425	5026	Elevated	0.183733	ccoNO; cytochrome c oxidase cbb3-type subunit I/II [EC:1.9.3.1]
K07533	-0.341595	-0.57792	-0.230942	0.0390967	0.084466	6283.43	30314.9	Elevated	2.2704	prsA; foldase protein PrsA [EC:5.2.1.8]
K19118	-0.264529	-0.15652	-0.500944	0.0390849	0.0844274	11063.6	15270.6	Elevated	0.464938	csd2. cas7; CRISPR-associated protein Csd2
K03855	1.97532	2.40106	1.52458	0.0390026	0.0842519	44161.4	67434.1	Elevated	0.610693	fixX; ferredoxin like protein
K00200	-0.879376	-0.9397	-0.784231	0.0388351	0.0842439	4276.52	17963.8	Elevated	2.07058	fwdA. fmdA; formylmethanofuran dehydrogenase subunit A [EC:1.2.7.12]
K02595	1.99585	2.40341	1.52991	0.0389982	0.0842366	44451	68301	Elevated	0.619691	nifW; nitrogenase-stabilizing/protective protein
K00760	4.79198	4.87172	4.53861	0.0389678	0.0841768	401959	587367	Elevated	0.547216	hprT. hpt. HPRT1; hypoxanthine phosphoribosyltransferase [EC:2.4.2.8]
K00956	2.80633	2.93827	2.72443	0.0388792	0.0841695	78478.3	166546	Elevated	1.08555	cysN; sulfate adenylyltransferase subunit 1 [EC:2.7.7.4]
K19113	-3.40313	-4.0442	-3.23582	0.0387874	0.084135	684.34	3697.83	Elevated	2.43389	ttr; acetyltransferase [EC:2.3.1.-]
K03569	4.89206	5.09121	4.8229	0.0388627	0.084027	450013	653084	Elevated	0.537301	mreB; rod shape-determining protein MreB and related proteins
K00318	3.04488	3.1829	2.94561	0.0388461	0.0839873	133111	169997	Elevated	0.352885	PRODH; proline dehydrogenase [EC:1.5.-.-]
K01499	-0.876629	-0.942453	-0.776825	0.0387339	0.0839839	4281.41	17967.8	Elevated	2.06925	mch; methenyltetrahydromethanopterin cyclohydrolase [EC:3.5.4.27]
K06596	0.331273	0.271182	0.372057	0.0386052	0.0838923	11154.4	52513.5	Elevated	2.23507	chpA; chemosensory pili system protein ChpA (sensor histidine kinase/response regulator)
K02446	3.24064	3.34748	3.10556	0.0387284	0.0838492	145127	214926	Elevated	0.566523	glpX; fructose-1.6-bisphosphatase II [EC:3.1.3.11]
K03457	1.95645	2.21658	1.856	0.0384883	0.0836122	48559.4	89250.3	Elevated	0.878107	TC.NCS1; nucleobase:cation symporter-1. NCS1 family
K17744	-1.62457	-1.11084	-1.91352	0.0384587	0.0835757	5613.01	5169.33	Ambient	-0.118797	GalDH; L-galactose dehydrogenase [EC:1.1.1.316]
K06893	3.82081	4.1724	3.44837	0.0384576	0.0835074	155574	277237	Elevated	0.833522	K06893; uncharacterized protein
K07323	3.1364	3.31197	3.05897	0.0384429	0.0835064	107802	209165	Elevated	0.956258	mlaC; phospholipid transport system substrate-binding protein
K00202	-0.885759	-0.947648	-0.787812	0.0382609	0.0834654	4265.52	17952.8	Elevated	2.07341	fwdC. fmdC; formylmethanofuran dehydrogenase subunit C [EC:1.2.7.12]
K02593	1.9787	2.40012	1.51053	0.0383728	0.0834489	44243	67481.7	Elevated	0.609046	nifT; nitrogen fixation protein NifT
K10680	3.52157	3.80683	3.28072	0.0383775	0.0834467	124400	248231	Elevated	0.996699	nemA; N-ethylmaleimide reductase [EC:1.-.-.-]
K00654	-5.64066	-5.09171	-6.0017	0.0356497	0.0834025	496.5	287.5	Ambient	-0.788232	SPT; serine palmitoyltransferase [EC:2.3.1.50]
K02584	4.02711	4.18909	3.9847	0.0383415	0.083329	280182	335476	Elevated	0.259844	nifA; Nif-specific regulatory protein
K01169	-5.60666	-5.12928	-6.0272	0.0348721	0.0832916	496.5	287.5	Ambient	-0.788232	rna; ribonuclease I (enterobacter ribonuclease) [EC:3.1.27.6]
K16054	-3.40046	-4.20237	-3.05921	0.0370125	0.083235	695	4710	Elevated	2.76064	DEP1; methylthioribulose 1-phosphate dehydratase / enolase-phosphatase E1 [EC:4.2.1.109 3.1.3.77]
K01278	3.03218	3.07655	2.84842	0.0381883	0.0831529	127275	166050	Elevated	0.383664	DPP4. CD26; dipeptidyl-peptidase 4 [EC:3.4.14.5]
K12979	2.15135	2.49801	1.84595	0.0381365	0.0831151	49482.7	89885.3	Elevated	0.861162	lpxO; beta-hydroxylase [EC:1.14.11.-]
K03548	-2.6748	-2.92319	-2.40197	0.0373113	0.083099	1456.84	5346.33	Elevated	1.87571	perM; putative permease
K07222	3.27037	3.40119	3.15583	0.038075	0.0830364	106365	221296	Elevated	1.05696	K07222; putative flavoprotein involved in K+ transport
K09611	-3.37315	-4.21359	-3.04886	0.0364891	0.083033	697	4721	Elevated	2.75986	NPEPL1; probable aminopeptidase NPEPL1 [EC:3.4.11.-]
K02821	0.175169	0.0659149	0.258309	0.0378639	0.0827933	9486.88	52990.6	Elevated	2.48173	PTS-Ula-EIIA. ulaC. sgaA; PTS system. ascorbate-specific IIA component [EC:2.7.1.194]
K07070	1.93178	2.35744	1.48076	0.0378503	0.0827046	42957.3	63688.5	Elevated	0.568129	K07070; uncharacterized protein
K06020	-0.284837	-0.384543	-0.0793545	0.0377856	0.0826979	7133.17	39547.5	Elevated	2.47097	E3.6.3.25; sulfate-transporting ATPase [EC:3.6.3.25]
K18294	-2.84265	-2.2709	-3.47605	0.0376933	0.0826845	2203	2027	Ambient	-0.120123	nfxB; TetR/AcrR family transcriptional regulator. mexCD-oprJ operon repressor
K07715	-0.489173	-0.587937	-0.323357	0.0375473	0.0826746	6637.02	31939.7	Elevated	2.26674	glrR. qseF; two-component system. NtrC family. response regulator GlrR
K01304	2.87412	3.09522	2.80352	0.0377023	0.0825727	80855.4	168379	Elevated	1.0583	pcp; pyroglutamyl-peptidase [EC:3.4.19.3]
K18901	2.38644	2.77877	2.02905	0.037697	0.0825632	58020.7	102413	Elevated	0.819755	bpeE; membrane fusion protein. multidrug efflux system
K09709	3.79846	4.01983	3.48246	0.0376504	0.0824663	147620	288607	Elevated	0.967214	meh; 3-methylfumaryl-CoA hydratase [EC:4.2.1.153]
K01657	4.92651	5.05785	4.73797	0.0376317	0.0823965	445452	659049	Elevated	0.565115	trpE; anthranilate synthase component I [EC:4.1.3.27]
K06142	3.89523	4.07	3.8036	0.0376091	0.0823642	231421	316248	Elevated	0.450533	hlpA. ompH; outer membrane protein
K00978	3.05792	3.26416	2.8468	0.037529	0.0823582	89154.7	182990	Elevated	1.03738	rfbF; glucose-1-phosphate cytidylyltransferase [EC:2.7.7.33]
K11712	-0.793416	-1.07496	-0.692952	0.0374171	0.082335	4491.16	22592	Elevated	2.33065	dctR; two-component system. LuxR family. response regulator DctR
K00201	-0.892216	-0.956263	-0.776547	0.0373446	0.0822636	4236.52	17911.8	Elevated	2.07996	fwdB. fmdB; formylmethanofuran dehydrogenase subunit B [EC:1.2.7.12]
K05520	4.39545	4.4994	4.28065	0.0375141	0.0822516	275138	458488	Elevated	0.736729	pfpI; protease I [EC:3.5.1.124]
K10565	1.8968	2.37036	1.4821	0.037489	0.0822454	42788	63450.5	Elevated	0.568425	motD; chemotaxis protein MotD
K02011	4.87368	5.10543	4.82567	0.0373868	0.0821597	329973	728095	Elevated	1.14178	afuB. fbpB; iron(III) transport system permease protein
K19225	2.3921	2.59582	2.3447	0.0374386	0.0821549	99588.2	113237	Elevated	0.185296	gluP; rhomboid protease GluP [EC:3.4.21.105]
K03342	0.558562	0.450358	0.684904	0.0373124	0.0821501	12447.2	53680.4	Elevated	2.10858	pabBC; para-aminobenzoate synthetase / 4-amino-4-deoxychorismate lyase [EC:2.6.1.85 4.1.3.38]
K00151	2.23966	2.57631	1.87255	0.0372544	0.0820132	51933.6	93490	Elevated	0.848145	hpaE. hpcC; 5-carboxymethyl-2-hydroxymuconic-semialdehyde dehydrogenase [EC:1.2.1.60]
K01138	1.85634	1.92245	1.67111	0.0372634	0.0819625	80441	72976.7	Ambient	-0.140495	K01138; uncharacterized sulfatase [EC:3.1.6.-]
K15552	3.52694	3.93661	3.15428	0.0371729	0.0818362	130818	209599	Elevated	0.680068	tauC; taurine transport system permease protein
K00226	2.58538	2.77917	2.48815	0.0371019	0.0817058	114391	133305	Elevated	0.220757	pyrD; dihydroorotate dehydrogenase (fumarate) [EC:1.3.98.1]
K01601	3.03976	3.29629	2.98201	0.0370282	0.0817017	90588.8	190723	Elevated	1.07407	rbcL; ribulose-bisphosphate carboxylase large chain [EC:4.1.1.39]
K08161	-4.19881	-5.23129	-3.92626	0.0358386	0.0816709	440.56	2720.59	Elevated	2.62651	mdtG; MFS transporter. DHA1 family. multidrug resistance protein
K03385	-3.0207	-3.35626	-2.74417	0.0353206	0.0814824	1068.5	4970.68	Elevated	2.21786	nrfA; nitrite reductase (cytochrome c-552) [EC:1.7.2.2]
K05275	1.88523	2.30777	1.43375	0.0368225	0.0814005	41757	61739.8	Elevated	0.564184	E1.1.1.65; pyridoxine 4-dehydrogenase [EC:1.1.1.65]
K16328	0.673487	0.813705	0.503279	0.0367229	0.0812811	19940.8	28749.1	Elevated	0.52779	psuK; pseudouridine kinase [EC:2.7.1.83]
K02571	1.94742	2.35667	1.494	0.0366721	0.0812221	43146.8	65338.9	Elevated	0.598686	napE; periplasmic nitrate reductase NapE
K01104	4.88315	5.03772	4.78166	0.0367222	0.0812118	426866	697196	Elevated	0.707781	E3.1.3.48; protein-tyrosine phosphatase [EC:3.1.3.48]
K11897	3.09089	3.19126	2.73303	0.0366647	0.0811994	87262.3	170741	Elevated	0.968378	impF; type VI secretion system protein ImpF
K00839	-1.47227	-0.851167	-1.74376	0.0365878	0.0811206	6186.5	5792.58	Ambient	-0.0949174	pucG; (S)-ureidoglycine---glyoxylate transaminase [EC:2.6.1.112]
K03660	-0.677484	-0.495514	-0.736452	0.036528	0.0810341	7884.71	11503.7	Elevated	0.544963	OGG1; N-glycosylase/DNA lyase [EC:3.2.2.- 4.2.99.18]
K15546	2.97964	3.40685	2.56917	0.036448	0.080914	89405	142106	Elevated	0.668539	boxR. bzdR; XRE family transcriptional regulator. aerobic/anaerobic benzoate catabolism transcriptional regulator
K16237	-9.14542	-10.7579	-8.33727	0.0280192	0.0808783	11.67	321.68	Elevated	4.78475	aroP; aromatic amino acid permease
K07810	-2.75507	-2.17249	-3.22567	0.0361128	0.0808116	2416	2262.09	Ambient	-0.0949641	cusF; Cu(I)/Ag(I) efflux system periplasmic protein CusF
K02655	0.814322	0.75491	0.903743	0.036229	0.080736	15901.4	79556	Elevated	2.32282	pilE; type IV pilus assembly protein PilE
K18070	-4.41738	-5.4177	-4.01293	0.0356203	0.0807028	374.34	2660.7	Elevated	2.82938	pht1. ophD; MFS transporter. ACS family. phthalate transporter
K11906	0.41557	0.251585	0.535506	0.0361463	0.0806915	11994	59878.2	Elevated	2.31972	vasD. lip; type VI secretion system protein VasD
K03380	1.93618	2.36502	1.50704	0.036282	0.0806805	43275.2	66311	Elevated	0.615709	E1.14.13.7; phenol 2-monooxygenase [EC:1.14.13.7]
K05550	2.01367	2.39546	1.64292	0.0362196	0.0806476	45116.3	74286.1	Elevated	0.719443	benB-xylY; benzoate/toluate 1.2-dioxygenase subunit beta [EC:1.14.12.10 1.14.12.-]
K11892	3.5713	3.64091	3.26607	0.0361879	0.080623	119879	240431	Elevated	1.00405	impK. ompA. vasF. dotU; type VI secretion system protein ImpK
K05784	1.87193	2.31162	1.46975	0.0361935	0.080577	42025.3	65051.6	Elevated	0.630326	benC-xylZ; benzoate/toluate 1.2-dioxygenase reductase component [EC:1.18.1.-]
K01173	2.20086	2.53722	1.77501	0.0361576	0.0805661	50556.3	85054.5	Elevated	0.750495	ENDOG; endonuclease G. mitochondrial
K02509	3.08606	3.49562	2.71299	0.0361805	0.0805584	95374.8	162871	Elevated	0.772052	hpaH; 2-oxo-hept-3-ene-1.7-dioate hydratase [EC:4.2.1.-]
K16267	2.45561	2.55882	2.26705	0.0361785	0.0805288	96518.9	121762	Elevated	0.335181	zipB; zinc and cadmium transporter
K00616	5.05012	5.23837	4.90446	0.0361706	0.080495	475662	727968	Elevated	0.613937	E2.2.1.2. talA. talB; transaldolase [EC:2.2.1.2]
K00209	-0.384241	0.0885366	-0.482095	0.0357402	0.0804788	9921.26	18986.2	Elevated	0.936357	fabV. ter; enoyl-[acyl-carrier protein] reductase / trans-2-enoyl-CoA reductase (NAD+) [EC:1.3.1.9 1.3.1.44]
K03737	2.93931	3.16621	2.86418	0.0361111	0.0804379	130099	159608	Elevated	0.294925	por. nifJ; pyruvate-ferredoxin/flavodoxin oxidoreductase [EC:1.2.7.1 1.2.7.-]
K07274	1.99984	2.42779	1.60714	0.035984	0.0803577	45617.3	73810.1	Elevated	0.694236	mipA. ompV; MipA family protein
K09964	1.97084	2.3917	1.54862	0.0359048	0.0802747	44604.9	69474	Elevated	0.639273	K09964; uncharacterized protein
K18879	1.84052	2.29951	1.4073	0.0359022	0.0802615	41401	60348	Elevated	0.54364	xopD; type III effector protein XopD
K07316	2.67364	2.98033	2.48261	0.0359245	0.0802457	71890.9	136915	Elevated	0.929394	mod; adenine-specific DNA-methyltransferase [EC:2.1.1.72]
K03597	-0.136131	-0.26605	-0.0394779	0.0357664	0.0801232	7788.01	41069.8	Elevated	2.39875	rseA; sigma-E factor negative regulatory protein RseA
K16327	-1.86699	-2.00698	-1.74737	0.0356477	0.0800799	2112	10034	Elevated	2.24822	K16327; putative LysE/RhtB family amino acid efflux pump
K00876	3.33314	3.45614	3.24592	0.03576	0.0800039	155143	212892	Elevated	0.45652	udk. UCK; uridine kinase [EC:2.7.1.48]
K19117	-0.277207	-0.16583	-0.484535	0.0356237	0.079945	11024.6	15200.3	Elevated	0.46338	csd1. cas8c; CRISPR-associated protein Csd1
K13730	-1.57447	-1.63584	-1.47846	0.0354417	0.0798802	2580.52	14904	Elevated	2.52996	inlA; internalin A
K13771	2.97836	3.05238	2.97705	0.0356302	0.0798563	102614	196838	Elevated	0.939778	nsrR; Rrf2 family transcriptional regulator. nitric oxide-sensitive transcriptional repressor
K00917	-0.090261	-0.309588	0.0674128	0.035557	0.0798393	7307.17	36485.9	Elevated	2.31996	lacC; tagatose 6-phosphate kinase [EC:2.7.1.144]
K07250	1.89354	1.95167	1.5695	0.0355611	0.0798144	38979.8	76435.8	Elevated	0.971523	gabT; 4-aminobutyrate aminotransferase / (S)-3-amino-2-methylpropionate transaminase [EC:2.6.1.19 2.6.1.22]
K06015	4.37607	4.52193	4.18946	0.0356177	0.0797787	350461	440330	Elevated	0.329331	E3.5.1.81; N-acyl-D-amino-acid deacylase [EC:3.5.1.81]
K01810	4.98733	5.11153	4.80027	0.0356075	0.0797695	461758	679118	Elevated	0.556526	GPI. pgi; glucose-6-phosphate isomerase [EC:5.3.1.9]
K12658	1.65838	1.80775	1.54838	0.035462	0.0797164	38029.8	66466.1	Elevated	0.805489	lhpA; 4-hydroxyproline epimerase [EC:5.1.1.8]
K00109	-2.20978	-2.61408	-1.98592	0.0352637	0.0796233	1754	11252	Elevated	2.68146	L2HGDH; 2-hydroxyglutarate dehydrogenase [EC:1.1.99.2]
K02659	-0.0202146	-0.0822332	0.0595734	0.0352789	0.0795442	8166.92	46938.2	Elevated	2.5229	pilI; twitching motility protein PilI
K18430	1.72331	1.81178	1.46231	0.0353887	0.0795397	76850	65580	Ambient	-0.228789	legI. neuB2; N.N'-diacetyllegionaminate synthase [EC:2.5.1.101]
K01093	2.93476	3.14817	2.42125	0.0353786	0.0795273	76347	133694	Elevated	0.808291	appA; 4-phytase / acid phosphatase [EC:3.1.3.26 3.1.3.2]
K05359	1.72959	1.8266	1.472	0.0353286	0.0794392	76671	65975.5	Ambient	-0.216751	ADT. PDT; arogenate/prephenate dehydratase [EC:4.2.1.91 4.2.1.51]
K00491	-2.07283	-2.21095	-1.98183	0.0347096	0.0794255	1919.47	9061.88	Elevated	2.2391	nos; nitric-oxide synthase. bacterial [EC:1.14.14.47]
K03829	2.21195	2.52853	1.86835	0.0352722	0.0794189	50653	91877.9	Elevated	0.85907	yedL; putative acetyltransferase [EC:2.3.1.-]
K00247	1.71923	1.806	1.44813	0.0352629	0.0794028	76502	65377	Ambient	-0.226715	frdD; fumarate reductase subunit D
K10916	-6.42629	-9.01526	-4.84667	0.0283927	0.0793747	90.25	923.59	Elevated	3.35525	cqsS; two-component system. CAI-1 autoinducer sensor kinase/phosphatase CqsS [EC:2.7.13.3 3.1.3.-]
K01545	1.96411	2.37424	1.5335	0.0352252	0.079367	43722.5	68375.8	Elevated	0.64511	kdpF; K+-transporting ATPase ATPase F chain
K07487	1.85632	2.32244	1.42658	0.0352039	0.0793066	41916.8	60810.5	Elevated	0.536791	K07487; transposase
K00246	1.77188	1.90124	1.53222	0.035173	0.0792545	80576	69203	Ambient	-0.219516	frdC; fumarate reductase subunit C
K02078	5.47771	5.65832	5.44225	0.0351391	0.0791983	606568	1.08362e+06	Elevated	0.83711	acpP; acyl carrier protein
K07536	-2.66839	-2.88169	-2.48259	0.0340022	0.0791818	1206	7281	Elevated	2.59391	badI; 2-ketocyclohexanecarboxyl-CoA hydrolase [EC:3.1.2.-]
K11711	-0.860026	-1.10272	-0.767803	0.0350437	0.079175	4305.16	21824	Elevated	2.34178	dctS; two-component system. LuxR family. sensor histidine kinase DctS [EC:2.7.13.3]
K00245	1.77718	1.89702	1.53331	0.0350294	0.079086	80635	69209.5	Ambient	-0.220437	frdB; fumarate reductase iron-sulfur subunit [EC:1.3.5.4]
K03087	0.314037	0.139826	0.444632	0.0348804	0.0790781	11629.3	48566.9	Elevated	2.06221	rpoS; RNA polymerase nonessential primary-like sigma factor
K03734	4.64493	4.79549	4.45383	0.0349699	0.0789853	380287	528247	Elevated	0.474124	apbE; FAD:protein FMN transferase [EC:2.7.1.180]
K06013	2.76397	2.82316	2.68196	0.0349301	0.0789542	113336	159468	Elevated	0.492663	STE24; STE24 endopeptidase [EC:3.4.24.84]
K05817	-1.10138	-0.717743	-1.33016	0.033962	0.0789167	6091	9814.58	Elevated	0.688247	hcaR; LysR family transcriptional regulator. hca operon transcriptional activator
K02843	4.42196	4.5637	4.34937	0.0349282	0.0789144	339783	428158	Elevated	0.333532	waaF. rfaF; heptosyltransferase II [EC:2.4.-.-]
K06998	3.16896	3.31548	3.07658	0.0348282	0.0788944	97007.9	209316	Elevated	1.10951	phzF; trans-2.3-dihydro-3-hydroxyanthranilate isomerase [EC:5.3.3.17]
K03325	4.80578	4.94583	4.59389	0.0348716	0.0788454	423020	565759	Elevated	0.419462	ACR3. arsB; arsenite transporter
K01707	2.36501	2.73785	1.95268	0.0347799	0.0788116	56648.9	94030.4	Elevated	0.731078	kdgD; 5-dehydro-4-deoxyglucarate dehydratase [EC:4.2.1.41]
K18030	2.04617	2.4358	1.648	0.0347081	0.0787354	46048.2	74205	Elevated	0.688372	nicB; nicotinate dehydrogenase subunit B [EC:1.17.2.1]
K00951	5.07409	5.21864	4.90177	0.034766	0.0787263	481810	734368	Elevated	0.60804	relA; GTP pyrophosphokinase [EC:2.7.6.5]
K18292	-4.63368	-5.75183	-4.18499	0.0327907	0.0786611	297.92	1574.25	Elevated	2.40167	E4.1.3.25; (S)-citramalyl-CoA lyase [EC:4.1.3.25]
K04338	-5.86304	-8.76996	-5.36626	0.0299551	0.0786122	115	787	Elevated	2.77473	csgF; curli production assembly/transport component CsgF
K09779	-2.28008	-2.43871	-2.12827	0.0325785	0.0785649	1731.76	7294.49	Elevated	2.07457	K09779; uncharacterized protein
K00849	3.37474	3.56426	3.29659	0.0345926	0.0785517	155240	229556	Elevated	0.564342	galK; galactokinase [EC:2.7.1.6]
K15579	-3.99776	-3.67548	-4.89139	0.0318879	0.0785387	1016	882.35	Ambient	-0.203477	nrtD. cynD; nitrate/nitrite transport system ATP-binding protein
K02549	3.08946	3.24134	3.01014	0.0345158	0.0784665	136612	178329	Elevated	0.384454	menC; O-succinylbenzoate synthase [EC:4.2.1.113]
K00437	-4.99857	-6.55984	-3.95587	0.0319384	0.0784351	289.5	2059.33	Elevated	2.83054	hydB; [NiFe] hydrogenase large subunit [EC:1.12.2.1]
K07387	-3.90933	-4.74564	-3.47874	0.0334178	0.0784073	480.17	3082.65	Elevated	2.68255	K07387; putative metalloprotease [EC:3.4.24.-]
K00112	-3.17209	-3.47055	-3.01758	0.029951	0.0783638	876.23	3933.03	Elevated	2.16626	glpB; glycerol-3-phosphate dehydrogenase subunit B [EC:1.1.5.3]
K15232	-2.41676	-2.8713	-2.25816	0.0339552	0.0783365	1485	9628	Elevated	2.69677	ccsA; citryl-CoA synthetase large subunit [EC:6.2.1.18]
K13778	2.06209	2.45643	1.66074	0.0344059	0.0783196	46696.9	76206.8	Elevated	0.706591	atuC; geranyl-CoA carboxylase beta subunit [EC:6.4.1.5]
K13641	2.9519	3.07311	2.62937	0.0344136	0.0783077	76120.2	151963	Elevated	0.997366	iclR; IclR family transcriptional regulator. acetate operon repressor
K04058	-5.10389	-5.53451	-4.75017	0.0294326	0.0782686	193.26	1219.67	Elevated	2.65788	yscW. sctW; type III secretion protein W
K00995	5.23413	5.38734	5.08175	0.0344121	0.0782634	563056	814312	Elevated	0.532302	pgsA. PGS1; CDP-diacylglycerol---glycerol-3-phosphate 3-phosphatidyltransferase [EC:2.7.8.5]
K00132	1.72365	1.8107	1.44366	0.0343472	0.0782203	76500.9	64896	Ambient	-0.237347	E1.2.1.10; acetaldehyde dehydrogenase (acetylating) [EC:1.2.1.10]
K19776	1.85043	2.31683	1.45749	0.0343215	0.0782121	41883	61041.8	Elevated	0.543432	dgoR; GntR family transcriptional regulator. galactonate operon transcriptional repressor
K07588	4.93744	5.11488	4.84998	0.0343291	0.0782091	439946	706187	Elevated	0.682723	argK; LAO/AO transport system kinase [EC:2.7.-.-]
K01821	4.08563	4.37379	3.73177	0.0343545	0.0781952	180633	344273	Elevated	0.930493	praC. xylH; 4-oxalocrotonate tautomerase [EC:5.3.2.6]
K11936	-2.07662	-2.37011	-1.7693	0.0339459	0.0781604	1985.84	12729.8	Elevated	2.68039	pgaC. icaA; poly-beta-1.6-N-acetyl-D-glucosamine synthase [EC:2.4.1.-]
K11902	3.13645	3.24905	2.7453	0.0342857	0.0781547	89893.8	174839	Elevated	0.959735	impA; type VI secretion system protein ImpA
K03570	4.80395	4.99435	4.67991	0.034248	0.0780972	430371	601883	Elevated	0.483902	mreC; rod shape-determining protein MreC
K18373	-3.76808	-4.44163	-3.59228	0.0328724	0.0780948	638.17	4174.88	Elevated	2.70972	hrpB1; type III secretion protein HrpB1
K10540	-3.76191	-3.33638	-4.11995	0.0328588	0.0780923	995	1238.87	Elevated	0.316256	mglB; methyl-galactoside transport system substrate-binding protein
K03852	-3.69605	-4.36727	-3.3984	0.033123	0.0780346	588.34	3020.2	Elevated	2.35992	xsc; sulfoacetaldehyde acetyltransferase [EC:2.3.3.15]
K16012	2.1725	2.29341	1.96861	0.0341949	0.0780328	53051.6	96874.1	Elevated	0.868714	cydC; ATP-binding cassette. subfamily C. bacterial CydC
K03525	4.81136	5.03741	4.72089	0.0341737	0.0780058	431381	609704	Elevated	0.499144	coaX; type III pantothenate kinase [EC:2.7.1.33]
K02674	0.744573	0.635604	0.810301	0.034097	0.077987	14994.8	72267.5	Elevated	2.26889	pilY1; type IV pilus assembly protein PilY1
K03925	4.99849	5.15659	4.81643	0.0341382	0.0779725	465193	684960	Elevated	0.55819	mraZ; MraZ protein
K03924	5.72249	5.86901	5.64323	0.0341034	0.0778913	735828	1.22556e+06	Elevated	0.735999	moxR; MoxR-like ATPase [EC:3.6.3.-]
K18235	2.13796	2.48824	1.70907	0.0340284	0.0778439	47688.8	81310.6	Elevated	0.769794	vgb; virginiamycin B lyase [EC:4.2.99.-]
K06862	2.07826	2.24194	1.87266	0.0340284	0.0778238	88071	85572	Ambient	-0.0415282	ehbQ; energy-converting hydrogenase B subunit Q
K02617	-1.79236	-1.95749	-1.44994	0.0332554	0.0778219	2516	10806.7	Elevated	2.10272	paaY; phenylacetic acid degradation protein
K01808	4.77352	5.02042	4.67158	0.0340206	0.0778161	422054	580381	Elevated	0.459572	rpiB; ribose 5-phosphate isomerase B [EC:5.3.1.6]
K02688	-2.71123	-2.92858	-2.47123	0.0332926	0.0777771	1301.23	6854.67	Elevated	2.39721	prpR; transcriptional regulator. propionate catabolism operon regulatory protein
K05898	1.97869	2.4129	1.61132	0.0339642	0.0777658	44930.5	68151.5	Elevated	0.60105	kstD; 3-oxosteroid 1-dehydrogenase [EC:1.3.99.4]
K08728	-5.93349	-9.89373	-5.62877	0.0255522	0.0777539	93	998	Elevated	3.42374	E2.4.2.6; nucleoside deoxyribosyltransferase [EC:2.4.2.6]
K01425	3.33497	3.71675	2.94177	0.0339275	0.0777039	111346	186937	Elevated	0.7475	glsA. GLS; glutaminase [EC:3.5.1.2]
K00848	2.3776	2.53305	2.31989	0.0338999	0.0776916	99887.7	110805	Elevated	0.149645	rhaB; rhamnulokinase [EC:2.7.1.5]
K10002	2.32933	2.64297	1.97226	0.0339299	0.0776753	54295.2	101312	Elevated	0.899907	gltK. aatM; glutamate/aspartate transport system permease protein
K13060	2.94812	3.38389	2.54842	0.0338484	0.0776073	88678.3	135910	Elevated	0.616001	lasI. luxI; acyl homoserine lactone synthase [EC:2.3.1.184]
K10003	2.32535	2.64299	1.96989	0.0338562	0.0776007	54295.2	101312	Elevated	0.899907	gltJ. aatQ; glutamate/aspartate transport system permease protein
K07256	1.86829	2.32948	1.44736	0.0338456	0.0775966	42020	61914.8	Elevated	0.559209	tauY; taurine dehydrogenase large subunit [EC:1.4.2.-]
K01886	4.01762	4.18462	3.8494	0.0338309	0.0775894	282243	335083	Elevated	0.247579	QARS. glnS; glutaminyl-tRNA synthetase [EC:6.1.1.18]
K01677	0.648041	0.813137	0.545007	0.0338474	0.0775667	16669.1	29222.3	Elevated	0.809895	E4.2.1.2AA. fumA; fumarate hydratase subunit alpha [EC:4.2.1.2]
K17103	4.84302	5.04955	4.81059	0.0337711	0.0775019	439674	662007	Elevated	0.590412	CHO1. pssA; CDP-diacylglycerol---serine O-phosphatidyltransferase [EC:2.7.8.8]
K10254	2.89038	3.34869	2.45938	0.0337588	0.0774746	85320	126292	Elevated	0.565811	ohyA. sph; oleate hydratase [EC:4.2.1.53]
K01501	2.74566	2.79013	2.59766	0.0336784	0.0774205	122881	153876	Elevated	0.324512	E3.5.5.1; nitrilase [EC:3.5.5.1]
K07122	0.276311	0.211671	0.398749	0.0336434	0.0774131	11107	53126	Elevated	2.25795	mlaB; phospholipid transport system transporter-binding protein
K03288	2.09454	2.46237	1.69115	0.0337101	0.077397	46913.2	77473.6	Elevated	0.723711	citA. tcuC; MFS transporter. MHS family. citrate/tricarballylate:H+ symporter
K06991	1.93072	2.29871	1.69375	0.0336517	0.0773549	43946.6	74669.2	Elevated	0.764761	K06991; uncharacterized protein
K05518	-1.48714	-1.64598	-1.43886	0.0335605	0.0772956	2668.91	15991.4	Elevated	2.58298	rsbX; phosphoserine phosphatase RsbX [EC:3.1.3.3]
K07215	2.09283	2.51653	1.65677	0.0335869	0.0772671	48050.8	75268.2	Elevated	0.647478	pigA. hemO; heme oxygenase (biliverdin-IX-beta and delta-forming) [EC:1.14.99.58]
K17838	2.05861	2.48708	1.69887	0.0335497	0.0772244	47712.8	75831.3	Elevated	0.668417	oxa; beta-lactamase class D [EC:3.5.2.6]
K14441	4.72908	4.80686	4.56589	0.033491	0.0771846	395562	546434	Elevated	0.466143	rimO; ribosomal protein S12 methylthiotransferase [EC:2.8.4.4]
K03307	4.96457	5.15237	4.82962	0.0334902	0.0771647	542180	626694	Elevated	0.20899	TC.SSS; solute:Na+ symporter. SSS family
K02499	4.2424	4.4104	4.17867	0.0334696	0.0771348	312581	381382	Elevated	0.287005	yabN; tetrapyrrole methylase family protein / MazG family protein
K09920	-1.86696	-2.08299	-1.75469	0.0330792	0.0771263	2397.84	14737.1	Elevated	2.61965	K09920; uncharacterized protein
K11688	3.07197	3.50322	2.73849	0.0334602	0.077125	96665.6	158202	Elevated	0.710694	dctP; C4-dicarboxylate-binding protein DctP
K07172	-1.89778	-2.03502	-1.6047	0.0330596	0.0771189	2415.52	9107.75	Elevated	1.91476	mazE. chpAI; antitoxin MazE
K14673	-7.67594	-9.03493	-6.54542	0.026336	0.0771079	40.92	523.26	Elevated	3.67665	whiEII; putative monooxygenase
K03671	5.58588	5.68407	5.34651	0.0334195	0.0770898	689184	1.00002e+06	Elevated	0.537068	trxA; thioredoxin 1
K15777	3.04031	3.2948	2.91054	0.0334139	0.0770701	86834.5	188590	Elevated	1.11891	DOPA; 4.5-DOPA dioxygenase extradiol [EC:1.13.11.-]
K07400	-1.90493	-2.04251	-1.67555	0.0329304	0.0770567	2407.84	13929.5	Elevated	2.53234	nfuA; Fe/S biogenesis protein NfuA
K16050	0.080147	0.199354	-0.426188	0.0334195	0.0770541	11578.7	17600.5	Elevated	0.604147	hsaD; 4.5:9.10-diseco-3-hydroxy-5.9.17-trioxoandrosta-1(10).2-diene-4-oate hydrolase [EC:3.7.1.17]
K03465	2.96806	3.18681	2.83505	0.0334215	0.0770384	89329.5	157956	Elevated	0.822313	thyX. thy1; thymidylate synthase (FAD) [EC:2.1.1.148]
K18541	2.9248	3.35357	2.52447	0.03332	0.0769763	86750.8	135266	Elevated	0.640849	mdlY; mandelamide amidase [EC:3.5.1.86]
K07153	-1.9161	-2.04633	-1.75978	0.0326572	0.0769748	2371.84	13569.5	Elevated	2.51629	hflD; high frequency lysogenization protein
K13525	-3.26932	-3.74361	-3.05127	0.032149	0.0769445	812.75	3597.23	Elevated	2.146	VCP. CDC48; transitional endoplasmic reticulum ATPase
K05515	4.86244	5.08334	4.76928	0.0333033	0.0769393	442965	633407	Elevated	0.515941	mrdA; penicillin-binding protein 2 [EC:3.4.16.4]
K04940	2.12954	2.51155	1.78652	0.0333549	0.076933	48846.5	82322.5	Elevated	0.753032	odh; opine dehydrogenase [EC:1.5.1.28]
K02564	1.5563	1.70081	1.42842	0.0333499	0.0769058	33680.6	51604.1	Elevated	0.615568	nagB. GNPDA; glucosamine-6-phosphate deaminase [EC:3.5.99.6]
K14060	-0.547536	-0.303742	-0.78685	0.0331999	0.0768848	11067.4	14056.5	Elevated	0.344923	pinR; putative DNA-invertase from lambdoid prophage Rac
K06925	4.84412	5.07096	4.74032	0.0332581	0.076877	438710	620500	Elevated	0.500165	tsaE; tRNA threonylcarbamoyladenosine biosynthesis protein TsaE
K06021	-3.60633	-3.3225	-4.05476	0.0277215	0.076857	940	1205	Elevated	0.3583	E3.6.3.27; phosphate-transporting ATPase [EC:3.6.3.27]
K15768	-2.83918	-2.30739	-3.52567	0.0330328	0.0768522	2186	1992	Ambient	-0.134076	tsaM; p-toluenesulfonate methyl-monooxygenase oxygenase component TsaM [EC:1.14.13.-]
K02012	4.87451	5.02841	4.78529	0.0332658	0.0768256	329872	721205	Elevated	1.12851	afuA. fbpA; iron(III) transport system substrate-binding protein
K13015	3.37907	3.48151	3.2456	0.0332023	0.0767936	156183	214884	Elevated	0.460319	wbpA; UDP-N-acetyl-D-glucosamine dehydrogenase [EC:1.1.1.136]
K14658	1.88293	2.34419	1.473	0.0332086	0.0767873	43005	63942	Elevated	0.572259	nodA; nodulation protein A [EC:2.3.1.-]
K03810	-2.12997	-1.67516	-2.46506	0.0329822	0.0767724	3601.67	3611.3	Elevated	0.00385227	mviM; virulence factor
K07098	4.56755	4.6738	4.4303	0.0331302	0.0767402	367298	499722	Elevated	0.444172	K07098; uncharacterized protein
K01582	-1.58908	-1.98134	-1.39789	0.0329712	0.076718	2580.55	18073.6	Elevated	2.80813	E4.1.1.18. ldcC. cadA; lysine decarboxylase [EC:4.1.1.18]
K01184	2.18578	2.47335	1.59779	0.0331475	0.0767006	47495.8	69850.6	Elevated	0.556473	E3.2.1.15; polygalacturonase [EC:3.2.1.15]
K03656	0.23497	0.13824	0.318943	0.0329907	0.0765624	10882.5	54410.9	Elevated	2.32188	rep; ATP-dependent DNA helicase Rep [EC:3.6.4.12]
K18123	2.19375	2.33643	1.95219	0.0329448	0.0764758	93010	90623.6	Ambient	-0.0374984	HOGA1; 4-hydroxy-2-oxoglutarate aldolase [EC:4.1.3.16]
K07673	-1.26341	-1.42332	-1.12752	0.0327693	0.0762853	3323.85	17314.4	Elevated	2.38104	narX; two-component system. NarL family. nitrate/nitrite sensor histidine kinase NarX [EC:2.7.13.3]
K07491	3.52496	3.60869	3.23156	0.0328054	0.0762665	113697	228653	Elevated	1.00796	K07491; putative transposase
K00008	4.23086	4.42944	4.12764	0.0326966	0.0762277	294604	404302	Elevated	0.456658	SORD. gutB; L-iditol 2-dehydrogenase [EC:1.1.1.14]
K16173	1.77345	1.85007	1.52104	0.0327385	0.0762263	77732.9	67155.3	Ambient	-0.211024	acd; glutaryl-CoA dehydrogenase (non-decarboxylating) [EC:1.3.99.32]
K17285	2.07969	2.45852	1.69547	0.0326668	0.0761057	47152.5	76625.4	Elevated	0.700488	SELENBP1; selenium-binding protein 1
K13057	-1.90614	-2.38791	-1.67154	0.032323	0.0759713	2003	12820.5	Elevated	2.67822	treT; trehalose synthase [EC:2.4.1.245]
K02429	2.40355	2.70167	1.84118	0.0325237	0.0759523	61158.5	81975.6	Elevated	0.422641	fucP; MFS transporter. FHS family. L-fucose permease
K10907	3.4208	3.70112	3.30884	0.0324548	0.0759015	168887	218227	Elevated	0.369773	K10907; aminotransferase [EC:2.6.1.-]
K12989	2.01369	2.4243	1.63456	0.0324958	0.0758808	45869.5	72200	Elevated	0.654464	lpcC; mannosyltransferase [EC:2.4.1.-]
K07705	2.36698	2.57746	2.32589	0.0324252	0.0758564	99113.9	106860	Elevated	0.108566	lytT. lytR; two-component system. LytTR family. response regulator LytT
K10549	-5.94842	-9.81777	-5.62193	0.0251835	0.0758043	93	926	Elevated	3.31571	alsB; D-allose transport system substrate-binding protein
K14666	1.88191	2.34422	1.47427	0.0324173	0.0757905	42863	63311	Elevated	0.562723	nodC; N-acetylglucosaminyltransferase [EC:2.4.1.-]
K01678	0.639727	0.815315	0.542027	0.032476	0.0757634	16669.1	29177.7	Elevated	0.807688	E4.2.1.2AB. fumB; fumarate hydratase subunit beta [EC:4.2.1.2]
K09788	2.75256	3.02032	2.41993	0.0323969	0.0757324	73748.4	140998	Elevated	0.934993	prpF; 2-methylaconitate isomerase [EC:5.3.3.-]
K02423	-0.194002	-0.338689	-0.0121078	0.0323078	0.0756376	7240.92	39527.3	Elevated	2.44861	fliT; flagellar protein FliT
K17754	-3.56483	-3.23103	-4.00876	0.0258137	0.0756013	995	1223	Elevated	0.297656	cpnA; cyclopentanol dehydrogenase [EC:1.1.1.163]
K01813	-1.91711	-1.63301	-2.12121	0.0318508	0.075534	3786	3833.62	Elevated	0.0180329	rhaA; L-rhamnose isomerase [EC:5.3.1.14]
K08151	2.13187	2.68339	2.00036	0.0322697	0.0755228	56194.9	101109	Elevated	0.847404	tetA; MFS transporter. DHA1 family. tetracycline resistance protein
K01416	-6.88933	-7.7944	-5.80969	0.0234021	0.0755082	44.67	811.03	Elevated	4.18238	snpA; snapalysin [EC:3.4.24.77]
K07592	-3.59827	-3.34692	-4.03796	0.0259625	0.0754256	938	1167	Elevated	0.315145	tdcA; LysR family transcriptional regulator. tdc operon transcriptional activator
K01658	4.94789	5.07422	4.74256	0.0320546	0.0754199	450212	653092	Elevated	0.536682	trpG; anthranilate synthase component II [EC:4.1.3.27]
K07147	3.8788	4.02421	3.77771	0.032037	0.0753482	205239	336559	Elevated	0.713557	msrP; methionine sulfoxide reductase catalytic subunit [EC:1.8.-.-]
K17051	-6.27356	-8.31216	-5.45754	0.0227804	0.0752591	99	1441	Elevated	3.8635	clrb. serB; complex iron-sulfur molybdoenzyme family reductase subunit beta
K03721	-4.94568	-5.33562	-4.61179	0.0280985	0.0752391	255.12	1081.12	Elevated	2.08328	tyrR; transcriptional regulator of aroF. aroG. tyrA and aromatic amino acid transport
K15342	2.72687	2.81662	2.6339	0.0319831	0.0751756	74022.5	131335	Elevated	0.827211	cas1; CRISP-associated protein Cas1
K18778	0.019282	-0.0969149	0.178315	0.0317978	0.0751749	9685.17	46925.1	Elevated	2.27651	zapD; cell division protein ZapD
K00675	1.65114	2.00219	1.56128	0.0320055	0.0751397	39666.2	75622.6	Elevated	0.930909	nhoA; N-hydroxyarylamine O-acetyltransferase [EC:2.3.1.118]
K07300	3.69597	3.94397	3.45081	0.0318983	0.0751299	139530	279187	Elevated	1.00065	chaA. CAX; Ca2+:H+ antiporter
K01727	-6.25309	-7.18262	-5.37309	0.0268946	0.0751263	143.67	916.68	Elevated	2.67366	hysA. hylA. hylB; hyaluronate lyase [EC:4.2.2.1]
K01210	3.48404	3.92299	3.07553	0.0318404	0.0751217	128782	194545	Elevated	0.595179	E3.2.1.58; glucan 1.3-beta-glucosidase [EC:3.2.1.58]
K03686	5.76457	5.95534	5.66647	0.0317861	0.0751141	868603	1.16579e+06	Elevated	0.424535	dnaJ; molecular chaperone DnaJ
K00185	3.75851	3.95925	3.67336	0.0317982	0.0750643	201121	296972	Elevated	0.562259	K00185; prokaryotic molybdopterin-containing oxidoreductase family. membrane subunit
K00500	2.92857	3.1468	2.66871	0.0318851	0.075049	81759.9	159979	Elevated	0.968416	phhA. PAH; phenylalanine-4-hydroxylase [EC:1.14.16.1]
K09801	0.402938	0.328595	0.518498	0.0318244	0.0750095	12199.2	59429.7	Elevated	2.2844	K09801; uncharacterized protein
K02003	6.82387	7.02408	6.73225	0.0317035	0.0750017	1.62673e+06	2.51169e+06	Elevated	0.626686	ABC.CD.A; putative ABC transport system ATP-binding protein
K07722	2.55804	2.72228	2.14128	0.0318132	0.0749771	59858.4	98567.7	Elevated	0.719562	nikR; CopG family transcriptional regulator. nickel-responsive regulator
K02439	-5.07751	-5.71152	-4.73335	0.028186	0.0749526	214.34	1094.79	Elevated	2.35268	glpE; thiosulfate sulfurtransferase [EC:2.8.1.1]
K18662	-1.7292	-1.93902	-1.60672	0.0313951	0.0749193	2408.5	14530.7	Elevated	2.5929	matB; malonyl-CoA/methylmalonyl-CoA synthetase [EC:6.2.1.-]
K14657	1.93102	2.40043	1.54174	0.031729	0.0748779	44724	67731.5	Elevated	0.598778	nodD; LysR family transcriptional regulator. nod-box dependent transcriptional activator
K08977	1.93988	2.35339	1.54647	0.0316892	0.0748038	43754.6	64727.4	Elevated	0.564942	cruF; bisanhydrobacterioruberin hydratase [EC:4.2.1.161]
K05837	4.84024	5.05802	4.74562	0.0315642	0.074789	437875	615817	Elevated	0.491982	rodA. mrdB; rod shape determining protein RodA
K16013	1.96952	2.13427	1.70681	0.0316119	0.0747556	48437.6	78510.1	Elevated	0.69675	cydD; ATP-binding cassette. subfamily C. bacterial CydD
K01826	3.14477	3.55315	2.79807	0.0315478	0.0747063	100720	166823	Elevated	0.727973	hpaF. hpcD; 5-carboxymethyl-2-hydroxymuconate isomerase [EC:5.3.3.10]
K13665	1.87251	2.32891	1.45863	0.0315645	0.0746468	42343	61524	Elevated	0.539026	gumL; pyruvyltransferase
K16080	2.53722	2.85095	2.17879	0.03158	0.0746416	64507.7	111624	Elevated	0.791104	mnoP; high affinity Mn2+ porin
K05549	1.94347	2.37019	1.57518	0.0315628	0.0746076	44083.3	68076.1	Elevated	0.626916	benA-xylX; benzoate/toluate 1.2-dioxygenase subunit alpha [EC:1.14.12.10 1.14.12.-]
K06879	-0.122932	-0.20822	0.00659723	0.0313888	0.0745973	8521.18	40478.4	Elevated	2.24803	queF; 7-cyano-7-deazaguanine reductase [EC:1.7.1.13]
K07038	3.36018	3.44496	3.09052	0.0313432	0.0744967	161477	203906	Elevated	0.336578	K07038; inner membrane protein
K03229	2.92513	3.35557	2.52161	0.0313858	0.0744912	87487	139781	Elevated	0.676027	yscU. sctU. hrcU. ssaU; type III secretion protein U
K18929	3.47657	3.6948	3.41286	0.0314007	0.0744539	130798	255384	Elevated	0.965327	lldF; L-lactate dehydrogenase complex protein LldF
K18547	-8.85907	-10.4976	-8.07579	0.0233107	0.0744096	13.84	287.36	Elevated	4.37594	sprD; streptogrisin D [EC:3.4.21.-]
K03223	2.89884	3.34803	2.49476	0.0313325	0.0744032	86131.3	129704	Elevated	0.590611	yscL. sctL; type III secretion protein L
K09951	2.59146	2.73709	2.52209	0.0313362	0.0743576	67975.5	119957	Elevated	0.819426	cas2; CRISPR-associated protein Cas2
K18145	1.91404	2.3595	1.50777	0.0312928	0.0743008	43632.2	63782.8	Elevated	0.547771	adeA; membrane fusion protein. multidrug efflux system
K07771	-2.43929	-2.66373	-2.29835	0.0299017	0.0742947	1501.58	9008.04	Elevated	2.58473	basR; two-component system. OmpR family. response regulator BasR
K08987	2.57072	2.91316	2.31326	0.0312431	0.0742697	65190.3	109804	Elevated	0.752196	K08987; putative membrane protein
K07262	0.0903266	-0.00775843	0.292053	0.0311611	0.0742561	9576.52	48378.7	Elevated	2.3368	pbpG; serine-type D-Ala-D-Ala endopeptidase (penicillin-binding protein 7) [EC:3.4.21.-]
K00886	1.80203	2.14632	1.62891	0.031219	0.0741878	39239.6	71772.8	Elevated	0.871126	ppgK; polyphosphate glucokinase [EC:2.7.1.63]
K06720	1.86395	2.32566	1.48316	0.0311698	0.0741576	42278	63100	Elevated	0.577733	ectC; L-ectoine synthase [EC:4.2.1.108]
K07130	0.4032	0.320944	0.579956	0.02944	0.074139	12054.1	37923.8	Elevated	1.65358	kynB; arylformamidase [EC:3.5.1.9]
K02914	4.84598	5.02472	4.66418	0.0310195	0.0740829	433510	617560	Elevated	0.510515	RP-L34. MRPL34. rpmH; large subunit ribosomal protein L34
K01584	3.16965	3.48781	2.76012	0.0310682	0.074063	97676.7	172927	Elevated	0.824077	adiA; arginine decarboxylase [EC:4.1.1.19]
K01950	4.76867	4.97774	4.68001	0.0308912	0.0739371	410569	593529	Elevated	0.531691	E6.3.5.1. NADSYN1. QNS1. nadE; NAD+ synthase (glutamine-hydrolysing) [EC:6.3.5.1]
K02068	-1.77933	-2.04717	-1.52017	0.0304322	0.0738771	2445.56	12283.6	Elevated	2.32849	ABC.X2.A; putative ABC transport system ATP-binding protein
K18146	1.91623	2.35393	1.49487	0.0309321	0.0738478	43643.8	63787.1	Elevated	0.547489	adeB; multidrug efflux pump
K04027	1.93556	1.9637	1.73257	0.0307926	0.0737248	84465.6	75209.1	Ambient	-0.167456	eutM; ethanolamine utilization protein EutM
K10844	-2.39412	-2.52229	-2.08052	0.0296523	0.073709	1615.09	10191.2	Elevated	2.65764	ERCC2. XPD; DNA excision repair protein ERCC-2 [EC:3.6.4.12]
K02362	-4.93486	-5.29855	-4.78428	0.028635	0.0736897	241.34	1244.17	Elevated	2.36604	entD; enterobactin synthetase component D [EC:6.3.2.14 2.7.8.-]
K03225	2.89416	3.34493	2.49728	0.0307647	0.073666	86219	133248	Elevated	0.628033	yscQ. sctQ. hrcQ. ssaQ. spaO; type III secretion protein Q
K01035	1.88298	2.34267	1.47363	0.0307573	0.0736518	42825.2	63202.7	Elevated	0.561525	atoA; acetate CoA/acetoacetate CoA-transferase beta subunit [EC:2.8.3.8 2.8.3.9]
K17225	0.749846	0.926912	0.668246	0.0307346	0.0735643	21771.1	39271.6	Elevated	0.851073	soxC; sulfane dehydrogenase subunit SoxC
K11084	-4.01379	-4.62352	-3.55454	0.0295121	0.0735549	543.09	3716.57	Elevated	2.77471	phnT; 2-aminoethylphosphonate transport system ATP-binding protein
K01031	1.38855	1.48478	1.16533	0.03071	0.0735498	33071.7	55329.8	Elevated	0.74246	pcaI; 3-oxoadipate CoA-transferase. alpha subunit [EC:2.8.3.6]
K10025	-3.16388	-3.76509	-2.9076	0.0286249	0.0735357	923.17	4964.75	Elevated	2.42705	aotP; arginine/ornithine transport system ATP-binding protein [EC:3.6.3.-]
K01839	3.13254	3.1957	2.8799	0.0306115	0.0735217	136168	178162	Elevated	0.387806	deoB; phosphopentomutase [EC:5.4.2.7]
K18242	-1.58861	-1.68426	-1.39518	0.0297584	0.0735092	2697	15855	Elevated	2.55551	nagG; salicylate 5-hydroxylase large subunit [EC:1.14.13.172]
K00598	3.41114	3.60418	3.17581	0.0306912	0.0734998	112220	220815	Elevated	0.976504	tam; trans-aconitate 2-methyltransferase [EC:2.1.1.144]
K02478	2.89426	3.14283	2.78787	0.0305886	0.073495	125033	159066	Elevated	0.34731	K02478; two-component system. LytTR family. sensor kinase [EC:2.7.13.3]
K00772	4.84175	5.07864	4.73646	0.0304815	0.0733766	425977	623358	Elevated	0.549287	mtaP. MTAP; 5'-methylthioadenosine phosphorylase [EC:2.4.2.28]
K19416	0.990551	0.878726	1.09241	0.0305911	0.0733642	17811.2	79871.5	Elevated	2.1649	yccA; modulator of FtsH protease
K17893	1.11546	1.54242	0.850962	0.0305938	0.0733588	29177	48860	Elevated	0.743822	AOX1. AOX2; ubiquinol oxidase [EC:1.10.3.11]
K01840	3.92237	4.03924	3.8558	0.0304288	0.0732975	211714	337064	Elevated	0.670902	manB; phosphomannomutase [EC:5.4.2.8]
K19171	-2.45557	-2.13335	-3.13495	0.0300647	0.0732889	2681.5	2521.42	Ambient	-0.0888038	dndD; DNA sulfur modification protein DndD
K03220	2.88193	3.33222	2.48173	0.0303989	0.0732099	85521.8	131096	Elevated	0.616256	yscD. sctD. ssaD; type III secretion protein D
K01034	1.8866	2.34624	1.47945	0.0303849	0.0731491	42877.2	63380.4	Elevated	0.563826	atoD; acetate CoA/acetoacetate CoA-transferase alpha subunit [EC:2.8.3.8 2.8.3.9]
K02854	-2.03251	-1.64063	-2.24665	0.0298325	0.0731351	3580	3928.87	Elevated	0.134155	rhaR; AraC family transcriptional regulator. L-rhamnose operon transcriptional activator RhaR
K03305	2.81197	3.21184	2.69742	0.030394	0.0731031	82557.1	159913	Elevated	0.953823	TC.POT; proton-dependent oligopeptide transporter. POT family
K03746	3.3531	3.71091	3.03298	0.0303243	0.0730593	114951	219237	Elevated	0.931472	hns; DNA-binding protein H-NS
K04335	-5.29277	-6.60371	-4.61839	0.0293943	0.0730328	240	1023	Elevated	2.0917	csgB; minor curlin subunit
K06377	-2.12241	-2.32589	-2.05046	0.028995	0.0730033	1827.45	9159.31	Elevated	2.32541	spo0M; sporulation-control protein
K00938	-2.71466	-2.83609	-2.63537	0.0294913	0.0729795	1170.69	7705.44	Elevated	2.71852	E2.7.4.2. mvaK2; phosphomevalonate kinase [EC:2.7.4.2]
K03778	1.47635	1.57759	1.39284	0.0302106	0.0729141	37065.2	54253.3	Elevated	0.549646	ldhA; D-lactate dehydrogenase [EC:1.1.1.28]
K07505	1.87055	2.34018	1.4436	0.0302182	0.0729015	42434.5	61301.5	Elevated	0.530685	repA; regulatory protein RepA
K04033	3.91895	4.36771	3.5184	0.0301366	0.0728959	175418	261911	Elevated	0.578279	eutR; AraC family transcriptional regulator. ethanolamine operon transcriptional activator
K01577	2.03292	2.45069	1.60108	0.0301871	0.0728346	45781.2	69510.8	Elevated	0.602484	oxc; oxalyl-CoA decarboxylase [EC:4.1.1.8]
K19170	-2.73783	-2.27304	-3.45712	0.0295127	0.0727254	2283.18	2147.96	Ambient	-0.0880775	dndC; DNA sulfur modification protein DndC
K03224	2.94175	3.37005	2.53779	0.0300549	0.0727129	88032.5	140082	Elevated	0.670163	yscN. sctN. hrcN. ssaN; ATP synthase in type III secretion protein N [EC:3.6.3.14]
K02657	0.136211	0.0146152	0.188962	0.0298353	0.0725922	9063.92	49783.1	Elevated	2.45745	pilG; twitching motility two-component system response regulator PilG
K10192	-4.9759	-5.66837	-4.52393	0.0279123	0.0725361	236	2014	Elevated	3.0932	togB; oligogalacturonide transport system substrate-binding protein
K01453	3.13901	3.53419	2.81355	0.0299057	0.0725316	98982.2	167270	Elevated	0.756935	nylB; 6-aminohexanoate-oligomer exohydrolase [EC:3.5.1.46]
K14057	-3.60904	-3.31555	-4.0416	0.0234345	0.0724871	943	1163	Elevated	0.302521	abgR; LysR family transcriptional regulator. regulator of abg operon
K01667	-1.7864	-1.41105	-2.02283	0.0292416	0.0724858	4185.89	5176.25	Elevated	0.306373	tnaA; tryptophanase [EC:4.1.99.1]
K17880	1.9703	2.39356	1.53711	0.0299022	0.0724808	44292	64850	Elevated	0.55006	hyg; hygromycin-B 7''-O-kinase [EC:2.7.1.119]
K02496	0.1604	0.0976938	0.226381	0.029586	0.072454	10008.6	50505.6	Elevated	2.3352	hemX; uroporphyrin-III C-methyltransferase [EC:2.1.1.107]
K00756	3.19682	3.3565	3.11949	0.029821	0.0724432	148975	185916	Elevated	0.319579	pdp; pyrimidine-nucleoside phosphorylase [EC:2.4.2.2]
K07005	3.37587	3.45738	3.11479	0.0298668	0.0723674	105549	197434	Elevated	0.903461	K07005; uncharacterized protein
K00759	4.98141	5.15875	4.84032	0.0297191	0.0723568	462236	675940	Elevated	0.548267	APRT. apt; adenine phosphoribosyltransferase [EC:2.4.2.7]
K01338	5.83445	6.00181	5.76486	0.0297162	0.072331	848684	1.24434e+06	Elevated	0.552081	lon; ATP-dependent Lon protease [EC:3.4.21.53]
K00407	3.4668	3.63341	3.37334	0.0298203	0.0723249	121290	268429	Elevated	1.14608	ccoQ; cytochrome c oxidase cbb3-type subunit IV
K00782	3.98807	4.1214	3.86721	0.0297292	0.0723217	220020	344788	Elevated	0.648077	lldG; L-lactate dehydrogenase complex protein LldG
K01766	-4.79888	-5.49788	-4.39967	0.0237457	0.0723044	235.34	1304.12	Elevated	2.47026	csdA; cysteine sulfinate desulfinase [EC:4.4.1.-]
K04768	1.70691	1.91937	1.54479	0.029753	0.0722883	40668.5	59234.7	Elevated	0.542532	acuC; acetoin utilization protein AcuC
K00230	-1.22911	-1.46004	-1.07816	0.0294205	0.0722854	3194	19088.3	Elevated	2.57925	hemG; menaquinone-dependent protoporphyrinogen oxidase [EC:1.3.5.3]
K18928	3.91678	4.02874	3.77312	0.0296186	0.0721761	207936	323912	Elevated	0.63946	lldE; L-lactate dehydrogenase complex protein LldE
K03227	2.9081	3.34445	2.51072	0.0296455	0.0721702	86750.5	137362	Elevated	0.663043	yscS. sctS. hrcS. ssaS; type III secretion protein S
K08963	4.84791	5.07311	4.75004	0.0295284	0.0720915	431766	599706	Elevated	0.474005	mtnA; methylthioribose-1-phosphate isomerase [EC:5.3.1.23]
K13810	3.07175	3.22499	2.76689	0.0295703	0.0720529	87702.2	158063	Elevated	0.849819	tal-pgi; transaldolase / glucose-6-phosphate isomerase [EC:2.2.1.2 5.3.1.9]
K03230	2.93649	3.35932	2.52768	0.029572	0.0720498	87747	140173	Elevated	0.675786	yscV. sctV. hrcV. ssaV. invA; type III secretion protein V
K18197	-1.28486	-0.772296	-1.62057	0.0292279	0.0720026	6054.83	6507.26	Elevated	0.103964	yesW; rhamnogalacturonan endolyase [EC:4.2.2.23]
K15923	2.0773	2.34763	1.68157	0.0295559	0.0719928	46272.2	71086.4	Elevated	0.619429	AXY8. FUC95A. afcA; alpha-L-fucosidase 2 [EC:3.2.1.51]
K19731	1.96361	2.43185	1.52085	0.0295334	0.0719593	45414.9	66530.8	Elevated	0.550855	cciR; LuxR family transcriptional regulator. quorum-sensing system regulator CciR
K02656	0.176655	0.0869938	0.24433	0.0289907	0.0719456	10133.9	51107.8	Elevated	2.33435	pilF; type IV pilus assembly protein PilF
K03219	1.95484	2.37887	1.58431	0.0295359	0.0719378	44825	75581.2	Elevated	0.753723	yscC. sctC. ssaC; type III secretion protein C
K00857	3.49417	3.60745	3.38903	0.0294436	0.0719338	166754	242193	Elevated	0.538441	tdk. TK; thymidine kinase [EC:2.7.1.21]
K01664	2.67091	2.91085	2.56368	0.0295097	0.0719278	73261.8	117489	Elevated	0.68139	pabA; para-aminobenzoate synthetase component II [EC:2.6.1.85]
K19428	-4.50026	-5.05153	-4.30926	0.0254768	0.071894	305.35	4013.04	Elevated	3.71616	epsL; sugar transferase EpsL [EC:2.-.-.-]
K19172	-2.62716	-2.23223	-3.29584	0.0287777	0.0718847	2363	2397.96	Elevated	0.021188	dndE; DNA sulfur modification protein DndE
K06907	2.00557	2.1844	1.96187	0.0288447	0.0718703	45845.4	104270	Elevated	1.18548	K06907; uncharacterized protein
K03228	2.91802	3.35119	2.5322	0.0294051	0.0718689	87204	138779	Elevated	0.670322	yscT. sctT. hrcT. ssaT; type III secretion protein T
K01708	2.65948	2.77585	2.19535	0.0294375	0.0718392	61565.9	108667	Elevated	0.819713	garD; galactarate dehydratase [EC:4.2.1.42]
K13693	0.873459	1.05153	0.685383	0.0293984	0.0718004	19479.8	33062.9	Elevated	0.763238	gpgS; glucosyl-3-phosphoglycerate synthase [EC:2.4.1.266]
K03428	-0.941868	-0.543384	-1.18589	0.0290865	0.0717363	8218.68	10108.7	Elevated	0.298615	bchM. chlM; magnesium-protoporphyrin O-methyltransferase [EC:2.1.1.11]
K10550	-5.9349	-9.86234	-5.63401	0.020291	0.071734	93	926	Elevated	3.31571	alsC; D-allose transport system permease protein
K02802	-8.18488	-9.96611	-7.40691	0.0179785	0.0717302	21	702.35	Elevated	5.06373	PTS-Nag-EIIA. nagE; PTS system. N-acetylglucosamine-specific IIA component [EC:2.7.1.193]
K03222	2.92695	3.35428	2.53392	0.0292938	0.0717235	87403	138281	Elevated	0.661847	yscJ. sctJ. hrcJ. ssaJ; type III secretion protein J
K12280	-3.19111	-3.343	-3.06268	0.0265712	0.0716167	864.83	6751.17	Elevated	2.96465	mshJ; MSHA biogenesis protein MshJ
K03405	3.55243	3.72763	3.44871	0.0291464	0.0715375	175722	244240	Elevated	0.475009	chlI. bchI; magnesium chelatase subunit I [EC:6.6.1.1]
K05794	3.57531	3.62719	3.46514	0.0292002	0.0715344	126987	251928	Elevated	0.988327	terC; tellurite resistance protein TerC
K02414	0.115497	-0.0215369	0.18899	0.0288191	0.0714362	9758.28	47206.9	Elevated	2.2743	fliK; flagellar hook-length control protein FliK
K07051	-1.03964	-1.23061	-0.918448	0.0284539	0.0714194	3752.85	17120.7	Elevated	2.18968	K07051; uncharacterized protein
K01791	4.60034	4.72341	4.45891	0.0290206	0.071404	372897	504975	Elevated	0.437433	wecB; UDP-N-acetylglucosamine 2-epimerase (non-hydrolysing) [EC:5.1.3.14]
K03892	5.78592	5.98158	5.68098	0.0290093	0.0713982	797518	1.18198e+06	Elevated	0.567616	arsR; ArsR family transcriptional regulator. arsenate/arsenite/antimonite-responsive transcriptional repressor
K08351	2.28467	2.65289	1.89145	0.0290493	0.0713509	54759.3	94972.2	Elevated	0.794401	bisC; biotin/methionine sulfoxide reductase [EC:1.-.-.-]
K03226	2.91458	3.35229	2.53085	0.028948	0.0712515	87248	138453	Elevated	0.666207	yscR. sctR. hrcR. ssaR; type III secretion protein R
K05970	2.30245	2.54396	1.97647	0.0289673	0.0712417	54327.3	81069	Elevated	0.577472	SIAE; sialate O-acetylesterase [EC:3.1.1.53]
K08172	1.90854	2.38417	1.54162	0.0289007	0.0711611	43695.4	64926.3	Elevated	0.571321	shiA; MFS transporter. MHS family. shikimate and dehydroshikimate transport protein
K03616	0.409688	0.332301	0.536937	0.0285589	0.0709301	12285	59846.3	Elevated	2.28436	rnfB; electron transport complex protein RnfB
K09117	5.10139	5.28916	4.96673	0.0286468	0.0708661	492658	753044	Elevated	0.612148	K09117; uncharacterized protein
K02558	3.48338	3.571	3.28613	0.028657	0.0708557	161579	238334	Elevated	0.560747	mpl; UDP-N-acetylmuramate: L-alanyl-gamma-D-glutamyl-meso-diaminopimelate ligase [EC:6.3.2.45]
K00137	-0.585715	-0.723175	-0.465332	0.0284831	0.0708046	5117.35	24801	Elevated	2.27693	prr; aminobutyraldehyde dehydrogenase [EC:1.2.1.19]
K01497	3.43341	3.59174	3.3401	0.0286821	0.0707813	126294	237391	Elevated	0.910473	ribA. RIB1; GTP cyclohydrolase II [EC:3.5.4.25]
K10227	2.69851	2.92153	2.40035	0.0286118	0.0707392	67256.3	134574	Elevated	1.00065	smoE. mtlE; sorbitol/mannitol transport system substrate-binding protein
K19291	-4.5517	-5.35781	-4.04581	0.0261156	0.0706587	327.34	1546.83	Elevated	2.24045	alg44; mannuronan synthase [EC:2.4.1.33]
K09959	1.80697	1.98861	1.63985	0.0283433	0.0706544	40287.8	80625.3	Elevated	1.00089	K09959; uncharacterized protein
K18243	-1.58452	-1.68619	-1.39866	0.0274823	0.0706404	2697	15896	Elevated	2.55924	nagH; salicylate 5-hydroxylase small subunit [EC:1.14.13.172]
K12508	4.0445	4.46456	3.64581	0.0284511	0.0705796	181991	313478	Elevated	0.784494	fcs; feruloyl-CoA synthase [EC:6.2.1.34]
K09144	1.90293	2.36525	1.51762	0.0284615	0.0705484	43558.3	63164	Elevated	0.536154	K09144; uncharacterized protein
K07109	-3.85098	-4.17916	-3.70003	0.0231832	0.0705363	458.34	2819.4	Elevated	2.6209	K07109; uncharacterized protein
K12284	-3.22201	-3.39842	-3.10603	0.0265359	0.0705012	824.5	6569.17	Elevated	2.99412	mshN; MSHA biogenesis protein MshN
K00853	2.14685	2.3247	2.10674	0.0283861	0.070487	90306.2	88111.5	Ambient	-0.0354958	araB; L-ribulokinase [EC:2.7.1.16]
K13777	2.19267	2.55494	1.69802	0.0284329	0.0704843	49400.9	79012.5	Elevated	0.677543	atuF; geranyl-CoA carboxylase alpha subunit [EC:6.4.1.5]
K09698	2.0906	2.22824	1.91772	0.0282759	0.0703426	86006.1	82459.1	Ambient	-0.0607599	gltX; nondiscriminating glutamyl-tRNA synthetase [EC:6.1.1.24]
K00801	0.733746	0.922924	0.573394	0.0281726	0.0702327	24399.2	32799.6	Elevated	0.426846	FDFT1; farnesyl-diphosphate farnesyltransferase [EC:2.5.1.21]
K08369	3.8462	4.21161	3.51916	0.0281892	0.0701929	158989	279804	Elevated	0.815493	ydjE; MFS transporter. putative metabolite:H+ symporter
K18642	0.25139	0.498561	-0.0180082	0.0281058	0.0701443	17047	17784.5	Elevated	0.0611025	creS; crescentin
K00507	4.16099	4.22895	4.04539	0.0281146	0.070078	225358	404752	Elevated	0.844819	SCD. desC; stearoyl-CoA desaturase (Delta-9 desaturase) [EC:1.14.19.1]
K07084	-5.01685	-5.87908	-4.85487	0.0231077	0.070038	218.56	1166.29	Elevated	2.41583	yuiF; putative amino acid transporter
K07459	0.281992	0.365443	0.052413	0.0273354	0.0700327	15059.3	26460.2	Elevated	0.813167	ybjD; putative ATP-dependent endonuclease of the OLD family
K10193	-4.98866	-5.68518	-4.53968	0.0258807	0.0700309	236	2014	Elevated	3.0932	togM; oligogalacturonide transport system permease protein
K05712	3.68191	4.01322	3.55477	0.0280946	0.0700211	146968	300483	Elevated	1.03178	mhpA; 3-(3-hydroxy-phenyl)propionate hydroxylase [EC:1.14.13.127]
K19585	-0.953476	-1.26764	-0.823825	0.0271854	0.0699089	4480.5	28803.8	Elevated	2.68453	oqxB; multidrug efflux pump
K15528	-3.88629	-4.24011	-3.71409	0.0237264	0.0698783	446.34	2786.4	Elevated	2.64219	FAAH; fatty acid amide hydrolase [EC:3.5.1.99]
K10194	-4.97544	-5.6345	-4.51615	0.0253711	0.0698672	236	2014	Elevated	3.0932	togN; oligogalacturonide transport system permease protein
K19743	-2.70449	-3.04583	-2.32266	0.0266128	0.0698618	1390.26	8790.6	Elevated	2.66061	lhpI; 1-piperideine-2-carboxylate/1-pyrroline-2-carboxylate reductase [NAD(P)H] [EC:1.5.1.1]
K13938	-5.09976	-5.87894	-4.82472	0.0227438	0.0698328	200.34	1067.83	Elevated	2.41416	folM; dihydromonapterin reductase / dihydrofolate reductase [EC:1.5.1.50 1.5.1.3]
K01077	2.65127	3.03593	2.26015	0.0279171	0.0698164	70110.2	118190	Elevated	0.753417	E3.1.3.1. phoA. phoB; alkaline phosphatase [EC:3.1.3.1]
K18456	1.9991	2.45186	1.58742	0.0279188	0.0698076	45724.8	66721.6	Elevated	0.545175	E3.5.4.32; 8-oxoguanine deaminase [EC:3.5.4.32]
K01119	1.38099	1.44588	1.29431	0.0274016	0.0698008	30256.2	59565.9	Elevated	0.977257	cpdB; 2'.3'-cyclic-nucleotide 2'-phosphodiesterase / 3'-nucleotidase [EC:3.1.4.16 3.1.3.6]
K03690	0.339115	0.207875	0.430309	0.0272913	0.069649	11638	58437.4	Elevated	2.32805	ubiJ; ubiquinone biosynthesis protein UbiJ
K16370	2.25195	2.66897	2.14409	0.0277109	0.0696102	59618.2	102710	Elevated	0.784748	pfkB; 6-phosphofructokinase 2 [EC:2.7.1.11]
K00651	2.04189	2.44262	1.69592	0.0277045	0.0695707	46982.3	76291.8	Elevated	0.69941	metA; homoserine O-succinyltransferase/O-acetyltransferase [EC:2.3.1.46 2.3.1.31]
K02494	0.343805	0.18934	0.448056	0.0268749	0.0695095	11729	58579.9	Elevated	2.32032	lolB; outer membrane lipoprotein LolB
K06222	2.21996	2.59747	1.78111	0.0276928	0.0694976	51470.8	83077.7	Elevated	0.690706	dkgB; 2.5-diketo-D-gluconate reductase B [EC:1.1.1.346]
K00126	3.28743	3.42329	2.97243	0.0276995	0.0694967	100461	195185	Elevated	0.958209	fdsD; formate dehydrogenase subunit delta [EC:1.17.1.9]
K00244	2.17834	2.29597	2.10216	0.0276847	0.0694872	97697.7	97216.9	Ambient	-0.00711806	frdA; fumarate reductase flavoprotein subunit [EC:1.3.5.4]
K00752	-1.529	-1.69651	-1.45265	0.0270591	0.0694743	2537.69	16207.6	Elevated	2.67508	hasA; hyaluronan synthase [EC:2.4.1.212]
K18785	-2.18445	-1.7746	-2.41925	0.0267191	0.0694383	3382	3200.58	Ambient	-0.0795433	mp2; beta-1.4-mannooligosaccharide/beta-1.4-mannosyl-N-acetylglucosamine phosphorylase [EC:2.4.1.319 2.4.1.320]
K10713	-0.63252	-0.723903	-0.564852	0.0271605	0.0694328	4919.19	21915.8	Elevated	2.15548	fae; 5.6.7.8-tetrahydromethanopterin hydro-lyase [EC:4.2.1.147]
K06192	3.4274	3.67789	3.33391	0.0275799	0.0693553	133442	220430	Elevated	0.724113	pqiB; paraquat-inducible protein B
K01118	3.62616	3.76499	3.40626	0.0275774	0.0693181	126972	272132	Elevated	1.0998	acpD. azoR; FMN-dependent NADH-azoreductase [EC:1.7.1.17]
K01596	2.67877	2.85267	2.54577	0.0272405	0.0693168	67147.1	149769	Elevated	1.15734	E4.1.1.32. pckA. PCK; phosphoenolpyruvate carboxykinase (GTP) [EC:4.1.1.32]
K15024	-2.00671	-1.55675	-2.15952	0.0264303	0.0692361	3792.39	4066.58	Elevated	0.100709	K15024; putative phosphotransacetylase [EC:2.3.1.8]
K03577	-0.280666	-0.365961	-0.126851	0.0268375	0.0692312	7051.84	36631.7	Elevated	2.37702	acrR. smeT; TetR/AcrR family transcriptional regulator. acrAB operon repressor
K15495	-0.68071	-0.385109	-0.914938	0.0272752	0.0691707	10696.2	11653	Elevated	0.123599	wtpA; molybdate/tungstate transport system substrate-binding protein
K02402	-0.231556	-0.362291	0.0379327	0.0270974	0.0691159	7466.85	41006.2	Elevated	2.45727	flhC; flagellar transcriptional activator FlhC
K02480	-0.433821	-0.556187	-0.334931	0.0268369	0.0691109	5851.19	31232.6	Elevated	2.41625	K02480; two-component system. NarL family. sensor kinase [EC:2.7.13.3]
K01795	-4.56795	-5.36142	-4.04158	0.0244384	0.0691025	327.34	1569.16	Elevated	2.26113	algG; mannuronan 5-epimerase [EC:5.1.3.37]
K02676	0.461189	0.231344	0.484234	0.0270156	0.069092	11582.8	62503.9	Elevated	2.43196	pilZ; type IV pilus assembly protein PilZ
K03886	-2.08965	-2.33881	-1.85662	0.0217108	0.0690827	1999.72	7919.05	Elevated	1.98553	MQCRA. qcrA. bfcA. petC; menaquinol-cytochrome c reductase iron-sulfur subunit [EC:1.10.2.-]
K10763	0.357826	0.224993	0.458634	0.0266301	0.0690759	11775	58816.4	Elevated	2.32049	hda; DnaA-homolog protein
K11081	-3.99892	-4.63834	-3.50678	0.0253029	0.0690552	544.26	3748.25	Elevated	2.78385	phnS; 2-aminoethylphosphonate transport system substrate-binding protein
K08993	-5.11166	-5.82791	-4.73886	0.0211556	0.0690512	196.34	1053.12	Elevated	2.42324	yhhL; putative membrane protein
K07095	3.94275	4.14357	3.834	0.0273213	0.0689985	266796	316369	Elevated	0.245874	K07095; uncharacterized protein
K10811	-3.04441	-3.2021	-2.92905	0.0243084	0.0689961	877.26	4435.15	Elevated	2.33791	E2.5.1.2; thiamine pyridinylase [EC:2.5.1.2]
K01781	2.17236	2.51498	1.81976	0.0272505	0.0689421	50017.9	86668.1	Elevated	0.793056	mdlA; mandelate racemase [EC:5.1.2.2]
K06995	2.72986	3.1079	2.58004	0.0272819	0.0689311	75731.1	144518	Elevated	0.932295	K06995; uncharacterized protein
K02019	3.34715	3.54967	3.29872	0.0272102	0.0689106	121244	248164	Elevated	1.03338	modE; molybdate transport system regulatory protein
K18307	3.13801	3.571	2.76215	0.0272251	0.0688639	101065	150110	Elevated	0.570738	mexI; multidrug efflux pump
K03119	4.72085	5.20745	4.58156	0.0272302	0.0688633	309855	600453	Elevated	0.954458	tauD; taurine dioxygenase [EC:1.14.11.17]
K01905	-5.15863	-5.8022	-4.56723	0.0155641	0.0688373	202.92	1842.75	Elevated	3.18288	acdA; acetate---CoA ligase (ADP-forming) subunit alpha [EC:6.2.1.13]
K01461	1.92825	2.38785	1.52529	0.0271764	0.0688081	44241	64181	Elevated	0.536762	E3.5.1.82; N-acyl-D-glutamate deacylase [EC:3.5.1.82]
K07287	-0.0483376	-0.163482	0.17556	0.0267026	0.0688031	9134.6	47889.5	Elevated	2.3903	bamC; outer membrane protein assembly factor BamC
K03600	0.400391	0.267964	0.518775	0.0266317	0.0687922	12174	60023.4	Elevated	2.30172	sspB; stringent starvation protein B
K01787	-2.47406	-2.05218	-2.91083	0.0258346	0.0687796	2662.5	2814.67	Elevated	0.0801843	RENBP; N-acylglucosamine 2-epimerase [EC:5.1.3.8]
K03791	0.18512	0.504264	-0.0196394	0.0262553	0.0687752	15140.7	22953.5	Elevated	0.600283	K03791; putative chitinase
K02451	-2.01187	-2.1495	-1.7737	0.0259969	0.0687561	1967.33	14020.3	Elevated	2.83321	gspB; general secretion pathway protein B
K06219	-5.06792	-5.79317	-4.74886	0.021101	0.068756	203.34	1116.12	Elevated	2.45653	smtA; S-adenosylmethionine-dependent methyltransferase
K03774	-0.358614	-0.453536	-0.118535	0.0263912	0.0687458	7343.51	38665.9	Elevated	2.39652	slpA; FKBP-type peptidyl-prolyl cis-trans isomerase SlpA [EC:5.2.1.8]
K03618	-1.71133	-2.08365	-1.31925	0.0249968	0.0686543	2391.5	12080.2	Elevated	2.33665	hyaF; hydrogenase-1 operon protein HyaF
K02004	7.17645	7.28818	7.06398	0.0270678	0.0686401	2.05476e+06	3.05425e+06	Elevated	0.57185	ABC.CD.P; putative ABC transport system permease protein
K08985	-5.11649	-5.79539	-4.79904	0.0211469	0.0686351	201.84	1035.5	Elevated	2.35904	K08985; putative lipoprotein
K05580	-3.7295	-4.02056	-3.61063	0.0221182	0.0685932	527.84	3033.4	Elevated	2.52276	ndhI; NAD(P)H-quinone oxidoreductase subunit I [EC:1.6.5.3]
K12283	-3.1752	-3.33968	-3.07655	0.0239989	0.0685833	859.5	6657.42	Elevated	2.95339	mshM; MSHA biogenesis protein MshM
K03606	3.78675	4.20459	3.41314	0.027026	0.0685753	157461	245631	Elevated	0.641495	wcaJ; putative colanic acid biosysnthesis UDP-glucose lipid carrier transferase
K11921	-3.12472	-3.38984	-2.61435	0.0255873	0.0685726	1046.09	5513.74	Elevated	2.39802	cynR; LysR family transcriptional regulator. cyn operon transcriptional activator
K00655	5.86514	6.04987	5.8406	0.027007	0.0685397	818761	1.33189e+06	Elevated	0.701959	plsC; 1-acyl-sn-glycerol-3-phosphate acyltransferase [EC:2.3.1.51]
K04084	3.82447	3.92707	3.63782	0.0269807	0.0685228	155578	302194	Elevated	0.957837	dsbD; thiol:disulfide interchange protein DsbD [EC:1.8.1.8]
K03749	0.0625968	-0.0780512	0.185847	0.0260543	0.0684858	9997.01	47933.5	Elevated	2.26146	dedD; DedD protein
K11082	-4.01452	-4.62616	-3.506	0.0252727	0.0684815	544.26	3748.25	Elevated	2.78385	phnV; 2-aminoethylphosphonate transport system permease protein
K08086	0.286902	0.262386	0.331918	0.026317	0.0684435	10730.4	53816.6	Elevated	2.32634	fimV; pilus assembly protein FimV
K11083	-3.98481	-4.63879	-3.51417	0.0250208	0.06843	544.26	3748.25	Elevated	2.78385	phnU; 2-aminoethylphosphonate transport system permease protein
K03598	-0.178677	-0.256034	0.0510199	0.0264035	0.0683629	7940.76	44883	Elevated	2.49882	rseB; sigma-E factor negative regulatory protein RseB
K07284	3.08706	3.24176	2.89341	0.0268806	0.0683426	87456.9	163678	Elevated	0.904212	srtA; sortase A [EC:3.4.22.70]
K15534	-2.18827	-1.75989	-2.48416	0.0257025	0.0683344	3360	3141.58	Ambient	-0.0969709	K15534; beta-D-galactosyl-(1->4)-L-rhamnose phosphorylase [EC:2.4.1.247]
K07077	2.56357	2.88427	2.36679	0.0268171	0.0683168	65008	112430	Elevated	0.790338	K07077; uncharacterized protein
K08085	-5.58268	-6.51594	-5.13069	0.0226534	0.0683129	171.34	742.83	Elevated	2.11617	fimU; type IV fimbrial biogenesis protein FimU
K14287	-0.150304	-0.263074	0.000468348	0.0262845	0.0682807	7490.01	41841.6	Elevated	2.4819	ybdL; methionine transaminase [EC:2.6.1.88]
K07661	-1.67297	-1.82947	-1.43232	0.0226995	0.068271	2766.34	12730.7	Elevated	2.20226	rstA; two-component system. OmpR family. response regulator RstA
K11415	-3.87301	-4.1998	-3.71264	0.0215652	0.0682377	446.34	2786.4	Elevated	2.64219	SIRT5. SIR2L5; NAD-dependent deacetylase sirtuin 5 [EC:3.5.1.-]
K07106	3.41826	3.54635	3.26141	0.0267722	0.0682348	164168	216910	Elevated	0.401922	murQ; N-acetylmuramic acid 6-phosphate etherase [EC:4.2.1.126]
K05882	2.07715	2.49703	1.69224	0.026678	0.0681671	47589.8	74787.6	Elevated	0.652145	E1.1.1.91; aryl-alcohol dehydrogenase (NADP+) [EC:1.1.1.91]
K15331	-2.12921	-1.75696	-2.41312	0.0259169	0.0681647	3464	3289	Ambient	-0.0747899	TRMT2B. TRM2; tRNA (uracil-5-)-methyltransferase [EC:2.1.1.35]
K06978	4.31386	4.50111	4.2722	0.0267235	0.0681429	256640	427835	Elevated	0.737308	K06978; uncharacterized protein
K19290	-4.56238	-5.31509	-4.04825	0.0236541	0.0680473	327.34	1564.83	Elevated	2.25714	alg8; mannuronan synthase [EC:2.4.1.33]
K16515	2.15043	2.51978	1.69048	0.0265587	0.0680054	48872.7	76552.2	Elevated	0.647416	galB; 4-oxalomesaconate hydratase [EC:4.2.1.83]
K15598	0.639466	0.466018	0.755107	0.0259988	0.067951	12823.5	79719.7	Elevated	2.63615	thiY; putative hydroxymethylpyrimidine transport system substrate-binding protein
K18923	-2.77503	-2.89498	-2.36333	0.0244497	0.0679108	1167.34	7169.67	Elevated	2.61868	stbD; antitoxin StbD
K07589	-5.02567	-5.60905	-4.7321	0.0211022	0.0678906	213.34	1138.83	Elevated	2.41633	folX; D-erythro-7.8-dihydroneopterin triphosphate epimerase [EC:5.1.99.7]
K10228	2.64965	2.88738	2.35124	0.0264129	0.0678684	65255.8	128804	Elevated	0.980994	smoF. mtlF; sorbitol/mannitol transport system permease protein
K01706	2.91758	2.99228	2.49963	0.0264781	0.0678515	74344.8	133732	Elevated	0.847042	gudD; glucarate dehydratase [EC:4.2.1.40]
K16554	2.9745	3.42224	2.6058	0.0264667	0.0678022	91108	137742	Elevated	0.596319	exoP. vpsO; polysaccharide biosynthesis transport protein
K01055	4.21084	4.50013	3.96836	0.026434	0.067789	202976	370867	Elevated	0.869594	pcaD; 3-oxoadipate enol-lactonase [EC:3.1.1.24]
K00446	3.08995	3.49575	2.73439	0.0264301	0.0677431	96281	157940	Elevated	0.714052	dmpB. xylE; catechol 2.3-dioxygenase [EC:1.13.11.2]
K00855	2.72799	2.97191	2.47178	0.0262886	0.0676826	71202.2	139981	Elevated	0.975233	PRK. prkB; phosphoribulokinase [EC:2.7.1.19]
K07112	5.27014	5.42478	5.09695	0.026387	0.0676516	553783	828726	Elevated	0.581574	K07112; uncharacterized protein
K02453	4.11999	4.29481	4.08901	0.0263808	0.0676439	261324	383441	Elevated	0.553163	gspD; general secretion pathway protein D
K19338	2.29024	2.65058	1.94141	0.0261916	0.0675847	54436.2	99603.8	Elevated	0.871634	nac; LysR family transcriptional regulator. nitrogen assimilation regulatory protein
K01051	0.472305	0.938288	0.019258	0.026205	0.0675823	19345.5	19887.3	Elevated	0.0398465	E3.1.1.11; pectinesterase [EC:3.1.1.11]
K09975	3.12833	3.43156	2.88686	0.0261588	0.0675745	96224.7	182545	Elevated	0.923774	K09975; uncharacterized protein
K07286	-5.04059	-5.82386	-4.44901	0.0172264	0.0675644	196.34	1134.12	Elevated	2.53015	yajG; uncharacterized lipoprotein
K09918	-5.11341	-5.84658	-4.7946	0.0188087	0.0675496	196.34	1051.83	Elevated	2.42148	K09918; uncharacterized protein
K08159	-5.18983	-5.90577	-4.80903	0.0204304	0.0675437	185	1008.29	Elevated	2.44631	sotB; MFS transporter. DHA1 family. L-arabinose/isopropyl-beta-D-thiogalactopyranoside export protein
K01180	-3.86918	-4.20753	-3.72309	0.0221265	0.0675351	446.34	2786.4	Elevated	2.64219	E3.2.1.6; endo-1.3(4)-beta-glucanase [EC:3.2.1.6]
K18850	0.220879	0.127347	0.345264	0.0250445	0.0675027	10677.5	54003.3	Elevated	2.33847	ycfD; 50S ribosomal protein L16 3-hydroxylase [EC:1.14.11.47]
K03181	-0.45699	-0.669595	-0.323391	0.0243614	0.0674684	6865.85	31713.4	Elevated	2.20758	ubiC; chorismate--pyruvate lyase [EC:4.1.3.40]
K11383	-5.1402	-5.93056	-4.81423	0.0202626	0.0674667	194.34	1037.08	Elevated	2.41587	kinB; two-component system. NtrC family. sensor histidine kinase KinB [EC:2.7.13.3]
K09889	0.291832	0.193001	0.36309	0.0251618	0.0674109	10982	55982.9	Elevated	2.34984	yjgA; ribosome-associated protein
K16203	-0.487028	-0.59048	-0.358523	0.0240414	0.0674087	6157.26	26223.7	Elevated	2.09051	dppA1; D-amino peptidase [EC:3.4.11.-]
K13875	-1.7927	-1.91753	-1.4512	0.0239365	0.0673506	2542.09	15490	Elevated	2.60725	K13875. araC; L-arabonate dehydrase [EC:4.2.1.25]
K01489	4.3159	4.42901	4.1494	0.026139	0.0673163	268864	423080	Elevated	0.654055	cdd. CDA; cytidine deaminase [EC:3.5.4.5]
K02742	-5.07918	-5.7959	-4.72728	0.0178945	0.0673052	196.34	1082.12	Elevated	2.46243	sprT; SprT protein
K00971	4.55018	4.65654	4.31804	0.0261005	0.067277	331458	443191	Elevated	0.419102	manC. cpsB; mannose-1-phosphate guanylyltransferase [EC:2.7.7.13]
K13280	2.25988	2.55908	1.80707	0.0259993	0.0672444	51155.4	75757.2	Elevated	0.566498	SEC11. sipW; signal peptidase I [EC:3.4.21.89]
K13811	-3.86862	-4.21703	-3.70936	0.0209373	0.067228	446.34	2786.4	Elevated	2.64219	PAPSS; 3'-phosphoadenosine 5'-phosphosulfate synthase [EC:2.7.7.4 2.7.1.25]
K03586	0.355525	0.219829	0.457053	0.0250678	0.0672173	11788	58833.4	Elevated	2.31931	ftsL; cell division protein FtsL
K01619	4.15981	4.25577	3.94809	0.026029	0.0671773	244555	364160	Elevated	0.574416	deoC. DERA; deoxyribose-phosphate aldolase [EC:4.1.2.4]
K07749	5.21076	5.48428	4.90978	0.026018	0.0671514	403821	795912	Elevated	0.978892	frc; formyl-CoA transferase [EC:2.8.3.16]
K01444	1.89249	1.92073	1.74169	0.0259916	0.0671488	82737.8	74900.2	Ambient	-0.143577	AGA. aspG; N4-(beta-N-acetylglucosaminyl)-L-asparaginase [EC:3.5.1.26]
K06956	-1.81915	-1.88973	-1.73989	0.0230558	0.0671275	2246.59	10032.1	Elevated	2.15882	K06956; uncharacterized protein
K09950	-0.268539	-0.341656	-0.0749583	0.0242037	0.0671255	6818.01	30042	Elevated	2.13956	K09950; uncharacterized protein
K10551	-5.95056	-9.93766	-5.58448	0.0158357	0.0670863	93	926	Elevated	3.31571	alsA; D-allose transport system ATP-binding protein [EC:3.6.3.17]
K00098	2.40679	2.68172	1.99627	0.0258163	0.0670569	57127.8	92417.6	Elevated	0.693973	idnD; L-idonate 5-dehydrogenase [EC:1.1.1.264]
K10015	-2.25346	-2.81448	-1.9237	0.0235793	0.066893	1889.44	9847.56	Elevated	2.38181	hisM; histidine transport system permease protein
K00484	1.96819	2.40819	1.59931	0.0256678	0.0668568	45213.3	69112.3	Elevated	0.612193	hpaC; flavin reductase (NADH) [EC:1.5.1.36]
K17247	3.86703	4.02089	3.75898	0.0258202	0.0668552	204986	328316	Elevated	0.679557	msrQ; methionine sulfoxide reductase heme-binding subunit
K04712	-2.71717	-2.80268	-2.65236	0.0237644	0.0668452	1032.84	5200.23	Elevated	2.33196	DEGS; sphingolipid 4-desaturase/C4-monooxygenase [EC:1.14.19.17 1.14.18.5]
K07499	1.94407	2.40642	1.51611	0.0256799	0.0667808	44602.3	65158.5	Elevated	0.546834	K07499; putative transposase
K13058	-2.08739	-1.55403	-2.38836	0.0239976	0.066762	3621	3857	Elevated	0.091091	mfpsA; mannosylfructose-phosphate synthase [EC:2.4.1.246]
K02182	2.63487	2.84409	2.30406	0.025307	0.0667471	63785.7	125297	Elevated	0.974042	caiC; carnitine-CoA ligase [EC:6.2.1.48]
K00091	4.32617	4.51109	3.84493	0.0256905	0.0667151	203958	329602	Elevated	0.692451	E1.1.1.219; dihydroflavonol-4-reductase [EC:1.1.1.219]
K01141	-0.510042	-0.658432	-0.377651	0.0245617	0.0667027	5542.92	31842.5	Elevated	2.52224	sbcB. exoI; exodeoxyribonuclease I [EC:3.1.11.1]
K05834	-1.87935	-2.14832	-1.56905	0.0229403	0.0666818	2063	11980.9	Elevated	2.53792	rhtB; homoserine/homoserine lactone efflux protein
K13653	2.16121	2.56863	1.77086	0.0256041	0.0666705	51043.9	77001.3	Elevated	0.593143	K13653; AraC family transcriptional regulator
K17053	-2.17145	-1.7617	-2.45683	0.0237281	0.0666404	3444	3200	Ambient	-0.106013	ABP140; tRNAThr (cytosine32-N3)-methyltransferase [EC:2.1.1.268]
K00243	-1.68027	-1.80682	-1.54438	0.0210917	0.0666333	2767.35	11733.5	Elevated	2.08406	K00243; uncharacterized protein
K07245	2.82119	3.09537	2.54402	0.0254811	0.0666228	77478.1	132339	Elevated	0.772377	pcoD; copper resistance protein D
K13993	5.71811	5.93623	5.62445	0.0256519	0.0666179	809691	1.10488e+06	Elevated	0.448451	HSP20; HSP20 family protein
K10947	2.19	2.58579	1.84687	0.0255623	0.0666155	53617.2	77992.3	Elevated	0.540635	padR; PadR family transcriptional regulator. regulatory protein PadR
K17060	-5.14272	-5.91418	-4.81797	0.0190927	0.0665699	191.34	1025.83	Elevated	2.42258	aauS; two-component system. sensor histidine kinase AauS [EC:2.7.13.3]
K15515	-3.84853	-5.19013	-3.50482	0.0170559	0.066547	508.34	3548.7	Elevated	2.80342	sauS; sulfoacetaldehyde dehydrogenase [EC:1.2.1.81]
K06194	0.585288	0.441592	0.716997	0.0247575	0.0665136	13833.5	71620.7	Elevated	2.37221	nlpD; lipoprotein NlpD
K19164	-0.449397	0.395695	-0.559983	0.0246327	0.0665038	12208.5	13319.5	Elevated	0.125654	ccdA; antitoxin CcdA
K01277	1.87836	1.97052	1.63082	0.0255248	0.0664918	82644	74688.2	Ambient	-0.146029	DPP3; dipeptidyl-peptidase III [EC:3.4.14.4]
K17061	-5.13369	-5.92903	-4.80831	0.0189205	0.0664891	191.34	1025.83	Elevated	2.42258	aauR; two-component system. response regulator AauR
K17207	-3.17189	-2.97413	-3.40876	0.0188848	0.0664399	1255.92	2273.75	Elevated	0.856329	xltA; putative xylitol transport system ATP-binding protein
K00517	5.01445	5.35216	4.64392	0.0254858	0.0664164	351943	593695	Elevated	0.754378	CYP81F; indol-3-yl-methylglucosinolate hydroxylase [EC:1.14.-.-]
K09712	-1.35818	-1.58447	-1.15141	0.023433	0.0664052	3426.92	23634.3	Elevated	2.7859	K09712; uncharacterized protein
K06175	-0.947503	-1.13844	-0.908885	0.0235249	0.0663786	4057.69	25886.9	Elevated	2.67349	truC; tRNA pseudouridine65 synthase [EC:5.4.99.26]
K00467	-1.52373	-1.40129	-1.90185	0.0220703	0.066373	3823.17	6617.33	Elevated	0.79148	E1.13.12.4; lactate 2-monooxygenase [EC:1.13.12.4]
K02005	5.70916	5.81174	5.55441	0.0254581	0.066346	808489	1.0704e+06	Elevated	0.404847	ABC.CD.TX; HlyD family secretion protein
K18093	-4.73055	-5.39955	-4.1424	0.0182419	0.0663444	251.34	1437.83	Elevated	2.51618	oprD; imipenem/basic amino acid-specific outer membrane pore [EC:3.4.21.-]
K03701	5.53613	5.71074	5.46406	0.0254127	0.0662742	681403	1.02683e+06	Elevated	0.591614	uvrA; excinuclease ABC subunit A
K03711	5.52453	5.66913	5.39075	0.0253986	0.0662613	613149	1.00916e+06	Elevated	0.718846	fur. zur. furB; Fur family transcriptional regulator. ferric uptake regulator
K01730	0.916015	1.21561	0.548049	0.0248821	0.066245	21332.5	32574	Elevated	0.610668	ogl; oligogalacturonide lyase [EC:4.2.2.6]
K02403	-0.126909	-0.258603	0.164096	0.0245951	0.0662355	8190.6	47514.9	Elevated	2.53634	flhD; flagellar transcriptional activator FlhD
K05845	2.94015	3.03084	2.71874	0.0252354	0.0662341	87405.8	148481	Elevated	0.764481	opuC; osmoprotectant transport system substrate-binding protein
K00368	2.3595	2.74312	2.02733	0.0252655	0.0662266	59501.2	92622.8	Elevated	0.63845	nirK; nitrite reductase (NO-forming) [EC:1.7.2.1]
K18702	0.776194	0.441857	0.90737	0.0247468	0.0661914	13504.2	82593.1	Elevated	2.61262	uctC; CoA:oxalate CoA-transferase [EC:2.8.3.19]
K04064	-3.68252	-4.61115	-3.42397	0.0204567	0.0661908	574.26	2944.2	Elevated	2.3581	osmE; osmotically inducible lipoprotein OsmE
K01739	4.09878	4.24176	4.02652	0.0253026	0.0661173	231807	382006	Elevated	0.720667	metB; cystathionine gamma-synthase [EC:2.5.1.48]
K01608	2.27478	2.59485	1.90006	0.0250024	0.0660937	52348.6	88742.3	Elevated	0.761472	gcl; tartronate-semialdehyde synthase [EC:4.1.1.47]
K01525	0.487876	0.336399	0.607979	0.0239721	0.0660822	13040	64077.4	Elevated	2.29687	apaH; bis(5'-nucleosyl)-tetraphosphatase (symmetrical) [EC:3.6.1.41]
K01459	3.67221	4.10738	3.2473	0.0252068	0.0660463	145182	206917	Elevated	0.511195	E3.5.1.77; N-carbamoyl-D-amino-acid hydrolase [EC:3.5.1.77]
K00596	-0.132517	-0.245277	0.0685515	0.0238105	0.0660421	7923.83	44446.9	Elevated	2.48781	E4.1.1.64; 2.2-dialkylglycine decarboxylase (pyruvate) [EC:4.1.1.64]
K13634	-0.124955	-0.241394	0.0851023	0.0240105	0.0660384	8292.51	45072.9	Elevated	2.44238	cysB; LysR family transcriptional regulator. cys regulon transcriptional activator
K00410	2.38716	2.7765	2.07068	0.0249251	0.0660328	59439.5	96083	Elevated	0.692859	fbcH; ubiquinol-cytochrome c reductase cytochrome b/c1 subunit
K07017	0.316945	0.709162	0.166536	0.023619	0.0659592	17655.8	29297.5	Elevated	0.730629	K07017; uncharacterized protein
K13829	2.83946	2.97054	2.72283	0.0245769	0.0659414	83491	163947	Elevated	0.973535	aroKB; shikimate kinase / 3-dehydroquinate synthase [EC:2.7.1.71 4.2.3.4]
K04102	2.16735	2.54616	1.71992	0.0248677	0.0659413	49844.8	76943.4	Elevated	0.626353	pht5; 4.5-dihydroxyphthalate decarboxylase [EC:4.1.1.55]
K13874	-2.60603	-3.11555	-2.3247	0.022714	0.0659368	1373.09	7710.24	Elevated	2.48935	K13874. araB; L-arabinonolactonase [EC:3.1.1.15]
K00090	-0.54856	-0.69006	-0.450107	0.0237646	0.0659344	5491.26	31520.9	Elevated	2.5211	ghrB; glyoxylate/hydroxypyruvate/2-ketogluconate reductase [EC:1.1.1.79 1.1.1.81 1.1.1.215]
K03182	3.71304	3.89376	3.66431	0.024945	0.0659174	157321	314999	Elevated	1.00164	ubiD; 4-hydroxy-3-polyprenylbenzoate decarboxylase [EC:4.1.1.98]
K12252	-1.5153	-1.82812	-1.39316	0.0215614	0.0659168	2894.84	11922.8	Elevated	2.04217	aruH; arginine:pyruvate transaminase [EC:2.6.1.84]
K08641	3.28858	3.44579	3.11513	0.024793	0.0658923	103362	209563	Elevated	1.01967	vanX; zinc D-Ala-D-Ala dipeptidase [EC:3.4.13.22]
K13053	-3.66963	-4.74653	-3.41277	0.0169411	0.0658578	465.17	3729.27	Elevated	3.00306	sulA; cell division inhibitor SulA
K01555	2.98258	3.21866	2.6595	0.0248462	0.0658388	83066.9	150758	Elevated	0.859893	FAH. fahA; fumarylacetoacetase [EC:3.7.1.2]
K09702	2.28965	2.64903	1.83973	0.024919	0.0658139	53753.4	83254.7	Elevated	0.631175	K09702; uncharacterized protein
K09958	3.50015	3.57828	3.07139	0.0249575	0.0658062	112122	204691	Elevated	0.868381	K09958; uncharacterized protein
K10016	-2.27111	-2.8151	-1.9218	0.0227884	0.0657896	1889.44	9847.56	Elevated	2.38181	hisQ; histidine transport system permease protein
K14268	-5.13285	-5.91422	-4.7976	0.0180202	0.0657206	191.34	1025.83	Elevated	2.42258	davT. gabT; 5-aminovalerate/4-aminobutyrate aminotransferase [EC:2.6.1.48 2.6.1.19]
K00175	4.70154	4.92128	4.65184	0.0249727	0.0656744	398542	535164	Elevated	0.425251	korB. oorB. oforB; 2-oxoglutarate/2-oxoacid ferredoxin oxidoreductase subunit beta [EC:1.2.7.3 1.2.7.11]
K07169	-1.79911	-1.91536	-1.58684	0.0223985	0.0656558	2476.59	14308.8	Elevated	2.53047	K07169; FHA domain-containing protein
K04751	5.19337	5.37538	5.10553	0.0249327	0.0656174	528369	814556	Elevated	0.624468	glnB; nitrogen regulatory protein P-II 1
K00663	2.55863	2.83443	2.25578	0.0245162	0.0656141	63171.9	113481	Elevated	0.845092	aacA; aminoglycoside 6'-N-acetyltransferase [EC:2.3.1.82]
K09992	2.9709	3.06628	2.8277	0.0248551	0.0655801	120352	149466	Elevated	0.312554	K09992; uncharacterized protein
K01258	3.53222	3.86178	3.31608	0.0247358	0.0655117	131235	213317	Elevated	0.700841	pepT; tripeptide aminopeptidase [EC:3.4.11.4]
K00174	4.71684	4.94209	4.67934	0.0248605	0.0654982	401150	540993	Elevated	0.431468	korA. oorA. oforA; 2-oxoglutarate/2-oxoacid ferredoxin oxidoreductase subunit alpha [EC:1.2.7.3 1.2.7.11]
K08166	-0.107034	0.222714	-0.31168	0.0220196	0.0654845	11116.9	18218.5	Elevated	0.712654	mmr; MFS transporter. DHA2 family. methylenomycin A resistance protein
K01912	5.15234	5.32295	5.0437	0.0248357	0.0654655	509616	765787	Elevated	0.587533	paaK; phenylacetate-CoA ligase [EC:6.2.1.30]
K07291	-2.21787	-2.03019	-2.56993	0.0197446	0.0654641	2748	4251	Elevated	0.62942	dipps; CDP-L-myo-inositol myo-inositolphosphotransferase [EC:2.7.8.34]
K18306	2.34018	2.72138	2.01396	0.0245129	0.0654336	58604.9	88110	Elevated	0.588284	mexH; membrane fusion protein. multidrug efflux system
K19713	0.947865	1.0835	0.705452	0.0242775	0.0654138	26098.4	36397.6	Elevated	0.479881	tsdA; thiosulfate dehydrogenase [EC:1.8.2.2]
K09952	-0.276869	-0.161638	-0.524883	0.022756	0.0653593	11381	14553.5	Elevated	0.354739	csn1. cas9; CRISPR-associated endonuclease Csn1 [EC:3.1.-.-]
K17224	3.01565	3.44681	2.61166	0.0246047	0.0653134	92284	135642	Elevated	0.555648	soxB; sulfur-oxidizing protein SoxB
K08691	2.94147	3.11685	2.69514	0.0240542	0.0652267	80069.9	160143	Elevated	1.00003	mcl; malyl-CoA/(S)-citramalyl-CoA lyase [EC:4.1.3.24 4.1.3.25]
K00899	2.10083	2.48977	1.70508	0.0241694	0.0651381	48171.4	77283.7	Elevated	0.681987	mtnK; 5-methylthioribose kinase [EC:2.7.1.100]
K10017	-2.27166	-2.85048	-1.91366	0.0213131	0.0651358	1872.44	9812.56	Elevated	2.38971	hisP; histidine transport system ATP-binding protein [EC:3.6.3.21]
K02358	5.87075	6.05761	5.76676	0.0245882	0.0651297	881033	1.2796e+06	Elevated	0.538427	tuf. TUFM; elongation factor Tu
K07506	4.51816	4.76373	4.06068	0.0245144	0.0650833	240371	378431	Elevated	0.654768	K07506; AraC family transcriptional regulator
K13635	-0.130188	-0.223127	0.0569205	0.0231576	0.0650686	7593.17	44103.4	Elevated	2.53811	cbl; LysR family transcriptional regulator. cys regulon transcriptional activator
K01989	4.78162	5.17001	4.42012	0.0245	0.0650425	309856	475522	Elevated	0.617911	ABC.X4.S; putative ABC transport system substrate-binding protein
K07576	3.29976	3.41312	3.14194	0.0239646	0.0650083	110001	212252	Elevated	0.948258	K07576; metallo-beta-lactamase family protein
K01535	-0.632817	-0.358546	-0.769371	0.0230465	0.0649998	10778	11945.5	Elevated	0.148378	PMA1. PMA2; H+-transporting ATPase [EC:3.6.3.6]
K09158	0.426162	0.312158	0.527884	0.0221419	0.0649983	12246.5	60646.6	Elevated	2.30806	K09158; uncharacterized protein
K13786	1.99171	2.43124	1.67061	0.0241935	0.0649363	46381	73237	Elevated	0.659039	cobR; cob(II)yrinic acid a.c-diamide reductase [EC:1.16.8.1]
K10013	-1.68046	-2.41727	-1.15439	0.0232263	0.0649326	2910.2	18352.2	Elevated	2.65676	ABC.ARG.S. argT; lysine/arginine/ornithine transport system substrate-binding protein
K05875	-0.970866	-1.05111	-0.806713	0.0222041	0.0649103	4242.42	27065.5	Elevated	2.67349	tar; methyl-accepting chemotaxis protein II. aspartate sensor receptor
K03535	2.61753	2.87578	2.13145	0.0241169	0.0648942	65559.6	103349	Elevated	0.656651	gudP; MFS transporter. ACS family. glucarate transporter
K09890	-5.24798	-6.01178	-4.96874	0.0149692	0.0648301	161.34	954.12	Elevated	2.56407	arfA; alternative ribosome-rescue factor
K15856	2.39628	2.54633	2.20963	0.024226	0.0648103	107580	107950	Elevated	0.00495015	rmd; GDP-4-dehydro-6-deoxy-D-mannose reductase [EC:1.1.1.281]
K18553	-5.81347	-7.24446	-5.10863	0.01442	0.0647995	139.67	1185.68	Elevated	3.08562	cmlR. cmx; MFS transporter. DHA1 family. chloramphenicol resistance protein
K14652	5.26879	5.44286	5.17827	0.0243403	0.0647974	542126	826606	Elevated	0.60857	ribBA; 3.4-dihydroxy 2-butanone 4-phosphate synthase / GTP cyclohydrolase II [EC:4.1.99.12 3.5.4.25]
K01621	3.38728	3.46321	3.0764	0.0240358	0.064797	108237	202838	Elevated	0.90613	xfp. xpk; xylulose-5-phosphate/fructose-6-phosphate phosphoketolase [EC:4.1.2.9 4.1.2.22]
K10674	2.42051	2.78635	2.07795	0.0238118	0.0647958	60055.5	105596	Elevated	0.81418	ectD; ectoine hydroxylase [EC:1.14.11.55]
K06212	-0.292445	-0.15698	-0.510797	0.0223765	0.0647479	11425	15238.3	Elevated	0.415507	focA; formate transporter
K09983	3.78722	4.28951	3.46218	0.0241615	0.0647473	158907	274540	Elevated	0.788839	K09983; uncharacterized protein
K01026	2.1319	2.49783	1.70839	0.0237817	0.0647025	48429.3	79749.4	Elevated	0.719594	pct; propionate CoA-transferase [EC:2.8.3.1]
K01262	5.514	5.67714	5.42948	0.0242665	0.0646977	666530	979039	Elevated	0.554697	pepP; Xaa-Pro aminopeptidase [EC:3.4.11.9]
K11085	5.24105	5.4356	5.10039	0.0242373	0.0646664	585281	762021	Elevated	0.380702	msbA; ATP-binding cassette. subfamily B. bacterial MsbA [EC:3.6.3.-]
K00875	1.95901	2.4044	1.62205	0.0237151	0.0646651	45315	68791.2	Elevated	0.602235	E2.7.1.47; D-ribulokinase [EC:2.7.1.47]
K18429	-0.126197	0.0553178	-0.342622	0.0223948	0.0646294	12129	16343	Elevated	0.430212	legG. neuC2; GDP/UDP-N.N'-diacetylbacillosamine 2-epimerase (hydrolysing) [EC:3.2.1.184]
K07498	3.04807	3.43911	2.61771	0.0240607	0.0646134	95159.2	135278	Elevated	0.507508	K07498; putative transposase
K06186	0.351838	0.242394	0.45226	0.0218875	0.0646075	11502	58514.4	Elevated	2.3469	bamE. smpA; outer membrane protein assembly factor BamE
K01071	-2.98745	-3.87668	-2.82644	0.0193566	0.0645896	949.75	5349.48	Elevated	2.49378	MCH; medium-chain acyl-[acyl-carrier-protein] hydrolase [EC:3.1.2.21]
K14470	1.21738	1.58925	0.926278	0.0234675	0.064588	31288	51265.3	Elevated	0.712374	mct; 2-methylfumaryl-CoA isomerase [EC:5.4.1.3]
K00040	1.56002	1.76875	1.24791	0.0231141	0.0645784	35461.9	53769.1	Elevated	0.600506	uxuB; fructuronate reductase [EC:1.1.1.57]
K16074	0.242788	0.162106	0.313845	0.021618	0.0645364	9557.62	39000.3	Elevated	2.02876	zntB; zinc transporter
K03806	-0.182268	-0.29865	0.0753057	0.0214586	0.0645127	8282.01	43048.9	Elevated	2.37792	ampD; N-acetyl-anhydromuramoyl-L-alanine amidase [EC:3.5.1.28]
K01858	3.69383	3.83287	3.56533	0.0239692	0.0645056	186923	281118	Elevated	0.588731	INO1. ISYNA1; myo-inositol-1-phosphate synthase [EC:5.5.1.4]
K05591	-0.00834843	-0.14539	0.0627756	0.0212117	0.0644679	8810.76	44478.6	Elevated	2.33577	dbpA; ATP-independent RNA helicase DbpA [EC:3.6.4.13]
K02611	2.76213	2.99918	2.46981	0.0232617	0.0644404	70915.1	131671	Elevated	0.89277	paaC; ring-1.2-phenylacetyl-CoA epoxidase subunit PaaC [EC:1.14.13.149]
K04043	5.41342	5.6147	5.34998	0.024048	0.0644155	600031	946554	Elevated	0.657648	dnaK. HSPA9; molecular chaperone DnaK
K01580	-1.12237	-1.46441	-1.00994	0.0216654	0.0644045	3664.19	20911.7	Elevated	2.51275	E4.1.1.15. gadB. gadA. GAD; glutamate decarboxylase [EC:4.1.1.15]
K16055	-2.31427	-2.48545	-2.14947	0.0190724	0.0643868	1398.18	7706.63	Elevated	2.46255	TPS; trehalose 6-phosphate synthase/phosphatase [EC:2.4.1.15 3.1.3.12]
K01734	1.48545	1.61082	1.18232	0.0219233	0.0643787	33508.9	52168.2	Elevated	0.638625	mgsA; methylglyoxal synthase [EC:4.2.3.3]
K12073	-2.62691	-2.11637	-2.77037	0.0209254	0.0643778	2580.5	2544.17	Ambient	-0.0204556	E3.1.2.28; 1.4-dihydroxy-2-naphthoyl-CoA hydrolase [EC:3.1.2.28]
K04565	2.77243	2.99646	2.63427	0.0224348	0.0643646	76320.4	159982	Elevated	1.06777	SOD1; superoxide dismutase. Cu-Zn family [EC:1.15.1.1]
K00790	5.20001	5.38012	5.09967	0.023999	0.0643394	529046	809051	Elevated	0.612837	murA; UDP-N-acetylglucosamine 1-carboxyvinyltransferase [EC:2.5.1.7]
K18691	-1.87667	-2.10971	-1.67368	0.0180013	0.0642969	2442.84	12534.8	Elevated	2.35931	mltF; membrane-bound lytic murein transglycosylase F [EC:4.2.2.-]
K13622	0.0684637	-0.112254	0.187771	0.0213473	0.0642501	8576.5	41541	Elevated	2.27608	btaA; S-adenosylmethionine-diacylglycerol 3-amino-3-carboxypropyl transferase
K02281	3.91705	4.32902	3.63551	0.0237138	0.0642428	172447	281979	Elevated	0.709437	cpaD; pilus assembly protein CpaD
K17205	-3.16931	-2.96522	-3.41674	0.0152615	0.0642338	1255.92	2273.75	Elevated	0.856329	xltC; putative xylitol transport system substrate-binding protein
K05832	-1.15949	-1.69443	-1.04814	0.0196343	0.0642197	3570.49	15907.9	Elevated	2.15555	ABC.X4.P; putative ABC transport system permease protein
K01990	7.5663	7.79237	7.47715	0.0239154	0.0642129	2.76425e+06	4.04862e+06	Elevated	0.550545	ABC-2.A; ABC-2 type transport system ATP-binding protein
K17850	1.96804	2.18315	1.81198	0.0218065	0.0641371	41895	86411.8	Elevated	1.04445	ampR; LysR family transcriptional regulator. regulator of gene expression of beta-lactamase
K03328	0.938289	0.867239	1.08489	0.0208147	0.0640813	17079.5	69504.1	Elevated	2.02484	TC.PST; polysaccharide transporter. PST family
K13524	-2.8576	-3.19486	-2.71477	0.0181038	0.0640585	892.68	5572.8	Elevated	2.64219	ABAT; 4-aminobutyrate aminotransferase / (S)-3-amino-2-methylpropionate transaminase [EC:2.6.1.19 2.6.1.22]
K00007	-1.82703	-1.94189	-1.65064	0.0203775	0.0640527	2344.92	14798.2	Elevated	2.65781	dalD; D-arabinitol 4-dehydrogenase [EC:1.1.1.11]
K07493	0.453284	0.777685	0.118229	0.0225951	0.0640284	19647	23694.9	Elevated	0.270266	K07493; putative transposase
K00413	3.34293	3.51236	3.23693	0.0228938	0.0640106	113590	234325	Elevated	1.04468	CYC1. CYT1. petC; ubiquinol-cytochrome c reductase cytochrome c1 subunit
K11441	-5.24397	-6.39371	-4.92284	0.0140615	0.0640027	174.34	986.83	Elevated	2.5009	kguK; dehydrogluconokinase [EC:2.7.1.13]
K12257	3.08846	3.19725	2.9787	0.0230459	0.063995	93863.1	186880	Elevated	0.993483	secDF; SecD/SecF fusion protein
K00605	5.44661	5.62016	5.3705	0.023725	0.0639894	644976	935418	Elevated	0.536366	gcvT. AMT; aminomethyltransferase [EC:2.1.2.10]
K14055	-4.06227	-5.79618	-3.47119	0.0148053	0.0639597	355.7	2541.44	Elevated	2.83691	uspE; universal stress protein E
K00032	-4.98281	-5.87854	-4.60212	0.013798	0.0639354	189.84	1371.16	Elevated	2.85254	E1.1.1.43; phosphogluconate 2-dehydrogenase [EC:1.1.1.43]
K02474	2.4922	2.79053	2.34909	0.022522	0.0639114	63315.3	129792	Elevated	1.03558	wbpO; UDP-N-acetyl-D-galactosamine dehydrogenase [EC:1.1.1.-]
K09815	2.93812	3.01833	2.79824	0.0229035	0.0639113	83167.4	156208	Elevated	0.909382	znuA; zinc transport system substrate-binding protein
K00340	5.46031	5.65594	5.37013	0.0236392	0.0638839	657805	940518	Elevated	0.515795	nuoK; NADH-quinone oxidoreductase subunit K [EC:1.6.5.3]
K02160	5.16336	5.35339	5.08588	0.0235734	0.0638397	517157	790179	Elevated	0.611576	accB. bccP; acetyl-CoA carboxylase biotin carboxyl carrier protein
K19293	-5.29634	-6.34878	-5.02409	0.0121959	0.0638254	156.34	954.83	Elevated	2.61056	algX; alginate biosynthesis protein AlgX
K19155	-5.97127	-9.82862	-5.41363	0.0134059	0.0638023	108	490.67	Elevated	2.18372	yhaV; toxin YhaV [EC:3.1.-.-]
K07862	-4.89716	-5.63488	-4.37028	0.014288	0.0638	214.84	2124.25	Elevated	3.30562	sstT; serine/threonine transporter
K03787	5.00076	5.16872	4.86521	0.0235533	0.0637987	463774	683234	Elevated	0.558959	surE; 5'-nucleotidase [EC:3.1.3.5]
K16922	0.260072	0.105039	0.376653	0.0200043	0.0637883	10737.9	50771.6	Elevated	2.24132	yydH; putative peptide zinc metalloprotease protein
K18540	-5.41264	-6.92666	-5.094	0.00997246	0.0637736	152.17	1009.62	Elevated	2.73006	ramA; (R)-amidase [EC:3.5.1.100]
K05851	-5.21791	-6.0582	-4.95662	0.0131009	0.0637633	161.34	985.12	Elevated	2.6102	cyaA; adenylate cyclase. class 1 [EC:4.6.1.1]
K14742	4.93052	5.10061	4.84553	0.0235228	0.0637573	441555	658622	Elevated	0.576857	tsaB; tRNA threonylcarbamoyladenosine biosynthesis protein TsaB
K19609	-5.23398	-5.86859	-4.76828	0.0141519	0.0637435	198	1012	Elevated	2.35364	pfeS. pirS; two-component system. OmpR family. sensor histidine kinase PfeS [EC:2.7.13.3]
K12450	-4.02392	-3.6733	-4.94854	0.0163844	0.0637393	1055.5	855.25	Ambient	-0.303508	RHM; UDP-glucose 4.6-dehydratase [EC:4.2.1.76]
K09973	1.67627	2.17375	1.5768	0.0223642	0.063739	42926.9	75596.1	Elevated	0.81643	K09973; uncharacterized protein
K16053	-2.31245	-2.56856	-2.0541	0.0202983	0.0637308	1666.52	9564.05	Elevated	2.52078	ybdG. mscM; miniconductance mechanosensitive channel
K03668	-4.57633	-5.43077	-4.21598	0.0142617	0.0637019	235.01	1471.66	Elevated	2.64665	hslJ; heat shock protein HslJ
K00108	5.50904	5.74252	5.2725	0.0232646	0.0636925	496494	994019	Elevated	1.0015	betA. CHDH; choline dehydrogenase [EC:1.1.99.1]
K19610	-5.18514	-5.86113	-4.77609	0.015584	0.0636702	198	1012	Elevated	2.35364	pfeR. pirR; two-component system. OmpR family. response regulator PfeR
K03560	5.59746	5.701	5.45908	0.0234557	0.0636576	732419	1.00819e+06	Elevated	0.461027	tolR; biopolymer transport protein TolR
K13069	-2.40552	-2.63702	-2.27327	0.0172588	0.0636561	1463	9757	Elevated	2.73751	E2.7.7.65; diguanylate cyclase [EC:2.7.7.65]
K13472	-3.60231	-3.04037	-4.29364	0.0167519	0.0636416	1219.76	1318.5	Elevated	0.1123	raxST; sulfotransferase
K16692	-0.535087	-0.608829	-0.41628	0.0190734	0.063623	6069.51	28017.2	Elevated	2.20666	etk-wzc; tyrosine-protein kinase Etk/Wzc [EC:2.7.10.-]
K07711	-0.738149	-0.889528	-0.571926	0.0190321	0.0635889	5063.02	25654.7	Elevated	2.34115	glrK. qseE; two-component system. NtrC family. sensor histidine kinase GlrK [EC:2.7.13.3]
K02477	3.96255	4.11828	3.72483	0.023293	0.0635744	206776	307319	Elevated	0.571668	K02477; two-component system. LytTR family. response regulator
K08318	-3.64823	-3.36681	-4.91499	0.017456	0.0635548	2129	1412	Ambient	-0.592436	yihU; 4-hydroxybutyrate dehydrogenase / sulfolactaldehyde 3-reductase [EC:1.1.1.61 1.1.1.373]
K03304	-1.16726	-1.30845	-0.808819	0.0193349	0.0635379	3565.5	19939.2	Elevated	2.48343	tehA; tellurite resistance protein
K11918	-2.36495	-2.49028	-2.25962	0.01533	0.0634855	1463.68	8488.56	Elevated	2.53592	lip3; type VI secretion system protein
K01265	5.50394	5.63041	5.34398	0.0232883	0.063483	610397	979802	Elevated	0.682743	map; methionyl aminopeptidase [EC:3.4.11.18]
K11159	2.88196	3.36497	2.56369	0.02266	0.0634451	85884.8	151824	Elevated	0.821925	K11159; carotenoid cleavage dioxygenase
K00217	2.08119	2.47184	1.618	0.0224576	0.0634336	47325.8	68941.5	Elevated	0.542745	E1.3.1.32; maleylacetate reductase [EC:1.3.1.32]
K12152	-3.04711	-3.23075	-2.87036	0.0170458	0.0634243	900.7	6973.06	Elevated	2.95267	nudJ; phosphatase NudJ [EC:3.6.1.-]
K16047	2.57277	2.89641	2.31941	0.0224379	0.0634206	67730.5	118303	Elevated	0.804611	hsaA; 3-hydroxy-9.10-secoandrosta-1.3.5(10)-triene-9.17-dione monooxygenase [EC:1.14.14.12]
K19295	-2.67346	-2.90275	-2.4108	0.0147551	0.0634109	1217.37	6632.83	Elevated	2.44586	algJ; alginate O-acetyltransferase complex protein AlgJ
K01247	4.55168	4.69873	4.47816	0.0230813	0.0634012	295985	531067	Elevated	0.843371	alkA; DNA-3-methyladenine glycosylase II [EC:3.2.2.21]
K03651	-3.18074	-3.49696	-3.03282	0.0140316	0.0633891	922.34	4827.21	Elevated	2.38782	cpdA; 3'.5'-cyclic-AMP phosphodiesterase [EC:3.1.4.53]
K07213	3.43144	3.51741	3.25525	0.0226657	0.0633866	132054	238440	Elevated	0.852493	ATOX1. ATX1. copZ. golB; copper chaperone
K01872	5.44157	5.62318	5.36175	0.0232327	0.063385	645789	926647	Elevated	0.520958	AARS. alaS; alanyl-tRNA synthetase [EC:6.1.1.7]
K00906	-0.549153	-0.64964	-0.30263	0.0203331	0.0633797	5838.01	31886.7	Elevated	2.4494	aceK; isocitrate dehydrogenase kinase/phosphatase [EC:2.7.11.5 3.1.3.-]
K16081	-5.31844	-6.51075	-5.03406	0.0123647	0.0633684	156.34	936.83	Elevated	2.5831	algE; alginate production protein
K03769	4.90219	5.04741	4.7899	0.0231677	0.0633682	446221	662400	Elevated	0.569943	ppiC; peptidyl-prolyl cis-trans isomerase C [EC:5.2.1.8]
K13774	0.601322	0.327362	0.750168	0.020947	0.0633666	12837.6	80015.5	Elevated	2.6399	atuB; citronellol/citronellal dehydrogenase
K03760	-0.650851	-0.853499	-0.371368	0.0196089	0.0633377	5417.17	28201.8	Elevated	2.38017	eptA. pmrC; lipid A ethanolaminephosphotransferase [EC:2.7.8.43]
K09810	5.10464	5.25521	4.9886	0.0231283	0.0633117	501572	758420	Elevated	0.59654	lolD; lipoprotein-releasing system ATP-binding protein [EC:3.6.3.-]
K05710	3.56201	3.80824	3.21535	0.0227304	0.0632907	124676	219516	Elevated	0.816138	hcaC; 3-phenylpropionate/trans-cinnamate dioxygenase ferredoxin component
K07335	3.41247	3.48253	3.22036	0.021912	0.0632648	114688	222818	Elevated	0.958148	bmpA. bmpB. tmpC; basic membrane protein A and related proteins
K00031	5.16551	5.34065	5.05747	0.0230319	0.0632304	523439	791328	Elevated	0.596255	IDH1. IDH2. icd; isocitrate dehydrogenase [EC:1.1.1.42]
K03716	-1.72422	-1.27345	-1.89161	0.0176123	0.0632148	4588.45	5938.95	Elevated	0.372201	splB; spore photoproduct lyase [EC:4.1.99.14]
K03741	4.41696	4.62611	4.29055	0.0230195	0.0632033	302576	443273	Elevated	0.550899	ARSC2. arsC; arsenate reductase [EC:1.20.4.1]
K06970	-4.77569	-5.26523	-4.45051	0.0130009	0.0632013	268.34	1474.79	Elevated	2.45838	rlmF; 23S rRNA (adenine1618-N6)-methyltransferase [EC:2.1.1.181]
K19696	-1.77706	-1.92897	-1.70436	0.018944	0.0631852	2198.84	15161.8	Elevated	2.78563	mtiP; 5'-methylthioinosine phosphorylase [EC:2.4.2.44]
K01303	0.844477	1.01399	0.413419	0.0210659	0.0631782	18863	28474	Elevated	0.594086	APEH; acylaminoacyl-peptidase [EC:3.4.19.1]
K00480	3.24599	3.45652	3.19466	0.0211651	0.0631512	108442	235185	Elevated	1.11687	E1.14.13.1; salicylate hydroxylase [EC:1.14.13.1]
K13995	0.54818	0.717609	0.248073	0.0207584	0.06314	20051.8	27593.4	Elevated	0.460588	nicF; maleamate amidohydrolase [EC:3.5.1.107]
K01961	5.38613	5.55486	5.30951	0.0229701	0.0631314	626607	892729	Elevated	0.510662	accC; acetyl-CoA carboxylase. biotin carboxylase subunit [EC:6.4.1.2 6.3.4.14]
K15125	-2.00799	-2.5054	-1.75054	0.018008	0.0631118	1968.11	12028.6	Elevated	2.61158	fhaB; filamentous hemagglutinin
K13481	2.53116	2.696	2.42552	0.0199117	0.0631101	70241.5	138776	Elevated	0.982364	xdhA; xanthine dehydrogenase small subunit [EC:1.17.1.4]
K05499	1.86507	2.0902	1.61317	0.0202949	0.0631087	46263.5	75681	Elevated	0.710057	cytR; LacI family transcriptional regulator. repressor for deo operon. udp. cdd. tsx. nupC. and nupG
K02503	5.11833	5.26571	4.95633	0.0229282	0.0631045	488097	739733	Elevated	0.599836	HINT1. hinT. hit; histidine triad (HIT) family protein
K00564	2.08084	2.43734	2.00029	0.0207678	0.0631033	55966.6	98437.5	Elevated	0.814642	rsmC; 16S rRNA (guanine1207-N2)-methyltransferase [EC:2.1.1.172]
K01194	-0.459842	-0.038413	-0.811461	0.018037	0.0630918	9704.61	14440.3	Elevated	0.573357	TREH. treA. treF; alpha.alpha-trehalase [EC:3.2.1.28]
K09922	2.90841	3.1715	2.84927	0.0208522	0.0630896	91259.8	181405	Elevated	0.991166	K09922; uncharacterized protein
K03562	5.25717	5.40263	5.13459	0.0229436	0.063088	583532	806182	Elevated	0.466294	tolQ; biopolymer transport protein TolQ
K03756	-5.43826	-6.66961	-4.79524	0.0117749	0.0630813	172.17	1213.82	Elevated	2.81765	potE; putrescine:ornithine antiporter
K09977	-2.17282	-2.42858	-1.96595	0.0137879	0.063043	1943.68	8714.74	Elevated	2.16467	K09977; uncharacterized protein
K19715	-1.39385	-1.60602	-1.16654	0.0184958	0.0630269	2748	22814	Elevated	3.05347	kdnA; 8-amino-3.8-dideoxy-alpha-D-manno-octulosonate transaminase [EC:2.6.1.109]
K08310	0.226944	0.0911536	0.445916	0.020359	0.0630213	10575.7	63151	Elevated	2.57806	nudB. ntpA; dihydroneopterin triphosphate diphosphatase [EC:3.6.1.67]
K10229	2.66874	2.92844	2.37631	0.0216715	0.0629788	67125.8	131206	Elevated	0.9669	smoG. mtlG; sorbitol/mannitol transport system permease protein
K00862	-1.16919	-0.873527	-1.35478	0.0179588	0.0629572	5935.83	8498.92	Elevated	0.51783	eryA; erythritol kinase (D-erythritol 1-phosphate-forming) [EC:2.7.1.215]
K06905	-4.25953	-4.68791	-4.04551	0.0125661	0.0629478	402.45	2394.85	Elevated	2.57305	K06905; uncharacterized protein
K01921	5.41401	5.60968	5.34815	0.0227909	0.062947	637853	939698	Elevated	0.558975	ddl; D-alanine-D-alanine ligase [EC:6.3.2.4]
K08177	2.24146	2.61377	1.84537	0.0215161	0.0629273	51945.5	81787	Elevated	0.654872	oxlT; MFS transporter. OFA family. oxalate/formate antiporter
K08178	1.2302	1.49267	0.702245	0.0216181	0.0629158	29098.8	38860.5	Elevated	0.417346	JEN; MFS transporter. SHS family. lactate transporter
K02858	-2.62978	-2.89558	-2.42975	0.0148211	0.0628886	1228.84	7379.53	Elevated	2.58623	ribB. RIB3; 3.4-dihydroxy 2-butanone 4-phosphate synthase [EC:4.1.99.12]
K11208	1.34025	1.84372	1.13834	0.0207705	0.0628843	36657.2	56513.1	Elevated	0.62449	yncG; GST-like protein
K07011	3.98046	4.10178	3.83931	0.0225667	0.0628828	211937	334252	Elevated	0.6573	K07011; uncharacterized protein
K08591	5.08789	5.28959	5.03465	0.0226862	0.0628736	500200	725973	Elevated	0.537412	plsY; glycerol-3-phosphate acyltransferase PlsY [EC:2.3.1.15]
K18660	-3.17662	-3.39166	-3.02083	0.0170558	0.0628693	751.86	6740.61	Elevated	3.16434	ACSF3; malonyl-CoA/methylmalonyl-CoA synthetase [EC:6.2.1.-]
K08720	-3.6202	-4.60459	-3.25793	0.0166214	0.062864	650.09	4655.08	Elevated	2.84009	ompU; outer membrane protein OmpU
K06908	-4.50464	-5.1505	-4.22134	0.0136155	0.0628566	350.44	2136.25	Elevated	2.60784	K06908; uncharacterized protein
K00338	5.37247	5.55748	5.31243	0.0227537	0.0628538	634256	895479	Elevated	0.497594	nuoI; NADH-quinone oxidoreductase subunit I [EC:1.6.5.3]
K07313	4.08696	4.28734	3.86758	0.0220813	0.0628337	186308	341101	Elevated	0.872507	pphA; serine/threonine protein phosphatase 1 [EC:3.1.3.16]
K16167	1.23539	1.63282	1.09682	0.0208591	0.0628333	28163.9	44953.3	Elevated	0.674579	bpsA. srsA. pks11. pks10; alkylresorcinol/alkylpyrone synthase
K19296	-5.21986	-6.36824	-4.89707	0.010956	0.0628211	163.01	998.83	Elevated	2.61528	algF; alginate O-acetyltransferase complex protein AlgF
K13935	-3.52473	-4.15465	-3.09609	0.0147292	0.0628124	746.01	3921.77	Elevated	2.39424	mdcH; malonate decarboxylase epsilon subunit [EC:2.3.1.39]
K05989	2.86425	3.01133	2.75026	0.0223003	0.0627977	118684	148106	Elevated	0.319503	ramA; alpha-L-rhamnosidase [EC:3.2.1.40]
K19131	-2.56677	-2.84871	-2.21828	0.0114891	0.0627896	1229.84	6127.25	Elevated	2.31677	csb1; CRISPR-associated protein Csb1
K06145	3.42712	3.60404	3.11185	0.021549	0.0627843	113917	217688	Elevated	0.934277	gntR; LacI family transcriptional regulator. gluconate utilization system Gnt-I transcriptional repressor
K19353	-2.30397	-2.53285	-2.13193	0.0143864	0.0627573	1573.34	8990.83	Elevated	2.51462	eptC; heptose-I-phosphate ethanolaminephosphotransferase [EC:2.7.8.-]
K02610	2.66557	2.91829	2.39909	0.0210363	0.0627304	67453.1	118912	Elevated	0.817934	paaB; ring-1.2-phenylacetyl-CoA epoxidase subunit PaaB
K16320	-3.22368	-3.44607	-2.78319	0.0161914	0.0627254	978.26	5822.26	Elevated	2.57329	andAd; anthranilate 1.2-dioxygenase small subunit [EC:1.14.12.1]
K07026	-1.029	-0.851559	-1.22216	0.0179363	0.0627191	6763	8798.29	Elevated	0.37956	E3.1.3.70; mannosyl-3-phosphoglycerate phosphatase [EC:3.1.3.70]
K06137	3.45595	3.56331	3.07821	0.0218181	0.0627163	114824	203765	Elevated	0.827476	pqqC; pyrroloquinoline-quinone synthase [EC:1.3.3.11]
K04564	5.29048	5.47282	5.18036	0.022477	0.0626884	558165	866387	Elevated	0.634321	SOD2; superoxide dismutase. Fe-Mn family [EC:1.15.1.1]
K01649	5.98878	6.16763	5.82424	0.0225855	0.0626867	878161	1.33871e+06	Elevated	0.608291	leuA. IMS; 2-isopropylmalate synthase [EC:2.3.3.13]
K00038	2.52041	2.78867	2.21092	0.0210384	0.0626775	60674.5	104692	Elevated	0.786994	E1.1.1.53; 3alpha(or 20beta)-hydroxysteroid dehydrogenase [EC:1.1.1.53]
K10979	4.45082	4.60941	4.1993	0.021549	0.0626763	222082	462786	Elevated	1.05925	ku; DNA end-binding protein Ku
K02612	2.66936	2.91931	2.39655	0.021235	0.0626738	67497.1	118863	Elevated	0.816399	paaD; ring-1.2-phenylacetyl-CoA epoxidase subunit PaaD
K18199	3.5175	3.85567	3.18017	0.0219802	0.0626696	126024	207755	Elevated	0.721188	inhA; cyclohexyl-isocyanide hydratase [EC:4.2.1.103]
K03404	1.83933	2.04623	1.61901	0.021091	0.0626653	42536.9	67556.3	Elevated	0.667375	chlD. bchD; magnesium chelatase subunit D [EC:6.6.1.1]
K02404	2.85229	2.96034	2.79214	0.0209992	0.0626637	85053.7	157983	Elevated	0.893321	flhF; flagellar biosynthesis protein FlhF
K19292	-5.29153	-6.53051	-5.0281	0.0119933	0.0626535	156.34	936.83	Elevated	2.5831	algK; alginate biosynthesis protein AlgK
K07559	-0.71377	-0.782922	-0.553893	0.0152038	0.0626524	4744.87	23589.1	Elevated	2.31368	kptA; putative RNA 2'-phosphotransferase [EC:2.7.1.-]
K00472	-0.941517	-1.04728	-0.80545	0.0185757	0.0626517	4293.17	25584.1	Elevated	2.57513	P4HA; prolyl 4-hydroxylase [EC:1.14.11.2]
K01473	5.36605	5.50968	5.07078	0.0220997	0.0626433	424989	843602	Elevated	0.989137	hyuA; N-methylhydantoinase A [EC:3.5.2.14]
K07006	5.12733	5.29104	4.94232	0.0219281	0.0626315	371357	768047	Elevated	1.04839	K07006; uncharacterized protein
K08717	-1.80788	-1.97042	-1.66924	0.0167959	0.0626195	2228.51	10953.6	Elevated	2.29726	utp; urea transporter
K00138	3.1768	3.35149	2.77515	0.0205876	0.062607	92135.4	181326	Elevated	0.976759	aldB; aldehyde dehydrogenase [EC:1.2.1.-]
K00648	5.3877	5.53086	5.27415	0.0223725	0.0625829	577003	926003	Elevated	0.682438	fabH; 3-oxoacyl-[acyl-carrier-protein] synthase III [EC:2.3.1.180]
K05772	3.23246	3.57648	2.8302	0.0217035	0.062578	103104	160612	Elevated	0.639481	tupA. vupA; tungstate transport system substrate-binding protein
K09845	0.751555	0.985173	0.46347	0.0202223	0.0625598	23501	29634.4	Elevated	0.334549	crtD; 1-hydroxycarotenoid 3.4-desaturase [EC:1.3.99.27]
K17218	3.65891	3.7689	3.4987	0.0201176	0.0625571	133678	305165	Elevated	1.19083	sqr; sulfide:quinone oxidoreductase [EC:1.8.5.4]
K05566	-0.435125	-0.579504	-0.342775	0.0153789	0.0625462	6055.73	28385.2	Elevated	2.22877	mnhB. mrpB; multicomponent Na+:H+ antiporter subunit B
K00996	2.17003	2.53221	1.67683	0.0210987	0.0625416	49331.5	71466.8	Elevated	0.534763	rfbP; undecaprenyl-phosphate galactose phosphotransferase [EC:2.7.8.6]
K15496	-0.732831	-0.418759	-0.968172	0.01955	0.0625398	10504.5	10447	Ambient	-0.00791878	wtpB; molybdate/tungstate transport system permease protein
K02665	0.547633	0.359558	0.591523	0.0177042	0.062538	12543.1	65386	Elevated	2.38209	pilP; type IV pilus assembly protein PilP
K17762	-0.24328	-0.380663	-0.167478	0.0180312	0.0625253	7078.52	36206.4	Elevated	2.35473	rsbS; rsbT antagonist protein RsbS
K00634	0.54566	0.795141	0.286422	0.0203524	0.0625121	20562.3	25237.2	Elevated	0.295551	ptb; phosphate butyryltransferase [EC:2.3.1.19]
K12256	0.727948	1.10666	0.643015	0.0176977	0.0625099	21286.4	39896	Elevated	0.906308	spuC; putrescine---pyruvate transaminase [EC:2.6.1.113]
K03561	5.44955	5.59393	5.36054	0.0222451	0.0625024	602133	995499	Elevated	0.725338	exbB; biopolymer transport protein ExbB
K03981	0.253665	0.148645	0.413752	0.0183994	0.0625005	10296	59490.9	Elevated	2.53058	dsbC; thiol:disulfide interchange protein DsbC [EC:5.3.4.1]
K03154	5.01341	5.21812	4.90779	0.0222484	0.0624978	483210	687474	Elevated	0.508657	thiS; sulfur carrier protein
K02470	5.36054	5.55761	5.28137	0.0222928	0.062488	622649	891351	Elevated	0.517573	gyrB; DNA gyrase subunit B [EC:5.99.1.3]
K19633	-3.84366	-3.23706	-4.92864	0.01367	0.0624866	1125.5	894.5	Ambient	-0.331413	sr; sorbose reductase [EC:1.1.1.289]
K13928	-2.24172	-2.45846	-1.93895	0.015072	0.0624731	1667.01	10206	Elevated	2.61408	mdcR; LysR family transcriptional regulator. malonate utilization transcriptional regulator
K03824	2.46821	2.66486	2.34963	0.0197152	0.0624715	66621.8	128886	Elevated	0.952028	yhbS; putative acetyltransferase [EC:2.3.1.-]
K02469	5.35777	5.55516	5.28291	0.022256	0.0624657	622374	891222	Elevated	0.518004	gyrA; DNA gyrase subunit A [EC:5.99.1.3]
K01430	3.90869	4.11123	3.55972	0.0211701	0.0624637	158920	295963	Elevated	0.897114	ureA; urease subunit gamma [EC:3.5.1.5]
K02065	5.71907	5.87072	5.62064	0.0223258	0.0624604	771381	1.14927e+06	Elevated	0.575199	mlaF. linL. mkl; phospholipid/cholesterol/gamma-HCH transport system ATP-binding protein
K01641	-0.940784	-1.29965	-0.645316	0.0180162	0.0624359	4336.19	23959.8	Elevated	2.46611	E2.3.3.10; hydroxymethylglutaryl-CoA synthase [EC:2.3.3.10]
K01875	5.19965	5.39342	5.1143	0.0221561	0.0624273	529998	803962	Elevated	0.60114	SARS. serS; seryl-tRNA synthetase [EC:6.1.1.11]
K06193	3.34408	3.72285	2.96413	0.0209805	0.0624194	114970	209639	Elevated	0.866645	phnA; protein PhnA
K02913	5.18884	5.37134	5.0791	0.0221608	0.0624087	526567	788071	Elevated	0.581709	RP-L33. MRPL33. rpmG; large subunit ribosomal protein L33
K12995	-2.82117	-3.10295	-2.356	0.0134361	0.0624071	1102.17	4914.8	Elevated	2.15679	wbdC. wbpZ; N-acetyl-alpha-D-glucosaminyl-diphospho-ditrans.octacis-undecaprenol 3-alpha-mannosyltransferase / rhamnosyltransferase [EC:2.4.1.348 2.4.1.-]
K18028	2.13361	2.51915	1.67122	0.0206389	0.062405	49127	73501.5	Elevated	0.581258	nicX; 2.5-dihydroxypyridine 5.6-dioxygenase [EC:1.13.11.9]
K13580	-2.16409	-2.40157	-1.84766	0.0146062	0.0623995	1756.43	10692.4	Elevated	2.60587	K13580; magnesium chelatase subunit ChlD-like protein
K00330	5.43917	5.62434	5.36152	0.0221942	0.0623952	653045	927696	Elevated	0.50647	nuoA; NADH-quinone oxidoreductase subunit A [EC:1.6.5.3]
K03116	5.43628	5.61993	5.34426	0.0222226	0.0623949	643930	935344	Elevated	0.538594	tatA; sec-independent protein translocase protein TatA
K15054	-0.334773	-0.449317	-0.139262	0.0174969	0.062391	6484.35	42144.7	Elevated	2.70032	mdlB; (S)-mandelate dehydrogenase [EC:1.1.99.31]
K05811	-3.20168	-3.41107	-3.04495	0.0136339	0.0623907	726.69	6721.73	Elevated	3.20942	yfiM; putative lipoprotein
K09808	5.14093	5.32293	5.01412	0.0220732	0.0623693	515034	754106	Elevated	0.5501	lolC E; lipoprotein-releasing system permease protein
K08324	-4.42668	-5.20154	-4.10637	0.0109455	0.0623642	317	1467.34	Elevated	2.21065	sad; succinate-semialdehyde dehydrogenase [EC:1.2.1.16 1.2.1.24]
K01975	5.17481	5.37533	5.08834	0.0220459	0.0623557	521233	793348	Elevated	0.606025	thpR; RNA 2'.3'-cyclic 3'-phosphodiesterase [EC:3.1.4.58]
K03183	5.23553	5.43848	5.16581	0.022055	0.062348	540429	836614	Elevated	0.630459	ubiE; demethylmenaquinone methyltransferase / 2-methoxy-6-polyprenyl-1.4-benzoquinol methylase [EC:2.1.1.163 2.1.1.201]
K04756	3.07376	3.32197	2.62011	0.0212319	0.0623461	87298	136326	Elevated	0.643039	ahpD; alkyl hydroperoxide reductase subunit D
K10024	-2.71452	-3.13562	-2.49754	0.00904952	0.0623457	1236.67	5238.5	Elevated	2.08269	aotQ; arginine/ornithine transport system permease protein
K10023	-2.71259	-3.14902	-2.49752	0.00813697	0.0623401	1236.67	5258	Elevated	2.08805	aotM; arginine/ornithine transport system permease protein
K03554	0.0602553	-0.015442	0.138824	0.0166108	0.0623393	9140.09	46121.7	Elevated	2.33517	rdgC; recombination associated protein RdgC
K07687	-1.393	-1.79197	-1.14725	0.0168151	0.0623349	3185.7	19876.3	Elevated	2.64137	rcsB; two-component system. NarL family. captular synthesis response regulator RcsB
K06941	5.20421	5.38323	5.10846	0.0220278	0.0623347	532097	807094	Elevated	0.601046	rlmN; 23S rRNA (adenine2503-C2)-methyltransferase [EC:2.1.1.192]
K06906	-4.53053	-5.3445	-4.24229	0.0112451	0.0623326	340.44	2115.72	Elevated	2.63568	K06906; uncharacterized protein
K18195	-1.88469	-1.51229	-2.11519	0.0143948	0.0623319	3949	4276.58	Elevated	0.11497	RGL4. rhiE; rhamnogalacturonan endolyase [EC:4.2.2.23]
K13796	2.6778	2.95439	2.23495	0.0207163	0.0623293	70687	118975	Elevated	0.751143	cobZ. tcuA; tricarballylate dehydrogenase
K00789	5.19975	5.39605	5.12386	0.0220582	0.0623254	530375	806438	Elevated	0.604552	metK; S-adenosylmethionine synthetase [EC:2.5.1.6]
K12976	-2.47238	-2.72719	-2.04522	0.0136489	0.0623246	1403.01	8663.5	Elevated	2.62642	pagL; lipid A 3-O-deacylase [EC:3.1.-.-]
K00375	5.29614	5.42212	4.98845	0.0216328	0.0623212	401194	795968	Elevated	0.988412	K00375; GntR family transcriptional regulator / MocR family aminotransferase
K03805	-4.5663	-5.42468	-4.14797	0.0103455	0.0623188	254.34	1716.5	Elevated	2.75464	dsbG; thiol:disulfide interchange protein DsbG
K07219	2.49961	2.80776	2.09267	0.0206056	0.0623014	62436.7	95786.3	Elevated	0.617426	K07219; putative molybdopterin biosynthesis protein
K00891	5.08587	5.25832	4.94299	0.0219106	0.0623007	491178	711441	Elevated	0.534498	E2.7.1.71. aroK. aroL; shikimate kinase [EC:2.7.1.71]
K00983	2.44884	2.79356	2.18408	0.0205152	0.062299	63681	97959	Elevated	0.621315	neuA; N-acylneuraminate cytidylyltransferase [EC:2.7.7.43]
K02038	5.17908	5.34729	5.06351	0.0219193	0.0622987	519060	790814	Elevated	0.607437	pstA; phosphate transport system permease protein
K06076	3.21111	3.40502	3.17129	0.01843	0.062292	104734	223330	Elevated	1.09245	fadL; long-chain fatty acid transport protein
K06997	5.20422	5.40079	5.11839	0.0218883	0.0622786	530673	804970	Elevated	0.60111	yggS. PROSC; PLP dependent protein
K07227	2.13816	2.62133	1.97807	0.0205136	0.0622779	55605	79138.5	Elevated	0.509165	chuX; heme iron utilization protein
K03396	2.20978	2.57423	1.8346	0.0201844	0.0622749	51834	77365.2	Elevated	0.577787	gfa; S-(hydroxymethyl)glutathione synthase [EC:4.4.1.22]
K18546	-2.64854	-3.03214	-2.06451	0.0122506	0.0622711	1333.25	6000.1	Elevated	2.17004	sprC; streptogrisin C [EC:3.4.21.-]
K18118	0.898133	1.06651	0.45935	0.0188052	0.0622653	23505.2	33000.1	Elevated	0.48949	aarC. cat1; succinyl-CoA:acetate CoA-transferase [EC:2.8.3.18]
K02336	-1.75191	-1.88243	-1.45448	0.0142198	0.0622585	2293.76	12600.2	Elevated	2.45766	polB; DNA polymerase II [EC:2.7.7.7]
K18291	-5.26981	-6.71007	-4.86673	0.0106123	0.0622571	163	979	Elevated	2.58644	ich-P; itaconyl-CoA hydratase / mesaconyl-C4 CoA hydratase [EC:4.2.1.56 4.2.1.-]
K16322	-4.28086	-4.87719	-3.89967	0.00730326	0.0622524	358.34	1661.12	Elevated	2.21276	pit; low-affinity inorganic phosphate transporter
K09844	0.785033	1.00758	0.482966	0.0191309	0.0622472	23797	30542.4	Elevated	0.360033	crtC; carotenoid 1.2-hydratase [EC:4.2.1.131]
K01703	5.29448	5.47221	5.2154	0.0218647	0.0622471	560143	875439	Elevated	0.644211	leuC. IPMI-L; 3-isopropylmalate/(R)-2-methylmalate dehydratase large subunit [EC:4.2.1.33 4.2.1.35]
K09933	0.505582	0.392628	0.622663	0.0190247	0.0622349	11599.5	66362.8	Elevated	2.51631	mtfA; MtfA peptidase
K06045	3.37361	3.51067	3.00015	0.0211817	0.0622275	112139	172856	Elevated	0.624274	shc; squalene-hopene/tetraprenyl-beta-curcumene cyclase [EC:5.4.99.17 4.2.1.129]
K16516	-2.43686	-2.64797	-2.00963	0.0133169	0.0622251	1490.17	9265.35	Elevated	2.63637	galR; LysR family transcriptional regulator. regulator for genes of the gallate degradation pathway
K07056	5.21237	5.41659	5.13436	0.0217316	0.0622183	534128	818552	Elevated	0.615887	rsmI; 16S rRNA (cytidine1402-2'-O)-methyltransferase [EC:2.1.1.198]
K17227	3.43637	3.74408	3.11715	0.0205334	0.0622023	117164	213877	Elevated	0.868259	soxZ; sulfur-oxidizing protein SoxZ
K02613	2.70436	2.94157	2.42496	0.0195197	0.0621906	68558.8	122479	Elevated	0.837126	paaE; ring-1.2-phenylacetyl-CoA epoxidase subunit PaaE
K10831	-1.45231	-1.67041	-1.25704	0.0137966	0.0621902	2978.1	14002.1	Elevated	2.23318	tauB; taurine transport system ATP-binding protein [EC:3.6.3.36]
K07241	2.76218	2.97175	2.24305	0.0204735	0.0621773	70521.9	109482	Elevated	0.634544	nixA; high-affinity nickel-transport protein
K19092	3.13163	3.35602	2.79617	0.0208402	0.0621767	91523.8	151148	Elevated	0.723748	parE1 3 4; toxin ParE1/3/4
K01681	5.21809	5.40284	5.12359	0.0217124	0.0621631	533912	816359	Elevated	0.612602	ACO. acnA; aconitate hydratase [EC:4.2.1.3]
K16168	0.776607	0.920185	0.583348	0.0161866	0.062162	20352.1	31535.9	Elevated	0.631819	bpsB. srsB; methyltransferase
K01586	5.20732	5.41262	5.13402	0.0217037	0.0621601	532650	806619	Elevated	0.5987	lysA; diaminopimelate decarboxylase [EC:4.1.1.20]
K01782	3.90226	4.22644	3.80905	0.0199574	0.062156	172122	328973	Elevated	0.934535	fadJ; 3-hydroxyacyl-CoA dehydrogenase / enoyl-CoA hydratase / 3-hydroxybutyryl-CoA epimerase [EC:1.1.1.35 4.2.1.17 5.1.2.3]
K15313	-2.5234	-3.28248	-2.33878	0.0137386	0.0621459	1155.51	7515.4	Elevated	2.70132	pksI; polyketide biosynthesis enoyl-CoA hydratase PksI
K15600	-1.26168	-1.59338	-1.11802	0.0143153	0.0621434	3350	23877.3	Elevated	2.83341	thiZ; putative hydroxymethylpyrimidine transport system ATP-binding protein
K01181	3.07192	3.55782	2.69858	0.0207898	0.0621249	102567	147213	Elevated	0.521334	E3.2.1.8. xynA; endo-1.4-beta-xylanase [EC:3.2.1.8]
K01602	2.78176	3.01674	2.55388	0.0201066	0.0621241	78450.5	138904	Elevated	0.824233	rbcS; ribulose-bisphosphate carboxylase small chain [EC:4.1.1.39]
K05343	4.31877	4.48382	4.01541	0.0204507	0.0621159	207138	400245	Elevated	0.950292	treS; maltose alpha-D-glucosyltransferase / alpha-amylase [EC:5.4.99.16 3.2.1.1]
K06204	5.2161	5.37194	5.10895	0.0216916	0.0621145	574735	809924	Elevated	0.494889	dksA; DnaK suppressor protein
K00819	3.64289	3.9479	3.38483	0.0203964	0.0621112	141071	220550	Elevated	0.644687	rocD. OAT; ornithine--oxo-acid transaminase [EC:2.6.1.13]
K09703	0.352724	0.104902	0.487813	0.0170595	0.0621085	9987.67	63856	Elevated	2.6766	K09703; uncharacterized protein
K03215	5.11918	5.29005	5.03263	0.0216545	0.0621066	506704	746451	Elevated	0.558905	rumA; 23S rRNA (uracil1939-C5)-methyltransferase [EC:2.1.1.190]
K00941	5.11846	5.3039	4.999	0.02145	0.062099	507624	755699	Elevated	0.574051	thiD; hydroxymethylpyrimidine/phosphomethylpyrimidine kinase [EC:2.7.1.49 2.7.4.7]
K00936	5.45582	5.59913	5.37197	0.0217044	0.0620988	608754	928320	Elevated	0.608761	pdtaS; two-component system. sensor histidine kinase PdtaS [EC:2.7.13.3]
K09921	2.79989	3.07585	2.64491	0.0179729	0.0620974	79261	160711	Elevated	1.01978	K09921; uncharacterized protein
K00809	3.71046	3.81156	3.47866	0.0213107	0.0620926	183981	242353	Elevated	0.397556	DHPS. dys; deoxyhypusine synthase [EC:2.5.1.46]
K07636	5.10451	5.27922	5.0133	0.0216041	0.0620906	504018	731634	Elevated	0.537645	phoR; two-component system. OmpR family. phosphate regulon sensor histidine kinase PhoR [EC:2.7.13.3]
K15460	-3.63325	-4.10331	-3.26038	0.00877503	0.0620836	610.85	5531.83	Elevated	3.17887	yfiC. trmX; tRNA1Val (adenine37-N6)-methyltransferase [EC:2.1.1.223]
K15312	-2.39903	-3.0668	-2.20946	0.0121215	0.0620776	1288.76	8252.15	Elevated	2.67879	pksH; polyketide biosynthesis enoyl-CoA hydratase PksH
K00412	3.79924	3.94241	3.65392	0.017388	0.062077	152168	326744	Elevated	1.1025	CYTB. petB; ubiquinol-cytochrome c reductase cytochrome b subunit
K16856	0.722564	0.864384	0.414893	0.0182674	0.0620725	23432.9	29747.8	Elevated	0.344247	ugl; ureidoglycolate lyase [EC:4.3.2.3]
K00873	5.20198	5.38454	5.10247	0.0215624	0.0620709	530387	802093	Elevated	0.596725	PK. pyk; pyruvate kinase [EC:2.7.1.40]
K19221	4.66967	4.83717	4.50954	0.0211725	0.0620648	341456	521928	Elevated	0.612152	cobA. btuR; cob(I)alamin adenosyltransferase [EC:2.5.1.17]
K13643	2.9798	3.26511	2.83956	0.0179969	0.0620647	90193	179931	Elevated	0.996353	iscR; Rrf2 family transcriptional regulator. iron-sulfur cluster assembly transcription factor
K09516	-3.24004	-4.00412	-2.94047	0.0135247	0.062061	757.5	4949.5	Elevated	2.70796	RETSAT; all-trans-retinol 13.14-reductase [EC:1.3.99.23]
K01704	5.28787	5.46422	5.20858	0.021361	0.0620607	557766	864203	Elevated	0.631711	leuD. IPMI-S; 3-isopropylmalate/(R)-2-methylmalate dehydratase small subunit [EC:4.2.1.33 4.2.1.35]
K16135	-2.96097	-3.25765	-2.58407	0.0129418	0.0620524	996.76	6497.81	Elevated	2.70464	dmlR; LysR family transcriptional regulator. transcriptional activator for dmlA
K18979	5.0184	5.19661	4.92204	0.0214976	0.0620514	477365	678849	Elevated	0.507999	queG; epoxyqueuosine reductase [EC:1.17.99.6]
K10960	0.701331	0.931118	0.375602	0.0185848	0.0620497	23091.2	27352.7	Elevated	0.24434	chlP. bchP; geranylgeranyl diphosphate/geranylgeranyl-bacteriochlorophyllide a reductase [EC:1.3.1.83 1.3.1.111]
K03296	6.05178	6.15327	5.96737	0.0216442	0.0620431	934600	1.36948e+06	Elevated	0.551207	TC.HAE1; hydrophobic/amphiphilic exporter-1 (mainly G- bacteria). HAE1 family
K02518	5.24144	5.44895	5.18125	0.0214843	0.0620424	545189	833224	Elevated	0.611948	infA; translation initiation factor IF-1
K09803	2.77093	3.00287	2.39864	0.0200244	0.0620424	72511	110779	Elevated	0.611413	K09803; uncharacterized protein
K00134	5.22093	5.41854	5.14613	0.0213812	0.0620407	537081	814610	Elevated	0.60097	GAPDH. gapA; glyceraldehyde 3-phosphate dehydrogenase [EC:1.2.1.12]
K06858	-4.84638	-5.50152	-4.39058	0.00841726	0.0620395	253.34	1244.79	Elevated	2.29676	ABC.VB12.S1. btuF; vitamin B12 transport system substrate-binding protein
K02525	-1.99543	-2.21724	-1.67158	0.0124597	0.0620366	1980.93	11667.4	Elevated	2.55823	kdgR; LacI family transcriptional regulator. kdg operon repressor
K01892	5.22101	5.4236	5.1607	0.0214225	0.0620309	536393	821765	Elevated	0.615436	HARS. hisS; histidyl-tRNA synthetase [EC:6.1.1.21]
K13623	-0.270424	-0.454166	-0.13263	0.0161972	0.0620244	6233.5	37465	Elevated	2.58743	btaB; S-adenosylmethionine-diacylgycerolhomoserine-N-methlytransferase
K09765	0.677785	0.720229	0.62297	0.0147809	0.0620243	20909	31838.7	Elevated	0.606658	queH; epoxyqueuosine reductase [EC:1.17.99.6]
K01222	-0.608336	-0.74126	-0.229832	0.0132357	0.0620238	5792.72	24756	Elevated	2.09547	E3.2.1.86A. celF; 6-phospho-beta-glucosidase [EC:3.2.1.86]
K01126	5.56575	5.65713	5.42029	0.0214234	0.0620236	622133	1.0305e+06	Elevated	0.728047	E3.1.4.46. glpQ. ugpQ; glycerophosphoryl diester phosphodiesterase [EC:3.1.4.46]
K01424	3.76317	3.82947	3.6232	0.0210453	0.0620228	198326	298798	Elevated	0.591296	E3.5.1.1. ansA. ansB; L-asparaginase [EC:3.5.1.1]
K18478	3.6341	3.79304	3.28738	0.020296	0.0620189	132238	194224	Elevated	0.55459	yihV; sulfofructose kinase [EC:2.7.1.184]
K03832	5.86724	6.04266	5.75863	0.0213724	0.0620108	754281	1.31148e+06	Elevated	0.798018	tonB; periplasmic protein TonB
K09892	-1.47082	-1.71841	-1.3407	0.0107427	0.0620078	2975.84	20835.6	Elevated	2.80768	zapB; cell division protein ZapB
K03179	5.04779	5.23161	4.91368	0.0213498	0.0620045	486709	697732	Elevated	0.519615	ubiA; 4-hydroxybenzoate polyprenyltransferase [EC:2.5.1.39]
K01620	5.08385	5.26133	4.96775	0.0212583	0.0620015	492056	732179	Elevated	0.573373	ltaE; threonine aldolase [EC:4.1.2.48]
K08926	0.703907	0.928517	0.372444	0.0178586	0.0620003	23015.7	26494.5	Elevated	0.203076	pufA; light-harvesting complex 1 alpha chain
K09846	0.716979	0.9459	0.389282	0.0180919	0.0619986	23193.2	27470.5	Elevated	0.244183	crtF; demethylspheroidene O-methyltransferase [EC:2.1.1.210]
K11333	0.695479	0.924026	0.372753	0.0178962	0.0619946	23021.7	26564	Elevated	0.206479	bchX; 3.8-divinyl chlorophyllide a/chlorophyllide a reductase subunit X [EC:1.3.7.14 1.3.7.15]
K08978	2.42893	2.59901	2.28192	0.0156043	0.0619944	60458.7	116178	Elevated	0.942316	TC.BAT1; bacterial/archaeal transporter family protein
K19176	-3.13848	-3.37369	-2.94545	0.0127978	0.0619909	741.69	6919.44	Elevated	3.22177	FAAH2; fatty acid amide hydrolase 2 [EC:3.5.1.99]
K02036	5.15402	5.33268	5.04581	0.0210842	0.0619903	516102	772636	Elevated	0.582134	pstB; phosphate transport system ATP-binding protein [EC:3.6.3.27]
K06201	2.55887	2.71841	2.50345	0.020421	0.0619888	103833	118868	Elevated	0.195093	cutC; copper homeostasis protein
K15461	1.77754	2.12305	1.57308	0.0175231	0.0619886	43272.8	79018.2	Elevated	0.868723	mnmC; tRNA 5-methylaminomethyl-2-thiouridine biosynthesis bifunctional protein [EC:2.1.1.61 1.5.-.-]
K02517	5.13109	5.3204	5.04207	0.0213144	0.0619886	511513	757302	Elevated	0.566097	lpxL. htrB; Kdo2-lipid IVA lauroyltransferase [EC:2.3.1.241]
K15582	2.90888	3.03645	2.7331	0.0164228	0.0619885	86825.6	162571	Elevated	0.904875	oppC; oligopeptide transport system permease protein
K13503	2.75122	2.94612	2.36704	0.0192597	0.0619879	73139.8	115838	Elevated	0.663381	trpEG; anthranilate synthase [EC:4.1.3.27]
K01443	3.38867	3.49765	3.26051	0.0181302	0.0619845	113049	210664	Elevated	0.897995	nagA. AMDHD2; N-acetylglucosamine-6-phosphate deacetylase [EC:3.5.1.25]
K07814	2.80823	2.94308	2.48103	0.0188077	0.061984	69841.6	124979	Elevated	0.839528	K07814; putative two-component system response regulator
K00600	5.22543	5.4217	5.13975	0.021109	0.0619823	536379	819180	Elevated	0.610928	glyA. SHMT; glycine hydroxymethyltransferase [EC:2.1.2.1]
K01474	5.14284	5.28911	4.90407	0.0199668	0.0619815	370527	735313	Elevated	0.98878	hyuB; N-methylhydantoinase B [EC:3.5.2.14]
K00762	5.26162	5.45287	5.19432	0.0212498	0.0619804	548969	825434	Elevated	0.588428	pyrE; orotate phosphoribosyltransferase [EC:2.4.2.10]
K12251	3.10738	3.33648	2.83849	0.0192347	0.0619795	98654.9	171263	Elevated	0.795752	aguB; N-carbamoylputrescine amidase [EC:3.5.1.53]
K03529	5.16566	5.34654	5.05592	0.0212662	0.0619787	521252	769774	Elevated	0.562455	smc; chromosome segregation protein
K11749	5.14892	5.33827	5.07991	0.0211728	0.0619776	515720	763570	Elevated	0.566173	rseP; regulator of sigma E protease [EC:3.4.24.-]
K17713	0.248622	0.107574	0.360037	0.014733	0.0619758	10866.2	52580.3	Elevated	2.27467	bamB; outer membrane protein assembly factor BamB
K19687	3.85057	4.25014	3.35768	0.0206501	0.0619747	161204	225148	Elevated	0.481985	vapB; antitoxin VapB
K12405	-3.23866	-3.43021	-3.09052	0.0133479	0.0619744	669.69	6631.43	Elevated	3.30775	HSD17B4; 3-hydroxyacyl-CoA dehydrogenase / 3a.7a.12a-trihydroxy-5b-cholest-24-enoyl-CoA hydratase / enoyl-CoA hydratase 2 [EC:1.1.1.35 4.2.1.107 4.2.1.119]
K01814	5.15226	5.34938	5.09328	0.0211393	0.0619742	516505	768570	Elevated	0.573395	hisA; phosphoribosylformimino-5-aminoimidazole carboxamide ribotide isomerase [EC:5.3.1.16]
K03593	5.14296	5.33709	5.03509	0.0212567	0.0619722	517831	762834	Elevated	0.558888	mrp. NUBPL; ATP-binding protein involved in chromosome partitioning
K08194	-1.05042	-1.38243	-0.6674	0.0127015	0.0619714	3891.94	22398.9	Elevated	2.52487	dgoT; MFS transporter. ACS family. D-galactonate transporter
K03383	2.35212	2.64107	1.86513	0.0196998	0.0619699	54897.7	82885.5	Elevated	0.594375	atzD; cyanuric acid amidohydrolase [EC:3.5.2.15]
K07102	4.73927	4.88241	4.5863	0.0209616	0.0619686	411813	569510	Elevated	0.467731	amgK; N-acetylmuramate 1-kinase [EC:2.7.1.221]
K09003	2.20084	2.67228	2.02228	0.0190751	0.061968	57146	84415.9	Elevated	0.562863	K09003; uncharacterized protein
K11336	0.701727	0.92987	0.361887	0.0175859	0.0619675	23021.7	26564	Elevated	0.206479	bchF; 3-vinyl bacteriochlorophyllide hydratase [EC:4.2.1.165]
K03571	3.6091	3.80052	3.41634	0.0194373	0.0619662	137753	260728	Elevated	0.920461	mreD; rod shape-determining protein MreD
K01299	2.85973	3.0248	2.74984	0.0186014	0.0619637	88390.7	154513	Elevated	0.805764	E3.4.17.19; carboxypeptidase Taq [EC:3.4.17.19]
K01640	4.19194	4.41247	3.93436	0.0192986	0.0619625	198082	398701	Elevated	1.00921	E4.1.3.4. HMGCL. hmgL; hydroxymethylglutaryl-CoA lyase [EC:4.1.3.4]
K00266	5.29321	5.48226	5.20359	0.021145	0.0619617	556059	860542	Elevated	0.630007	gltD; glutamate synthase (NADPH/NADH) small chain [EC:1.4.1.13 1.4.1.14]
K01512	5.06744	5.28399	4.97851	0.0212152	0.0619594	497199	703268	Elevated	0.500253	acyP; acylphosphatase [EC:3.6.1.7]
K00075	5.15209	5.33785	5.04777	0.021295	0.0619585	517263	764917	Elevated	0.564406	murB; UDP-N-acetylmuramate dehydrogenase [EC:1.3.1.98]
K09120	-3.09129	-3.37178	-2.95054	0.0125223	0.0619585	795.36	7094.77	Elevated	3.15708	K09120; uncharacterized protein
K05810	5.14061	5.33001	5.03274	0.0209671	0.0619575	514781	757680	Elevated	0.557631	yfiH; polyphenol oxidase [EC:1.10.3.-]
K15772	-1.94796	-2.16564	-1.80093	0.0082885	0.0619566	2105.45	11644.3	Elevated	2.46742	ganQ; arabinogalactan oligomer / maltooligosaccharide transport system permease protein
K12255	-2.97695	-3.42804	-2.61521	0.00904472	0.0619562	905.76	5752.57	Elevated	2.66701	gbuA; guanidinobutyrase [EC:3.5.3.7]
K01955	5.21456	5.41439	5.13447	0.0211061	0.0619557	533642	810923	Elevated	0.603692	carB. CPA2; carbamoyl-phosphate synthase large subunit [EC:6.3.5.5]
K00012	5.24425	5.42474	5.14316	0.0210535	0.0619532	541888	835655	Elevated	0.624911	UGDH. ugd; UDPglucose 6-dehydrogenase [EC:1.1.1.22]
K00057	5.1809	5.37814	5.07822	0.020842	0.0619523	525509	785817	Elevated	0.580477	gpsA; glycerol-3-phosphate dehydrogenase (NAD(P)+) [EC:1.1.1.94]
K04040	0.766336	0.963251	0.404431	0.0164814	0.0619509	23435.2	27937.2	Elevated	0.25351	chlG. bchG; chlorophyll/bacteriochlorophyll a synthase [EC:2.5.1.62 2.5.1.133]
K04487	5.88573	6.08991	5.79734	0.0213627	0.0619509	893085	1.25105e+06	Elevated	0.486273	iscS. NFS1; cysteine desulfurase [EC:2.8.1.7]
K04039	0.69701	0.928642	0.372685	0.0170505	0.0619506	23091.2	26674.2	Elevated	0.208101	chlB; light-independent protochlorophyllide reductase subunit B [EC:1.3.7.7]
K04038	0.694815	0.928685	0.368557	0.0173376	0.0619475	23091.2	26680.7	Elevated	0.208453	chlN; light-independent protochlorophyllide reductase subunit N [EC:1.3.7.7]
K06049	0.693369	0.929673	0.366125	0.0175352	0.0619475	23054.7	26942	Elevated	0.224797	bchO; magnesium chelatase accessory protein
K16171	3.02937	3.27364	2.95182	0.0161468	0.0619473	90864.4	193664	Elevated	1.09177	faaH; fumarylacetoacetate (FAA) hydrolase [EC:3.7.1.2]
K03687	5.23311	5.42072	5.15502	0.0210596	0.0619464	539950	807440	Elevated	0.58053	GRPE; molecular chaperone GrpE
K13292	5.20937	5.41585	5.1425	0.0212409	0.0619464	534282	802318	Elevated	0.586573	lgt. umpA; phosphatidylglycerol:prolipoprotein diacylglycerol transferase [EC:2.-.-.-]
K07494	-2.27207	-2.10358	-2.49753	0.00980509	0.0619438	2472.23	3839.19	Elevated	0.634989	K07494; putative transposase
K03218	5.15024	5.33529	5.04222	0.020949	0.0619432	516224	762284	Elevated	0.562333	rlmB; 23S rRNA (guanosine2251-2'-O)-methyltransferase [EC:2.1.1.185]
K06934	-0.430038	-0.54219	-0.253	0.0161903	0.0619425	6069.01	38934.8	Elevated	2.68153	K06934; uncharacterized protein
K00845	5.49782	5.64296	5.44189	0.020919	0.0619406	600309	978738	Elevated	0.705217	glk; glucokinase [EC:2.7.1.2]
K03273	4.78107	4.9396	4.67894	0.0209814	0.0619406	406649	568247	Elevated	0.482735	gmhB; D-glycero-D-manno-heptose 1.7-bisphosphate phosphatase [EC:3.1.3.82 3.1.3.83]
K00793	5.1712	5.37341	5.08575	0.0210331	0.0619378	524365	776519	Elevated	0.566451	ribE. RIB5; riboflavin synthase [EC:2.5.1.9]
K15987	5.05945	5.25248	4.98039	0.0208323	0.0619373	481094	727149	Elevated	0.595931	hppA; K(+)-stimulated pyrophosphate-energized sodium pump [EC:3.6.1.1]
K05773	2.58244	2.82569	2.24951	0.0176756	0.0619357	63214.6	112336	Elevated	0.829498	tupB. vupB; tungstate transport system permease protein
K00035	2.51668	3.05264	2.32945	0.0185195	0.0619353	70702	101301	Elevated	0.518827	gal; D-galactose 1-dehydrogenase [EC:1.1.1.48]
K15771	-1.9364	-2.14117	-1.80766	0.00779891	0.0619345	2105.45	11623.3	Elevated	2.46482	ganP; arabinogalactan oligomer / maltooligosaccharide transport system permease protein
K05896	5.16923	5.34603	5.05696	0.0208658	0.0619339	523506	770519	Elevated	0.557624	scpA; segregation and condensation protein A
K13642	-1.20604	-1.48657	-1.06508	0.0139451	0.0619337	3410.5	23312	Elevated	2.77302	ftrB; CRP/FNR family transcriptional regulator. transcriptional activator FtrB
K01867	5.21195	5.39768	5.11831	0.0209066	0.0619337	533219	796665	Elevated	0.579244	WARS. trpS; tryptophanyl-tRNA synthetase [EC:6.1.1.2]
K04773	5.09261	5.26977	5.01813	0.0210204	0.0619334	495910	736521	Elevated	0.570649	sppA; protease IV [EC:3.4.21.-]
K00970	5.01341	5.21991	4.9742	0.0209067	0.0619317	474825	722483	Elevated	0.605569	pcnB; poly(A) polymerase [EC:2.7.7.19]
K08927	0.691273	0.924445	0.371561	0.0174581	0.061931	23049.7	26954	Elevated	0.225753	pufB; light-harvesting complex 1 beta chain
K01534	3.35572	3.41888	3.12944	0.0182748	0.0619304	119700	223888	Elevated	0.90336	zntA; Cd2+/Zn2+-exporting ATPase [EC:3.6.3.3 3.6.3.5]
K02110	5.19833	5.39586	5.11895	0.0209676	0.0619279	531506	796656	Elevated	0.58387	ATPF0C. atpE; F-type H+-transporting ATPase subunit c
K02335	5.255	5.44066	5.16687	0.0210094	0.0619276	545021	831213	Elevated	0.608907	polA; DNA polymerase I [EC:2.7.7.7]
K00339	5.30782	5.52104	5.25364	0.0210651	0.0619275	569289	856104	Elevated	0.588625	nuoJ; NADH-quinone oxidoreductase subunit J [EC:1.6.5.3]
K00336	5.16697	5.35437	5.06143	0.0209485	0.061927	523529	770863	Elevated	0.558204	nuoG; NADH-quinone oxidoreductase subunit G [EC:1.6.5.3]
K03040	5.19556	5.38722	5.10938	0.0206769	0.0619268	529757	786872	Elevated	0.570796	rpoA; DNA-directed RNA polymerase subunit alpha [EC:2.7.7.6]
K03568	4.95872	5.13864	4.88988	0.0208139	0.0619261	456711	679439	Elevated	0.573062	tldD; TldD protein
K01485	4.3477	4.48575	4.09336	0.0192368	0.0619242	211557	409180	Elevated	0.951687	codA; cytosine deaminase [EC:3.5.4.1]
K19586	-0.623959	-0.951682	-0.545413	0.0130904	0.0619239	5427.71	31172.5	Elevated	2.52186	oqxA; membrane fusion protein. multidrug efflux system
K01481	-3.20825	-3.4225	-3.08478	0.0131073	0.0619233	701.69	6710.76	Elevated	3.25757	E3.5.3.15; protein-arginine deiminase [EC:3.5.3.15]
K07136	1.70645	2.21342	1.46717	0.0181172	0.0619228	45132.6	69749.5	Elevated	0.628013	K07136; uncharacterized protein
K03710	4.5545	4.60803	4.32157	0.0165648	0.0619227	232138	508709	Elevated	1.13185	K03710; GntR family transcriptional regulator
K16435	-6.68747	-8.45826	-5.73762	0.0044638	0.0619221	42.17	584.35	Elevated	3.79254	evaA. eryBVI. tylCVI. tylX3. staJ; dTDP-4-dehydro-6-deoxy-alpha-D-glucopyranose 2.3-dehydratase [EC:4.2.1.159]
K16147	3.70159	3.85655	3.48974	0.0190897	0.061922	138585	252934	Elevated	0.867988	glgE; starch synthase (maltosyl-transferring) [EC:2.4.99.16]
K04099	-2.09378	-2.30399	-1.94641	0.0106791	0.0619218	1855.17	9999.01	Elevated	2.43023	desB. galA; gallate dioxygenase [EC:1.13.11.57]
K09888	4.92548	5.07639	4.80593	0.020697	0.0619216	446596	633759	Elevated	0.504963	zapA; cell division protein ZapA
K11337	0.690991	0.92857	0.367364	0.0176074	0.0619186	23021.7	26564	Elevated	0.206479	bchC; bacteriochlorophyllide a dehydrogenase [EC:1.1.1.396]
K17752	-0.0438189	-0.201809	0.0379224	0.01497	0.0619185	7838.21	43228.3	Elevated	2.46338	rsbT; serine/threonine-protein kinase RsbT [EC:2.7.11.1]
K01251	5.20158	5.3943	5.11545	0.0209977	0.0619184	530852	799769	Elevated	0.591274	E3.3.1.1. ahcY; adenosylhomocysteinase [EC:3.3.1.1]
K13991	0.748233	0.959102	0.374568	0.0160602	0.0619182	23354.7	26805	Elevated	0.19879	puhA; photosynthetic reaction center H subunit
K13485	2.59778	3.00657	2.25857	0.0182053	0.0619176	69777.3	116089	Elevated	0.734401	PRHOXNB. URAD; 2-oxo-4-hydroxy-4-carboxy-5-ureidoimidazoline decarboxylase [EC:4.1.1.97]
K11334	0.703517	0.923615	0.36413	0.0174585	0.0619167	23021.7	26564	Elevated	0.206479	bchY; 3.8-divinyl chlorophyllide a/chlorophyllide a reductase subunit Y [EC:1.3.7.14 1.3.7.15]
K00240	5.21444	5.41594	5.13098	0.0206627	0.0619166	537953	810560	Elevated	0.591438	sdhB. frdB; succinate dehydrogenase / fumarate reductase. iron-sulfur subunit [EC:1.3.5.1 1.3.5.4]
K14164	-4.88255	-5.56314	-4.10507	0.00964331	0.0619152	303	1670.83	Elevated	2.46318	glyQS; glycyl-tRNA synthetase [EC:6.1.1.14]
K01432	2.33571	2.56053	2.19467	0.0169148	0.0619145	60084.5	98935.3	Elevated	0.719492	AFMID; arylformamidase [EC:3.5.1.9]
K02616	2.63061	2.89611	2.34438	0.0184479	0.0619135	66925.5	112849	Elevated	0.753765	paaX; phenylacetic acid degradation operon negative regulatory protein
K01778	5.15787	5.34144	5.03696	0.0208432	0.061912	518716	762909	Elevated	0.556566	dapF; diaminopimelate epimerase [EC:5.1.1.7]
K05783	-3.50092	-4.0262	-2.90328	0.0082863	0.0619106	760.34	4518.15	Elevated	2.57102	benD-xylL; dihydroxycyclohexadiene carboxylate dehydrogenase [EC:1.3.1.25 1.3.1.-]
K03292	1.17398	1.7144	1.03175	0.0182269	0.0619097	33775.5	36856.8	Elevated	0.125952	TC.GPH; glycoside/pentoside/hexuronide:cation symporter. GPH family
K03599	0.63724	0.432178	0.792661	0.0139136	0.0619089	13848.2	80413.4	Elevated	2.53774	sspA. mglA; stringent starvation protein A
K09923	-4.24431	-4.96482	-3.8764	0.00664911	0.0619088	383.34	2593.92	Elevated	2.75844	K09923; uncharacterized protein
K00796	5.25646	5.44519	5.16163	0.0208193	0.0619087	544976	830940	Elevated	0.608552	folP; dihydropteroate synthase [EC:2.5.1.15]
K03092	5.10031	5.27195	4.98883	0.0207627	0.0619083	501079	721629	Elevated	0.52622	rpoN; RNA polymerase sigma-54 factor
K03553	5.27198	5.47354	5.20084	0.020637	0.0619082	557122	843122	Elevated	0.59775	recA; recombination protein RecA
K06153	5.22324	5.42877	5.14634	0.0209494	0.0619081	536210	824652	Elevated	0.620988	bacA; undecaprenyl-diphosphatase [EC:3.6.1.27]
K01775	5.18812	5.37273	5.07065	0.0205899	0.0619077	527266	781119	Elevated	0.567012	alr; alanine racemase [EC:5.1.1.1]
K03517	5.07347	5.28523	5.0126	0.0208625	0.0619071	492481	725732	Elevated	0.559367	nadA; quinolinate synthase [EC:2.5.1.72]
K17222	3.3734	3.67941	3.02227	0.0188051	0.0619071	112040	187460	Elevated	0.742572	soxA; sulfur-oxidizing protein SoxA
K00505	0.199042	0.434884	0.000846374	0.0149024	0.0619068	15610.6	20723.8	Elevated	0.408766	TYR; tyrosinase [EC:1.14.18.1]
K19337	-0.840435	-1.02452	-0.524258	0.0125636	0.0619045	4438.85	20309.1	Elevated	2.19387	hexR; RpiR family transcriptional regulator. carbohydrate utilization regulator
K00986	4.03872	4.35862	3.78096	0.0198231	0.0619044	196937	276560	Elevated	0.489861	ltrA; RNA-directed DNA polymerase [EC:2.7.7.49]
K03403	0.706062	0.929933	0.377683	0.0159614	0.0619042	23173	26808.3	Elevated	0.210236	chlH. bchH; magnesium chelatase subunit H [EC:6.6.1.1]
K13992	0.650653	0.904444	0.295147	0.0162048	0.0619037	22750.7	26037.5	Elevated	0.194681	pufC; photosynthetic reaction center cytochrome c subunit
K01887	5.20038	5.39904	5.1121	0.0206965	0.0619029	530139	792497	Elevated	0.580035	RARS. argS; arginyl-tRNA synthetase [EC:6.1.1.19]
K04763	5.3155	5.50678	5.23869	0.0206616	0.0619025	564502	882710	Elevated	0.644962	xerD; integrase/recombinase XerD
K03789	5.24006	5.43482	5.1883	0.0207488	0.0619015	539566	811349	Elevated	0.588522	rimI; [ribosomal protein S18]-alanine N-acetyltransferase [EC:2.3.1.266]
K00927	5.19405	5.39154	5.10794	0.0204017	0.0619012	530000	790024	Elevated	0.575905	PGK. pgk; phosphoglycerate kinase [EC:2.7.2.3]
K03736	3.1795	3.29982	2.71769	0.0187441	0.0619011	94077.2	151863	Elevated	0.69085	eutC; ethanolamine ammonia-lyase small subunit [EC:4.3.1.7]
K13574	3.75646	3.99871	3.3878	0.018766	0.0619008	145461	250563	Elevated	0.784543	ybiC; uncharacterized oxidoreductase [EC:1.1.1.-]
K02836	5.1898	5.38488	5.1056	0.0205579	0.0619005	528692	788820	Elevated	0.57727	prfB; peptide chain release factor 2
K03595	5.1326	5.32609	5.02191	0.0207794	0.0619004	512096	754460	Elevated	0.559029	era. ERAL1; GTPase
K05774	2.87118	3.10081	2.78028	0.0143073	0.0618981	87025.8	169371	Elevated	0.96067	phnN; ribose 1.5-bisphosphokinase [EC:2.7.4.23]
K11738	-2.81254	-2.53838	-3.40033	0.0102459	0.0618977	1772.67	3174.37	Elevated	0.840546	ansP; L-asparagine permease
K08928	0.744979	0.957811	0.344628	0.0157598	0.0618974	23346.7	26768	Elevated	0.197292	pufL; photosynthetic reaction center L subunit
K02563	5.16784	5.35768	5.06126	0.0208611	0.0618951	522850	771995	Elevated	0.562194	murG; UDP-N-acetylglucosamine--N-acetylmuramyl-(pentapeptide) pyrophosphoryl-undecaprenol N-acetylglucosamine transferase [EC:2.4.1.227]
K04035	0.702392	0.930503	0.375729	0.0161005	0.0618946	23136.3	26645	Elevated	0.203704	E1.14.13.81. acsF. chlE; magnesium-protoporphyrin IX monomethyl ester (oxidative) cyclase [EC:1.14.13.81]
K02114	5.19473	5.39238	5.10916	0.0205979	0.0618945	529937	789041	Elevated	0.574279	ATPF1E. atpC; F-type H+-transporting ATPase subunit epsilon
K06180	5.47112	5.61502	5.3424	0.0205972	0.0618935	612355	949460	Elevated	0.632739	rluD; 23S rRNA pseudouridine1911/1915/1917 synthase [EC:5.4.99.23]
K00950	5.18978	5.38414	5.10007	0.0204231	0.0618923	528275	791017	Elevated	0.58242	folK; 2-amino-4-hydroxy-6-hydroxymethyldihydropteridine diphosphokinase [EC:2.7.6.3]
K01929	5.19356	5.39546	5.11354	0.0204353	0.0618921	530051	795150	Elevated	0.585097	murF; UDP-N-acetylmuramoyl-tripeptide--D-alanyl-D-alanine ligase [EC:6.3.2.10]
K02024	-1.65	-2.18581	-1.4849	0.0136537	0.0618913	2074.6	17860	Elevated	3.10583	lamB; maltoporin
K10546	2.37123	2.81233	2.25577	0.0168461	0.0618913	63204.5	104879	Elevated	0.730627	ABC.GGU.S. chvE; putative multiple sugar transport system substrate-binding protein
K06158	5.14439	5.33495	5.07211	0.0205489	0.0618911	513786	752665	Elevated	0.550842	ABCF3; ATP-binding cassette. subfamily F. member 3
K03735	3.18022	3.30731	2.72073	0.0188542	0.0618908	94292.7	152406	Elevated	0.692703	eutB; ethanolamine ammonia-lyase large subunit [EC:4.3.1.7]
K13482	2.54171	2.73689	2.44	0.0155595	0.0618906	71990	137973	Elevated	0.938522	xdhB; xanthine dehydrogenase large subunit [EC:1.17.1.4]
K00556	-1.67442	-1.99785	-1.50752	0.00995563	0.0618904	2427.03	14342.9	Elevated	2.56307	trmH; tRNA (guanosine-2'-O-)-methyltransferase [EC:2.1.1.34]
K03655	5.18118	5.3864	5.10127	0.0206485	0.0618903	526380	785449	Elevated	0.577414	recG; ATP-dependent DNA helicase RecG [EC:3.6.4.12]
K01735	5.12478	5.31097	5.01278	0.0205938	0.0618903	500856	736198	Elevated	0.555697	aroB; 3-dehydroquinate synthase [EC:4.2.3.4]
K05788	4.95634	5.11982	4.83969	0.0205858	0.0618895	459177	652688	Elevated	0.507345	ihfB. himD; integration host factor subunit beta
K00943	5.18886	5.38795	5.10252	0.0202606	0.0618895	528674	785206	Elevated	0.570691	tmk. DTYMK; dTMP kinase [EC:2.7.4.9]
K02860	5.14379	5.32891	5.03636	0.0205789	0.0618892	514955	759231	Elevated	0.560091	rimM; 16S rRNA processing protein RimM
K00343	5.28203	5.48243	5.24341	0.0202407	0.0618889	561249	843782	Elevated	0.588229	nuoN; NADH-quinone oxidoreductase subunit N [EC:1.6.5.3]
K00333	5.27268	5.47131	5.23355	0.0206367	0.0618888	553800	837114	Elevated	0.596058	nuoD; NADH-quinone oxidoreductase subunit D [EC:1.6.5.3]
K01556	3.74748	3.82623	3.69714	0.0193798	0.0618886	182234	281875	Elevated	0.629262	KYNU. kynU; kynureninase [EC:3.7.1.3]
K17989	-3.25255	-3.61388	-2.37496	0.00979313	0.061888	796.83	5347.99	Elevated	2.74665	SDS. SDH. CHA1; L-serine/L-threonine ammonia-lyase [EC:4.3.1.17 4.3.1.19]
K00963	5.13442	5.33242	5.0163	0.0205687	0.0618876	512135	762042	Elevated	0.573348	UGP2. galU. galF; UTP--glucose-1-phosphate uridylyltransferase [EC:2.7.7.9]
K00645	5.19533	5.39547	5.11035	0.020423	0.0618871	530007	793543	Elevated	0.582299	fabD; [acyl-carrier-protein] S-malonyltransferase [EC:2.3.1.39]
K03644	5.21703	5.4248	5.15337	0.0203577	0.0618866	539826	806217	Elevated	0.578672	lipA; lipoyl synthase [EC:2.8.1.8]
K18447	-3.97238	-3.2299	-4.95374	0.00644789	0.0618865	1116.5	757.5	Ambient	-0.559665	NUDX14; ADP-sugar diphosphatase [EC:3.6.1.21]
K11335	0.700173	0.931913	0.37318	0.0174256	0.0618863	23021.7	26570.5	Elevated	0.206832	bchZ; 3.8-divinyl chlorophyllide a/chlorophyllide a reductase subunit Z [EC:1.3.7.14 1.3.7.15]
K16558	-0.876917	-1.14029	-0.757166	0.0141288	0.0618861	3845	27567.5	Elevated	2.84191	exoL; succinoglycan biosynthesis protein ExoL [EC:2.-.-.-]
K01873	5.18897	5.38568	5.10279	0.0201889	0.0618855	528814	784099	Elevated	0.568276	VARS. valS; valyl-tRNA synthetase [EC:6.1.1.9]
K01885	5.61499	5.80647	5.57998	0.0204993	0.0618852	718836	1.08015e+06	Elevated	0.587497	EARS. gltX; glutamyl-tRNA synthetase [EC:6.1.1.17]
K00609	5.19769	5.38713	5.10795	0.0205873	0.0618852	529884	793754	Elevated	0.583016	pyrB. PYR2; aspartate carbamoyltransferase catalytic subunit [EC:2.1.3.2]
K02112	5.19149	5.39176	5.10884	0.0205194	0.061885	529897	788112	Elevated	0.572688	ATPF1B. atpD; F-type H+-transporting ATPase subunit beta [EC:3.6.3.14]
K16090	3.45169	3.85948	3.21252	0.0182646	0.061885	131516	234200	Elevated	0.832504	fiu; catecholate siderophore receptor
K06024	5.16653	5.3503	5.04929	0.0203968	0.0618848	520133	765559	Elevated	0.557634	scpB; segregation and condensation protein B
K02111	5.19271	5.39068	5.10925	0.0204655	0.0618848	529873	788105	Elevated	0.57274	ATPF1A. atpA; F-type H+-transporting ATPase subunit alpha [EC:3.6.3.14]
K11175	5.16194	5.34563	5.04828	0.0206831	0.0618844	520351	766949	Elevated	0.559646	purN; phosphoribosylglycinamide formyltransferase 1 [EC:2.1.2.2]
K00342	5.41594	5.59325	5.35432	0.0204028	0.0618844	595554	911157	Elevated	0.613468	nuoM; NADH-quinone oxidoreductase subunit M [EC:1.6.5.3]
K02355	6.14495	6.33539	6.0562	0.0208845	0.0618843	1.02341e+06	1.5169e+06	Elevated	0.567733	fusA. GFM. EFG; elongation factor G
K02115	5.19393	5.39543	5.10814	0.0204511	0.061884	529896	788211	Elevated	0.572872	ATPF1G. atpG; F-type H+-transporting ATPase subunit gamma
K03820	5.11882	5.30677	4.99872	0.0204654	0.0618837	509699	732638	Elevated	0.523455	lnt; apolipoprotein N-acyltransferase [EC:2.3.1.-]
K11753	5.19367	5.39076	5.1073	0.0203125	0.0618833	529415	789640	Elevated	0.576797	ribF; riboflavin kinase / FMN adenylyltransferase [EC:2.7.1.26 2.7.7.2]
K03118	5.18845	5.39014	5.11112	0.0202942	0.0618833	530091	789753	Elevated	0.57516	tatC; sec-independent protein translocase protein TatC
K03624	5.18095	5.39217	5.1	0.0205023	0.0618831	524370	786658	Elevated	0.585152	greA; transcription elongation factor GreA
K04037	0.690736	0.925327	0.373392	0.0171861	0.0618831	23091.2	26680.7	Elevated	0.208453	chlL; light-independent protochlorophyllide reductase subunit L [EC:1.3.7.7]
K00299	3.46056	3.67595	3.16139	0.0157567	0.0618826	112355	207711	Elevated	0.886512	ssuE; FMN reductase [EC:1.5.1.38]
K01749	5.17291	5.36063	5.06308	0.0204208	0.0618824	525749	773065	Elevated	0.556215	hemC. HMBS; hydroxymethylbilane synthase [EC:2.5.1.61]
K14393	3.69637	3.88581	3.64688	0.0192636	0.0618823	184253	309316	Elevated	0.747394	actP; cation/acetate symporter
K01736	5.18563	5.3797	5.09895	0.0202085	0.0618822	527838	782062	Elevated	0.567188	aroC; chorismate synthase [EC:4.2.3.5]
K00858	5.19429	5.39762	5.11244	0.0203112	0.0618821	530257	793367	Elevated	0.581296	ppnK. NADK; NAD+ kinase [EC:2.7.1.23]
K04044	0.719637	0.496161	0.794846	0.0124675	0.0618817	13942.4	78044.1	Elevated	2.48481	hscA; molecular chaperone HscA
K02066	5.8063	5.98131	5.7332	0.0207622	0.0618815	811231	1.23595e+06	Elevated	0.607439	mlaE. linK; phospholipid/cholesterol/gamma-HCH transport system permease protein
K01972	5.20771	5.40147	5.11832	0.0202205	0.0618813	533404	797294	Elevated	0.579885	E6.5.1.2. ligA. ligB; DNA ligase (NAD+) [EC:6.5.1.2]
K03646	3.24221	3.46863	3.17789	0.0158124	0.0618811	110644	231307	Elevated	1.06389	tolA; colicin import membrane protein
K09747	5.18483	5.38629	5.09753	0.0200051	0.0618809	527322	780492	Elevated	0.565698	K09747; uncharacterized protein
K07566	5.14263	5.33469	5.06115	0.0204888	0.0618809	514680	758049	Elevated	0.558616	tsaC. rimN. SUA5; L-threonylcarbamoyladenylate synthase [EC:2.7.7.87]
K01937	5.18692	5.38178	5.09912	0.0201847	0.0618802	528211	783650	Elevated	0.569096	pyrG. CTPS; CTP synthase [EC:6.3.4.2]
K01881	5.18604	5.3858	5.10346	0.0201694	0.0618802	528339	783895	Elevated	0.569196	PARS. proS; prolyl-tRNA synthetase [EC:6.1.1.15]
K02493	5.27749	5.45779	5.18484	0.0199465	0.0618802	550656	839096	Elevated	0.607686	hemK. prmC. HEMK; release factor glutamine methyltransferase [EC:2.1.1.297]
K01772	5.00782	5.19268	4.89758	0.0203673	0.0618801	481702	682740	Elevated	0.503194	hemH. FECH; protoporphyrin/coproporphyrin ferrochelatase [EC:4.99.1.1 4.99.1.9]
K07074	-1.68742	-1.88645	-1.57653	0.0130469	0.0618799	2294.3	14145.1	Elevated	2.62418	K07074; uncharacterized protein
K02834	5.19173	5.38865	5.10385	0.0205354	0.0618792	528689	788887	Elevated	0.577399	rbfA; ribosome-binding factor A
K00122	2.58258	2.79951	2.29165	0.0156978	0.0618788	64054	113302	Elevated	0.822807	FDH; formate dehydrogenase [EC:1.17.1.9]
K02863	5.18479	5.38486	5.10055	0.0200405	0.0618788	527981	782235	Elevated	0.567116	RP-L1. MRPL1. rplA; large subunit ribosomal protein L1
K03551	5.1834	5.38373	5.09861	0.0201064	0.0618785	527955	782197	Elevated	0.567116	ruvB; holliday junction DNA helicase RuvB [EC:3.6.4.12]
K00286	5.20179	5.39753	5.11194	0.0204829	0.0618784	530670	795282	Elevated	0.58365	proC; pyrroline-5-carboxylate reductase [EC:1.5.1.2]
K01902	5.18364	5.38659	5.09815	0.0203126	0.0618783	527612	784320	Elevated	0.571966	sucD; succinyl-CoA synthetase alpha subunit [EC:6.2.1.5]
K09748	5.13052	5.31802	5.00974	0.0202449	0.0618782	510280	747693	Elevated	0.551156	rimP; ribosome maturation factor RimP
K02961	5.17619	5.37448	5.08534	0.0201943	0.0618782	525504	777985	Elevated	0.56604	RP-S17. MRPS17. rpsQ; small subunit ribosomal protein S17
K03685	5.18458	5.38447	5.09637	0.0200068	0.0618782	527312	781222	Elevated	0.567075	rnc. DROSHA. RNT1; ribonuclease III [EC:3.1.26.3]
K01591	5.18547	5.37753	5.09421	0.0198315	0.0618782	527472	780298	Elevated	0.564929	pyrF; orotidine-5'-phosphate decarboxylase [EC:4.1.1.23]
K00606	4.92324	5.11844	4.83118	0.0196576	0.0618781	405796	654428	Elevated	0.689481	panB; 3-methyl-2-oxobutanoate hydroxymethyltransferase [EC:2.1.2.11]
K09761	5.14536	5.33523	5.0285	0.0199691	0.061878	517185	747502	Elevated	0.531399	rsmE; 16S rRNA (uracil1498-N3)-methyltransferase [EC:2.1.1.193]
K00765	5.17954	5.38244	5.10144	0.0201643	0.061878	526714	780820	Elevated	0.56797	hisG; ATP phosphoribosyltransferase [EC:2.4.2.17]
K02874	5.1851	5.38511	5.09994	0.0200356	0.0618776	527978	782220	Elevated	0.567096	RP-L14. MRPL14. rplN; large subunit ribosomal protein L14
K03526	5.14018	5.34413	5.04814	0.0200183	0.0618776	516038	749978	Elevated	0.539372	gcpE. ispG; (E)-4-hydroxy-3-methylbut-2-enyl-diphosphate synthase [EC:1.17.7.1 1.17.7.3]
K00767	5.16411	5.36553	5.07375	0.0204033	0.0618775	520860	769480	Elevated	0.562987	nadC. QPRT; nicotinate-nucleotide pyrophosphorylase (carboxylating) [EC:2.4.2.19]
K08995	4.02469	4.24905	3.83629	0.015419	0.0618775	180550	360613	Elevated	0.998049	K08995; putative membrane protein
K02899	5.18754	5.38195	5.09842	0.0200572	0.0618773	527978	782217	Elevated	0.567091	RP-L27. MRPL27. rpmA; large subunit ribosomal protein L27
K09954	-1.23035	-1.41133	-0.955491	0.0110463	0.0618772	3478.76	21860.4	Elevated	2.65167	K09954; uncharacterized protein
K02888	5.1844	5.37967	5.09832	0.0198707	0.0618772	527880	782109	Elevated	0.567159	RP-L21. MRPL21. rplU; large subunit ribosomal protein L21
K03075	5.194	5.39315	5.10591	0.0201445	0.0618772	529337	788761	Elevated	0.575402	secG; preprotein translocase subunit SecG
K10548	2.36587	2.812	2.25769	0.0169021	0.0618771	63157.7	104617	Elevated	0.728087	ABC.GGU.A. gguA; putative multiple sugar transport system ATP-binding protein [EC:3.6.3.17]
K03431	5.12765	5.31323	4.98974	0.0199584	0.0618771	509817	745627	Elevated	0.548474	glmM; phosphoglucosamine mutase [EC:5.4.2.10]
K02313	5.20304	5.39474	5.11221	0.0197687	0.0618771	531144	788147	Elevated	0.569362	dnaA; chromosomal replication initiator protein
K03650	5.0886	5.26542	4.96768	0.0202555	0.0618768	499863	705135	Elevated	0.496367	mnmE. trmE. MSS1; tRNA modification GTPase [EC:3.6.-.-]
K03474	4.94952	5.12553	4.78014	0.0202165	0.0618767	462681	640700	Elevated	0.46963	pdxJ; pyridoxine 5-phosphate synthase [EC:2.6.99.2]
K02838	5.18693	5.38716	5.09908	0.0200278	0.0618765	527987	782265	Elevated	0.567155	frr. MRRF. RRF; ribosome recycling factor
K01869	5.19236	5.3924	5.10973	0.0202421	0.0618763	529804	790499	Elevated	0.577305	LARS. leuS; leucyl-tRNA synthetase [EC:6.1.1.4]
K02986	5.21497	5.40318	5.12514	0.0199779	0.0618763	534280	803408	Elevated	0.588537	RP-S4. rpsD; small subunit ribosomal protein S4
K00939	5.2522	5.45073	5.19029	0.0200853	0.0618763	549595	829231	Elevated	0.593404	adk. AK; adenylate kinase [EC:2.7.4.3]
K00647	4.03316	4.23739	3.89574	0.0151223	0.0618762	186008	383765	Elevated	1.04486	fabB; 3-oxoacyl-[acyl-carrier-protein] synthase I [EC:2.3.1.41]
K00764	5.18088	5.37855	5.09393	0.0197556	0.0618762	527229	779823	Elevated	0.564717	purF. PPAT; amidophosphoribosyltransferase [EC:2.4.2.14]
K02996	5.18596	5.3789	5.0977	0.0200156	0.0618762	527947	782169	Elevated	0.567086	RP-S9. MRPS9. rpsI; small subunit ribosomal protein S9
K04042	5.16899	5.37222	5.08501	0.0200803	0.0618761	522045	774739	Elevated	0.569537	glmU; bifunctional UDP-N-acetylglucosamine pyrophosphorylase / Glucosamine-1-phosphate N-acetyltransferase [EC:2.7.7.23 2.3.1.157]
K02948	5.18637	5.38048	5.09809	0.0200473	0.0618761	527978	782219	Elevated	0.567094	RP-S11. MRPS11. rpsK; small subunit ribosomal protein S11
K03101	5.19902	5.39206	5.11144	0.0202843	0.0618759	534215	795783	Elevated	0.574955	lspA; signal peptidase II [EC:3.4.23.36]
K03177	5.18433	5.38314	5.09957	0.0200382	0.0618759	528000	781864	Elevated	0.566379	truB. PUS4. TRUB1; tRNA pseudouridine55 synthase [EC:5.4.99.25]
K02343	5.19569	5.3946	5.11002	0.0202543	0.0618758	529818	790829	Elevated	0.577869	dnaX; DNA polymerase III subunit gamma/tau [EC:2.7.7.7]
K02037	5.13121	5.31354	5.0117	0.0197297	0.0618755	506143	754069	Elevated	0.57515	pstC; phosphate transport system permease protein
K00989	5.17633	5.37641	5.0895	0.0197203	0.0618754	525698	777452	Elevated	0.564519	rph; ribonuclease PH [EC:2.7.7.56]
K04061	3.2019	3.48654	3.04232	0.0178735	0.0618754	104554	190003	Elevated	0.86178	flhB2; flagellar biosynthesis protein
K01890	5.18483	5.38434	5.09851	0.0199729	0.0618754	527584	781613	Elevated	0.567055	FARSB. pheT; phenylalanyl-tRNA synthetase beta chain [EC:6.1.1.20]
K01159	5.17873	5.3831	5.09768	0.0201563	0.0618753	526449	780557	Elevated	0.568209	ruvC; crossover junction endodeoxyribonuclease RuvC [EC:3.1.22.4]
K02952	5.18722	5.38396	5.10022	0.0199886	0.0618752	527978	782196	Elevated	0.567052	RP-S13. rpsM; small subunit ribosomal protein S13
K03536	5.17612	5.37738	5.08787	0.0201045	0.0618751	525226	775790	Elevated	0.562726	rnpA; ribonuclease P protein component [EC:3.1.26.5]
K01940	5.18142	5.3756	5.09499	0.0199839	0.0618751	526962	780352	Elevated	0.566426	argG. ASS1; argininosuccinate synthase [EC:6.3.4.5]
K02600	5.18655	5.38446	5.09822	0.0200464	0.061875	527969	782141	Elevated	0.566975	nusA; N utilization substance protein A
K07642	-0.706766	-0.918429	-0.473141	0.0105182	0.0618749	5140.48	24422.7	Elevated	2.24825	baeS. smeS; two-component system. OmpR family. sensor histidine kinase BaeS [EC:2.7.13.3]
K05605	-1.60439	-2.0989	-1.30378	0.00899834	0.0618747	2214	22049	Elevated	3.31599	HIBCH; 3-hydroxyisobutyryl-CoA hydrolase [EC:3.1.2.4]
K03688	4.52711	4.70068	4.33173	0.0195992	0.0618747	319374	494596	Elevated	0.631004	ubiB. aarF; ubiquinone biosynthesis protein
K03703	5.18903	5.38807	5.10109	0.0199461	0.0618747	528839	783478	Elevated	0.567065	uvrC; excinuclease ABC subunit C
K03550	5.1862	5.38154	5.09826	0.0200572	0.0618747	527981	782232	Elevated	0.56711	ruvA; holliday junction DNA helicase RuvA [EC:3.6.4.12]
K00303	4.23781	4.41075	4.16514	0.0154804	0.0618745	209630	424692	Elevated	1.01857	soxB; sarcosine oxidase. subunit beta [EC:1.5.3.1]
K01693	5.1358	5.34934	5.06065	0.0200082	0.0618744	516870	756137	Elevated	0.548845	hisB; imidazoleglycerol-phosphate dehydratase [EC:4.2.1.19]
K12410	4.88354	5.08352	4.79006	0.0193295	0.0618743	400564	633931	Elevated	0.662291	npdA; NAD-dependent deacetylase [EC:3.5.1.-]
K03979	5.18315	5.38489	5.09893	0.0199694	0.0618743	528010	782284	Elevated	0.567126	obgE. cgtA; GTPase [EC:3.6.5.-]
K02871	5.18873	5.38638	5.09865	0.0199412	0.0618743	527963	782213	Elevated	0.567124	RP-L13. MRPL13. rplM; large subunit ribosomal protein L13
K03596	5.18346	5.38537	5.09919	0.0200246	0.0618743	528019	782179	Elevated	0.566909	lepA; GTP-binding protein LepA
K06187	5.18387	5.38555	5.09759	0.0200031	0.0618743	527794	781863	Elevated	0.566941	recR; recombination protein RecR
K03584	5.17077	5.37252	5.08685	0.0202041	0.0618742	522800	775600	Elevated	0.569053	recO; DNA repair protein RecO (recombination protein O)
K02867	5.18545	5.38447	5.0991	0.0200747	0.0618741	527978	782225	Elevated	0.567105	RP-L11. MRPL11. rplK; large subunit ribosomal protein L11
K02687	5.07916	5.27124	4.98737	0.0201634	0.061874	494798	721889	Elevated	0.544938	prmA; ribosomal protein L11 methyltransferase [EC:2.1.1.-]
K02933	5.18264	5.37981	5.09895	0.0199679	0.061874	527978	782220	Elevated	0.567096	RP-L6. MRPL6. rplF; large subunit ribosomal protein L6
K08929	0.724151	0.955194	0.375983	0.0161533	0.0618739	23354.7	26835.5	Elevated	0.200431	pufM; photosynthetic reaction center M subunit
K00859	5.18563	5.38586	5.0977	0.0199207	0.0618739	527623	781530	Elevated	0.566793	coaE; dephospho-CoA kinase [EC:2.7.1.24]
K02876	5.18476	5.38724	5.09909	0.0199684	0.0618738	527978	782220	Elevated	0.567096	RP-L15. MRPL15. rplO; large subunit ribosomal protein L15
K02886	5.18413	5.38101	5.09972	0.0200397	0.0618738	527978	782220	Elevated	0.567098	RP-L2. MRPL2. rplB; large subunit ribosomal protein L2
K00554	5.18431	5.38012	5.09889	0.020033	0.0618738	527942	781909	Elevated	0.566621	trmD; tRNA (guanine37-N1)-methyltransferase [EC:2.1.1.228]
K02931	5.18776	5.38144	5.09928	0.020026	0.0618738	527978	782220	Elevated	0.567096	RP-L5. MRPL5. rplE; large subunit ribosomal protein L5
K02982	5.18641	5.38189	5.1	0.020128	0.0618737	527972	782156	Elevated	0.566995	RP-S3. rpsC; small subunit ribosomal protein S3
K02879	5.18489	5.38729	5.09828	0.0199708	0.0618737	527901	782156	Elevated	0.567189	RP-L17. MRPL17. rplQ; large subunit ribosomal protein L17
K02939	5.18778	5.38223	5.09945	0.0201242	0.0618737	527978	782220	Elevated	0.567096	RP-L9. MRPL9. rplI; large subunit ribosomal protein L9
K02959	5.18698	5.38123	5.0983	0.0200032	0.0618737	527935	781932	Elevated	0.566683	RP-S16. MRPS16. rpsP; small subunit ribosomal protein S16
K00954	5.18631	5.38283	5.10068	0.0201085	0.0618736	528126	783080	Elevated	0.568277	E2.7.7.3A. coaD. kdtB; pantetheine-phosphate adenylyltransferase [EC:2.7.7.3]
K01000	5.18914	5.38077	5.0996	0.0200101	0.0618736	528766	784113	Elevated	0.568433	mraY; phospho-N-acetylmuramoyl-pentapeptide-transferase [EC:2.7.8.13]
K00003	5.15734	5.35967	5.07058	0.0196663	0.0618735	520648	768281	Elevated	0.561327	E1.1.1.3; homoserine dehydrogenase [EC:1.1.1.3]
K02994	5.18641	5.38398	5.09837	0.0199676	0.0618734	527978	782220	Elevated	0.567096	RP-S8. rpsH; small subunit ribosomal protein S8
K03545	5.18841	5.38686	5.1015	0.0199198	0.0618734	528478	783437	Elevated	0.567973	tig; trigger factor
K07386	4.00452	4.25099	3.59688	0.0189665	0.0618733	170352	290639	Elevated	0.770706	pepO; putative endopeptidase [EC:3.4.24.-]
K00969	5.18667	5.38195	5.10069	0.0197957	0.0618733	528427	781192	Elevated	0.563974	nadD; nicotinate-nucleotide adenylyltransferase [EC:2.7.7.18]
K03043	5.18661	5.38403	5.09813	0.0199749	0.0618733	528027	782426	Elevated	0.567342	rpoB; DNA-directed RNA polymerase subunit beta [EC:2.7.7.6]
K01945	5.18479	5.38063	5.09268	0.0196674	0.0618732	529024	780610	Elevated	0.561269	purD; phosphoribosylamine---glycine ligase [EC:6.3.4.13]
K00928	5.22921	5.43743	5.1663	0.0201827	0.0618731	542745	811179	Elevated	0.579746	lysC; aspartate kinase [EC:2.7.2.4]
K01689	5.19124	5.38433	5.10522	0.0201681	0.0618731	529005	785545	Elevated	0.570414	ENO. eno; enolase [EC:4.2.1.11]
K03217	5.19557	5.3945	5.10525	0.0199867	0.0618731	530738	788838	Elevated	0.57173	yidC. spoIIIJ. OXA1. ccfA; YidC/Oxa1 family membrane protein insertase
K01056	5.18561	5.38832	5.09813	0.0199569	0.0618731	528004	782294	Elevated	0.567162	PTH1. pth. spoVC; peptidyl-tRNA hydrolase. PTH1 family [EC:3.1.1.29]
K02428	5.27334	5.47453	5.19676	0.0194106	0.0618731	555020	841221	Elevated	0.599945	rdgB; XTP/dITP diphosphohydrolase [EC:3.6.1.66]
K00919	5.14022	5.34527	5.04799	0.0200104	0.0618731	515964	749557	Elevated	0.538767	ispE; 4-diphosphocytidyl-2-C-methyl-D-erythritol kinase [EC:2.7.1.148]
K01696	5.18092	5.38431	5.09322	0.019751	0.061873	526765	778766	Elevated	0.564031	trpB; tryptophan synthase beta chain [EC:4.2.1.20]
K01924	5.17489	5.37669	5.08661	0.0202265	0.061873	522775	778019	Elevated	0.573616	murC; UDP-N-acetylmuramate--alanine ligase [EC:6.3.2.8]
K02945	5.28095	5.47919	5.22676	0.0200048	0.0618729	558245	851777	Elevated	0.609577	RP-S1. rpsA; small subunit ribosomal protein S1
K02357	5.18127	5.38442	5.09796	0.0200727	0.0618729	527958	782201	Elevated	0.567116	tsf. TSFM; elongation factor Ts
K03664	5.19222	5.38516	5.10156	0.0197819	0.0618728	529434	784896	Elevated	0.568051	smpB; SsrA-binding protein
K00239	5.22584	5.42351	5.13836	0.0203209	0.0618728	541639	814402	Elevated	0.58841	sdhA. frdA; succinate dehydrogenase / fumarate reductase. flavoprotein subunit [EC:1.3.5.1 1.3.5.4]
K02904	5.18775	5.38014	5.09728	0.0199864	0.0618728	527962	782071	Elevated	0.566865	RP-L29. rpmC; large subunit ribosomal protein L29
K02340	5.17228	5.37826	5.09313	0.0203262	0.0618727	524519	776637	Elevated	0.566244	holA; DNA polymerase III subunit delta [EC:2.7.7.7]
K00566	5.18711	5.38391	5.10004	0.0200484	0.0618727	528348	782965	Elevated	0.56746	mnmA. trmU; tRNA-uridine 2-sulfurtransferase [EC:2.8.1.13]
K02992	5.18817	5.38766	5.09853	0.0200425	0.0618727	527978	782220	Elevated	0.567096	RP-S7. MRPS7. rpsG; small subunit ribosomal protein S7
K07746	3.52068	3.6415	3.19601	0.0156312	0.0618727	119130	217934	Elevated	0.871353	parD1 3 4; antitoxin ParD1/3/4
K01889	5.1871	5.3843	5.09934	0.0200277	0.0618726	528190	783012	Elevated	0.567978	FARSA. pheS; phenylalanyl-tRNA synthetase alpha chain [EC:6.1.1.20]
K02520	5.18963	5.3824	5.10179	0.0200312	0.0618726	528497	783103	Elevated	0.567307	infC. MTIF3; translation initiation factor IF-3
K01933	5.18325	5.37748	5.09238	0.0198922	0.0618726	526979	779166	Elevated	0.564185	purM; phosphoribosylformylglycinamidine cyclo-ligase [EC:6.3.3.1]
K04485	5.09918	5.28153	4.96344	0.0200178	0.0618725	498002	723385	Elevated	0.538614	radA. sms; DNA repair protein RadA/Sms
K03625	5.17761	5.38068	5.08762	0.0202289	0.0618725	525853	778761	Elevated	0.566521	nusB; N utilization substance protein B
K03544	5.18801	5.3873	5.10123	0.0197967	0.0618725	528766	784349	Elevated	0.568867	clpX. CLPX; ATP-dependent Clp protease ATP-binding subunit ClpX
K06178	5.24635	5.44414	5.15041	0.0202145	0.0618725	550076	822121	Elevated	0.579719	rluB; 23S rRNA pseudouridine2605 synthase [EC:5.4.99.22]
K06207	5.18563	5.37907	5.09803	0.0200376	0.0618725	527920	782241	Elevated	0.567293	typA. bipA; GTP-binding protein
K02039	5.16156	5.34993	5.06005	0.019479	0.0618724	518282	766102	Elevated	0.563799	phoU; phosphate transport system protein
K01928	5.18615	5.38177	5.09786	0.0200226	0.0618723	527936	782441	Elevated	0.56762	murE; UDP-N-acetylmuramoyl-L-alanyl-D-glutamate--2.6-diaminopimelate ligase [EC:6.3.2.13]
K08365	1.42037	1.98191	1.16545	0.0167775	0.0618723	38072	53735.2	Elevated	0.497137	merR; MerR family transcriptional regulator. mercuric resistance operon regulatory protein
K03438	5.1882	5.38547	5.10106	0.0200331	0.0618722	529173	783810	Elevated	0.566765	mraW. rsmH; 16S rRNA (cytosine1402-N4)-methyltransferase [EC:2.1.1.199]
K00602	5.19769	5.39564	5.11425	0.0201956	0.0618722	530686	792770	Elevated	0.579043	purH; phosphoribosylaminoimidazolecarboxamide formyltransferase / IMP cyclohydrolase [EC:2.1.2.3 3.5.4.10]
K02926	5.18681	5.38129	5.09818	0.0200448	0.0618722	527978	782220	Elevated	0.567096	RP-L4. MRPL4. rplD; large subunit ribosomal protein L4
K01868	5.18901	5.38734	5.10149	0.0201192	0.0618722	528551	784306	Elevated	0.569375	TARS. thrS; threonyl-tRNA synthetase [EC:6.1.1.3]
K10547	2.36576	2.80966	2.25486	0.0162941	0.0618722	63152.7	104608	Elevated	0.728078	ABC.GGU.P. gguB; putative multiple sugar transport system permease protein
K13038	5.19741	5.38727	5.10886	0.0199077	0.0618721	530975	787240	Elevated	0.56816	coaBC. dfp; phosphopantothenoylcysteine decarboxylase / phosphopantothenate---cysteine ligase [EC:4.1.1.36 6.3.2.5]
K03695	5.19307	5.37777	5.07917	0.019786	0.0618721	532470	784799	Elevated	0.559622	clpB; ATP-dependent Clp protease ATP-binding subunit ClpB
K02963	5.18789	5.38595	5.09936	0.019932	0.0618721	528277	783371	Elevated	0.568401	RP-S18. MRPS18. rpsR; small subunit ribosomal protein S18
K03524	5.19574	5.38885	5.10396	0.0195478	0.0618721	532829	786218	Elevated	0.561257	birA; BirA family transcriptional regulator. biotin operon repressor / biotin---[acetyl-CoA-carboxylase] ligase [EC:6.3.4.15]
K01876	5.18466	5.38758	5.09758	0.0199661	0.0618721	527627	781667	Elevated	0.567035	aspS; aspartyl-tRNA synthetase [EC:6.1.1.12]
K02906	5.18605	5.38247	5.09863	0.019925	0.0618721	527993	782227	Elevated	0.567068	RP-L3. MRPL3. rplC; large subunit ribosomal protein L3
K02968	5.18563	5.38068	5.09953	0.0198694	0.061872	527960	782106	Elevated	0.566935	RP-S20. rpsT; small subunit ribosomal protein S20
K01962	5.027	5.21677	4.89328	0.0195593	0.061872	481861	677220	Elevated	0.491008	accA; acetyl-CoA carboxylase carboxyl transferase subunit alpha [EC:6.4.1.2 2.1.3.15]
K00942	5.18305	5.38365	5.09713	0.0200065	0.061872	527632	781796	Elevated	0.56726	E2.7.4.8. gmk; guanylate kinase [EC:2.7.4.8]
K02965	5.1847	5.38338	5.09838	0.0199924	0.0618719	527910	782081	Elevated	0.567026	RP-S19. rpsS; small subunit ribosomal protein S19
K01903	5.18871	5.38626	5.10132	0.0203507	0.0618719	528037	785103	Elevated	0.572242	sucC; succinyl-CoA synthetase beta subunit [EC:6.2.1.5]
K07075	3.26764	3.60041	2.91866	0.0177898	0.0618719	106614	162003	Elevated	0.603621	K07075; uncharacterized protein
K00088	5.30055	5.47685	5.20621	0.019948	0.0618718	558722	847518	Elevated	0.601115	IMPDH. guaB; IMP dehydrogenase [EC:1.1.1.205]
K00064	4.20161	4.51685	3.93849	0.0178491	0.0618718	203583	343439	Elevated	0.754434	E1.1.1.122; D-threo-aldose 1-dehydrogenase [EC:1.1.1.122]
K06168	5.1858	5.38349	5.09823	0.0198969	0.0618717	527995	781937	Elevated	0.566529	miaB; tRNA-2-methylthio-N6-dimethylallyladenosine synthase [EC:2.8.4.3]
K02916	5.182	5.37686	5.09357	0.0197524	0.0618716	527547	779417	Elevated	0.563095	RP-L35. MRPL35. rpmI; large subunit ribosomal protein L35
K09903	5.18599	5.38591	5.09924	0.0199633	0.0618716	527980	782300	Elevated	0.56724	pyrH; uridylate kinase [EC:2.7.4.22]
K03210	5.13516	5.32482	5.00865	0.0197701	0.0618715	513818	739327	Elevated	0.524954	yajC; preprotein translocase subunit YajC
K19200	0.0407896	-0.0689883	0.195938	0.0125312	0.0618715	8102.5	51650.6	Elevated	2.67235	IAL; isopenicillin-N N-acyltransferase like protein
K02356	5.2612	5.46601	5.22907	0.0201568	0.0618714	552110	836129	Elevated	0.598769	efp; elongation factor P
K01695	5.17912	5.37423	5.09128	0.0198391	0.0618714	526741	778890	Elevated	0.564326	trpA; tryptophan synthase alpha chain [EC:4.2.1.20]
K02226	3.10707	3.21085	2.72896	0.0150759	0.0618714	88563.8	162924	Elevated	0.879411	cobC. phpB; alpha-ribazole phosphatase [EC:3.1.3.73]
K03665	5.21609	5.41153	5.136	0.0200451	0.0618713	541024	809748	Elevated	0.581781	hflX; GTPase
K02902	5.18808	5.38918	5.10014	0.0200822	0.0618713	528395	784159	Elevated	0.569529	RP-L28. MRPL28. rpmB; large subunit ribosomal protein L28
K07793	4.56416	4.78918	4.46866	0.0165366	0.0618713	272968	524079	Elevated	0.941055	tctA; putative tricarboxylic transport membrane protein
K00335	5.22743	5.42183	5.15799	0.0197257	0.0618713	542534	805118	Elevated	0.569487	nuoF; NADH-quinone oxidoreductase subunit F [EC:1.6.5.3]
K07165	4.38225	4.89703	4.08288	0.018349	0.0618712	272082	430867	Elevated	0.663199	fecR; transmembrane sensor
K11754	5.18719	5.38646	5.10046	0.0200092	0.0618712	528175	783236	Elevated	0.568431	folC; dihydrofolate synthase / folylpolyglutamate synthase [EC:6.3.2.12 6.3.2.17]
K02884	5.18524	5.38215	5.09884	0.0199579	0.0618711	527978	782220	Elevated	0.567096	RP-L19. MRPL19. rplS; large subunit ribosomal protein L19
K03588	5.1849	5.383	5.09724	0.0198228	0.0618711	527808	782434	Elevated	0.567955	ftsW. spoVE; cell division protein FtsW
K00337	5.29418	5.49865	5.24944	0.0201022	0.0618711	565286	854410	Elevated	0.595949	nuoH; NADH-quinone oxidoreductase subunit H [EC:1.6.5.3]
K01874	5.19854	5.39857	5.11456	0.0197715	0.0618711	531784	793570	Elevated	0.577517	MARS. metG; methionyl-tRNA synthetase [EC:6.1.1.10]
K02956	5.18647	5.38722	5.09767	0.0199579	0.061871	527950	781998	Elevated	0.566763	RP-S15. MRPS15. rpsO; small subunit ribosomal protein S15
K02988	5.18727	5.38393	5.09724	0.0199606	0.061871	527978	782220	Elevated	0.567096	RP-S5. MRPS5. rpsE; small subunit ribosomal protein S5
K02990	5.18199	5.37566	5.09406	0.0196985	0.061871	526247	778143	Elevated	0.564294	RP-S6. MRPS6. rpsF; small subunit ribosomal protein S6
K00334	5.21628	5.40163	5.12964	0.0192524	0.061871	535948	796586	Elevated	0.571737	nuoE; NADH-quinone oxidoreductase subunit E [EC:1.6.5.3]
K07460	5.1775	5.38487	5.09586	0.020054	0.061871	527055	780060	Elevated	0.565632	yraN; putative endonuclease
K02314	5.1972	5.39221	5.10955	0.019913	0.061871	530838	788855	Elevated	0.57149	dnaB; replicative DNA helicase [EC:3.6.4.12]
K06139	3.78684	4.00553	3.33182	0.0187784	0.0618709	146149	226146	Elevated	0.629819	pqqE; pyrroloquinoline quinone biosynthesis protein E
K01588	5.18485	5.38092	5.09177	0.019738	0.0618709	527257	779586	Elevated	0.564202	purE; 5-(carboxyamino)imidazole ribonucleotide mutase [EC:5.4.99.18]
K00526	4.14559	4.31479	3.95376	0.0179967	0.0618708	190334	362319	Elevated	0.928729	E1.17.4.1B. nrdB. nrdF; ribonucleoside-diphosphate reductase beta chain [EC:1.17.4.1]
K02835	5.18598	5.38239	5.09922	0.0199998	0.0618708	527946	782209	Elevated	0.567163	prfA. MTRF1. MRF1; peptide chain release factor 1
K02892	5.18745	5.38529	5.09954	0.0199497	0.0618708	527993	782227	Elevated	0.567068	RP-L23. MRPL23. rplW; large subunit ribosomal protein L23
K01698	5.18527	5.37708	5.0937	0.0196349	0.0618707	527635	780288	Elevated	0.564465	hemB. ALAD; porphobilinogen synthase [EC:4.2.1.24]
K02946	5.18798	5.38202	5.09903	0.0200256	0.0618707	527970	782150	Elevated	0.566989	RP-S10. MRPS10. rpsJ; small subunit ribosomal protein S10
K04759	4.76674	4.94935	4.69086	0.0196419	0.0618707	414469	554367	Elevated	0.419579	feoB; ferrous iron transport protein B
K00962	5.18699	5.38057	5.0989	0.0201231	0.0618706	527963	782213	Elevated	0.567124	pnp. PNPT1; polyribonucleotide nucleotidyltransferase [EC:2.7.7.8]
K01956	5.18263	5.38199	5.09893	0.0201383	0.0618706	527512	781531	Elevated	0.567099	carA. CPA1; carbamoyl-phosphate synthase small subunit [EC:6.3.5.5]
K02950	5.18775	5.38285	5.09914	0.0199743	0.0618706	527978	782220	Elevated	0.567096	RP-S12. MRPS12. rpsL; small subunit ribosomal protein S12
K03702	5.18546	5.38475	5.09868	0.0199811	0.0618705	527989	782253	Elevated	0.567127	uvrB; excinuclease ABC subunit B
K07397	4.54223	4.73259	4.45752	0.018523	0.0618705	299466	526766	Elevated	0.81477	yhfA; putative redox protein
K07225	0.214672	0.175488	0.283942	0.013627	0.0618705	9256.36	53657.6	Elevated	2.53527	hmuS; putative hemin transport protein
K11183	1.16103	1.50898	0.999761	0.0123787	0.0618705	29624	51981	Elevated	0.811216	PTS-HPR.FRUB. fruB. fpr; phosphocarrier protein FPr
K02864	5.18503	5.38306	5.09757	0.019934	0.0618705	526911	781369	Elevated	0.568444	RP-L10. MRPL10. rplJ; large subunit ribosomal protein L10
K10564	2.25888	2.66951	2.12168	0.01559	0.0618704	59734.7	91917	Elevated	0.621763	motC; chemotaxis protein MotC
K03977	5.18597	5.38403	5.09898	0.019934	0.0618704	527984	782250	Elevated	0.567135	engA. der; GTPase
K00331	5.28241	5.48301	5.24517	0.0199898	0.0618704	561340	844217	Elevated	0.588739	nuoB; NADH-quinone oxidoreductase subunit B [EC:1.6.5.3]
K01803	5.21336	5.39812	5.11677	0.0191819	0.0618704	533352	792160	Elevated	0.570704	TPI. tpiA; triosephosphate isomerase (TIM) [EC:5.3.1.1]
K00099	5.12874	5.32982	5.03766	0.0199901	0.0618704	513966	741014	Elevated	0.527827	dxr; 1-deoxy-D-xylulose-5-phosphate reductoisomerase [EC:1.1.1.267]
K02887	5.18421	5.38483	5.09938	0.0199992	0.0618704	527999	782287	Elevated	0.567162	RP-L20. MRPL20. rplT; large subunit ribosomal protein L20
K07478	5.18201	5.38027	5.09721	0.0201326	0.0618704	527503	781526	Elevated	0.567115	ycaJ; putative ATPase
K02878	5.18591	5.38614	5.09889	0.0201407	0.0618704	527978	782220	Elevated	0.567096	RP-L16. MRPL16. rplP; large subunit ribosomal protein L16
K03601	5.17992	5.38478	5.09721	0.0197841	0.0618704	527525	779708	Elevated	0.563694	xseA; exodeoxyribonuclease VII large subunit [EC:3.1.11.6]
K02316	5.19773	5.38917	5.10136	0.019431	0.0618703	530124	784593	Elevated	0.565615	dnaG; DNA primase [EC:2.7.7.-]
K00050	4.88437	5.00177	4.77347	0.020005	0.0618703	428864	596015	Elevated	0.47483	ttuD; hydroxypyruvate reductase [EC:1.1.1.81]
K07042	5.17866	5.37675	5.09291	0.019758	0.0618703	526340	779140	Elevated	0.565888	ybeY. yqfG; probable rRNA maturation factor
K01925	5.18212	5.38033	5.09654	0.0198471	0.0618703	527394	781171	Elevated	0.566758	murD; UDP-N-acetylmuramoylalanine--D-glutamate ligase [EC:6.3.2.9]
K01153	4.80006	5.02228	4.73973	0.0200356	0.0618701	429105	570895	Elevated	0.411897	hsdR; type I restriction enzyme. R subunit [EC:3.1.21.3]
K02341	5.18221	5.3814	5.09731	0.0199714	0.0618701	527479	781174	Elevated	0.566529	holB; DNA polymerase III subunit delta' [EC:2.7.7.7]
K03555	5.117	5.30676	5.03743	0.0194811	0.0618701	509154	728979	Elevated	0.517776	mutS; DNA mismatch repair protein MutS
K12448	2.80397	2.97233	2.56517	0.0186757	0.0618701	119948	138506	Elevated	0.207536	UXE. uxe; UDP-arabinose 4-epimerase [EC:5.1.3.5]
K00332	5.25812	5.45811	5.22133	0.0198798	0.0618701	552092	828500	Elevated	0.585592	nuoC; NADH-quinone oxidoreductase subunit C [EC:1.6.5.3]
K00773	5.17478	5.36187	5.0871	0.0196219	0.0618701	522812	770734	Elevated	0.559941	tgt. QTRT1; queuine tRNA-ribosyltransferase [EC:2.4.2.29]
K02881	5.1836	5.38163	5.09902	0.0200701	0.0618701	527894	782098	Elevated	0.567101	RP-L18. MRPL18. rplR; large subunit ribosomal protein L18
K02528	5.18607	5.3854	5.09962	0.0198685	0.0618701	528897	782941	Elevated	0.565916	ksgA; 16S rRNA (adenine1518-N6/adenine1519-N6)-dimethyltransferase [EC:2.1.1.182]
K00001	4.95509	5.18682	4.85504	0.011352	0.06187	380425	682239	Elevated	0.842668	E1.1.1.1. adh; alcohol dehydrogenase [EC:1.1.1.1]
K00013	5.18792	5.39004	5.1025	0.0197399	0.06187	528304	785526	Elevated	0.572289	hisD; histidinol dehydrogenase [EC:1.1.1.23]
K00014	5.47371	5.62597	5.38898	0.00657015	0.06187	571530	925532	Elevated	0.695455	aroE; shikimate dehydrogenase [EC:1.1.1.25]
K00015	4.1593	4.35272	4.03778	0.0144833	0.06187	236149	388590	Elevated	0.718555	gyaR. GOR1; glyoxylate reductase [EC:1.1.1.26]
K00019	4.46177	4.75455	4.28677	0.00896183	0.06187	252752	455182	Elevated	0.848724	E1.1.1.30. bdh; 3-hydroxybutyrate dehydrogenase [EC:1.1.1.30]
K00020	5.9696	6.18139	5.8232	0.00582591	0.06187	754776	1.25104e+06	Elevated	0.729006	mmsB. HIBADH; 3-hydroxyisobutyrate dehydrogenase [EC:1.1.1.31]
K00023	4.11053	4.31813	3.95877	0.00722393	0.06187	198670	365426	Elevated	0.879203	phbB; acetoacetyl-CoA reductase [EC:1.1.1.36]
K00024	5.15959	5.35798	5.07383	0.019649	0.06187	521686	770151	Elevated	0.561961	mdh; malate dehydrogenase [EC:1.1.1.37]
K00029	5.07448	5.37658	4.93045	0.00709875	0.06187	393357	697154	Elevated	0.825638	E1.1.1.40. maeB; malate dehydrogenase (oxaloacetate-decarboxylating)(NADP+) [EC:1.1.1.40]
K00033	4.71187	4.88028	4.66241	0.0157302	0.06187	341351	565094	Elevated	0.727235	PGD. gnd. gntZ; 6-phosphogluconate dehydrogenase [EC:1.1.1.44 1.1.1.343]
K00034	3.40642	3.52306	2.94791	0.0178197	0.06187	110256	173085	Elevated	0.650624	gdh; glucose 1-dehydrogenase [EC:1.1.1.47]
K00036	4.86635	5.03078	4.6987	0.00532159	0.06187	331967	601379	Elevated	0.857233	G6PD. zwf; glucose-6-phosphate 1-dehydrogenase [EC:1.1.1.49 1.1.1.363]
K00042	4.06754	4.16142	3.90489	0.010811	0.06187	184606	361335	Elevated	0.968889	garR. glxR; 2-hydroxy-3-oxopropionate reductase [EC:1.1.1.60]
K00046	4.56873	4.70019	4.35225	0.0104242	0.06187	260919	437983	Elevated	0.747273	idnO; gluconate 5-dehydrogenase [EC:1.1.1.69]
K00052	5.3764	5.5115	5.2585	0.0125331	0.06187	576817	849313	Elevated	0.558182	leuB. IMDH; 3-isopropylmalate dehydrogenase [EC:1.1.1.85]
K00053	5.1561	5.341	5.05549	0.0188912	0.06187	516887	766938	Elevated	0.569262	ilvC; ketol-acid reductoisomerase [EC:1.1.1.86]
K00058	6.60183	6.74905	6.49227	0.00717976	0.06187	1.18429e+06	1.92564e+06	Elevated	0.701318	serA. PHGDH; D-3-phosphoglycerate dehydrogenase / 2-oxoglutarate reductase [EC:1.1.1.95 1.1.1.399]
K00059	7.74663	7.90899	7.69545	0.0111769	0.06187	2.80393e+06	4.51619e+06	Elevated	0.687657	fabG; 3-oxoacyl-[acyl-carrier protein] reductase [EC:1.1.1.100]
K00065	3.89504	4.14407	3.68509	0.0101655	0.06187	167564	277591	Elevated	0.728246	kduD; 2-dehydro-3-deoxy-D-gluconate 5-dehydrogenase [EC:1.1.1.127]
K00067	5.43296	5.5503	5.25959	0.00907147	0.06187	599182	843721	Elevated	0.493772	rfbD. rmlD; dTDP-4-dehydrorhamnose reductase [EC:1.1.1.133]
K00074	5.63373	5.78773	5.5696	0.014347	0.06187	652326	1.0802e+06	Elevated	0.727638	paaH. hbd. fadB. mmgB; 3-hydroxybutyryl-CoA dehydrogenase [EC:1.1.1.157]
K00077	5.6153	5.822	5.55845	0.01135	0.06187	673494	1.06217e+06	Elevated	0.657273	panE. apbA; 2-dehydropantoate 2-reductase [EC:1.1.1.169]
K00097	5.2951	5.4438	5.17369	0.0153243	0.06187	574311	808482	Elevated	0.493384	pdxA; 4-hydroxythreonine-4-phosphate dehydrogenase [EC:1.1.1.262]
K00100	5.89263	6.18154	5.62498	0.0102839	0.06187	666996	1.11545e+06	Elevated	0.741875	bdhAB; butanol dehydrogenase [EC:1.1.1.-]
K00101	4.2077	4.42007	3.98861	0.00373379	0.06187	202517	370705	Elevated	0.872225	lldD; L-lactate dehydrogenase (cytochrome) [EC:1.1.2.3]
K00102	4.5869	4.79504	4.36626	0.0159655	0.06187	261622	469794	Elevated	0.844542	LDHD. dld; D-lactate dehydrogenase (cytochrome) [EC:1.1.2.4]
K00104	5.51803	5.67263	5.43826	0.0174937	0.06187	672223	980729	Elevated	0.544915	glcD; glycolate oxidase [EC:1.1.3.15]
K00111	4.96728	5.09557	4.8698	0.00490576	0.06187	351170	660834	Elevated	0.912119	glpA. glpD; glycerol-3-phosphate dehydrogenase [EC:1.1.5.3]
K00114	5.02395	5.19896	4.87061	0.0170622	0.06187	567514	614862	Elevated	0.115606	exaA; alcohol dehydrogenase (cytochrome c) [EC:1.1.2.8]
K00117	4.98598	5.15174	4.8067	0.0172529	0.06187	562223	602865	Elevated	0.100692	gcd; quinoprotein glucose dehydrogenase [EC:1.1.5.2]
K00121	4.85791	5.16872	4.67274	0.010135	0.06187	335257	621172	Elevated	0.889725	frmA. ADH5. adhC; S-(hydroxymethyl)glutathione dehydrogenase / alcohol dehydrogenase [EC:1.1.1.284 1.1.1.1]
K00123	5.57416	5.72078	5.50667	0.0159002	0.06187	680312	1.02641e+06	Elevated	0.593339	fdoG. fdhF. fdwA; formate dehydrogenase major subunit [EC:1.17.1.9]
K00124	4.46908	4.73936	4.41472	0.0119913	0.06187	298144	495549	Elevated	0.733015	fdoH. fdsB; formate dehydrogenase iron-sulfur subunit
K00127	4.12619	4.36894	3.93865	0.0132894	0.06187	193102	381093	Elevated	0.980779	fdoI. fdsG; formate dehydrogenase subunit gamma
K00128	6.24432	6.40407	6.15531	0.0100657	0.06187	997253	1.61057e+06	Elevated	0.691536	ALDH; aldehyde dehydrogenase (NAD+) [EC:1.2.1.3]
K00133	5.47127	5.6239	5.39481	0.0129317	0.06187	612996	928663	Elevated	0.599278	asd; aspartate-semialdehyde dehydrogenase [EC:1.2.1.11]
K00135	5.77585	5.92397	5.57952	0.00757437	0.06187	583341	1.08414e+06	Elevated	0.894139	gabD; succinate-semialdehyde dehydrogenase / glutarate-semialdehyde dehydrogenase [EC:1.2.1.16 1.2.1.79 1.2.1.20]
K00140	4.3894	4.51513	4.15635	0.00799242	0.06187	219869	440427	Elevated	1.00226	mmsA. iolA. ALDH6A1; malonate-semialdehyde dehydrogenase (acetylating) / methylmalonate-semialdehyde dehydrogenase [EC:1.2.1.18 1.2.1.27]
K00145	5.37661	5.51478	5.25897	0.0149973	0.06187	574354	878594	Elevated	0.613256	argC; N-acetyl-gamma-glutamyl-phosphate reductase [EC:1.2.1.38]
K00147	4.92583	5.09822	4.78944	0.0155537	0.06187	409198	636312	Elevated	0.636934	proA; glutamate-5-semialdehyde dehydrogenase [EC:1.2.1.41]
K00154	2.94105	3.42747	2.76382	0.00785945	0.06187	99365.6	147361	Elevated	0.568535	E1.2.1.68; coniferyl-aldehyde dehydrogenase [EC:1.2.1.68]
K00156	4.52168	4.69954	4.177	0.0162967	0.06187	243384	414859	Elevated	0.769391	poxB; pyruvate dehydrogenase (quinone) [EC:1.2.5.1]
K00158	-3.37397	-2.98621	-3.88109	0.00118629	0.06187	1152.5	1448	Elevated	0.329295	E1.2.3.3. poxL; pyruvate oxidase [EC:1.2.3.3]
K00161	5.02552	5.18869	4.9232	0.00624904	0.06187	374330	675990	Elevated	0.852691	PDHA. pdhA; pyruvate dehydrogenase E1 component alpha subunit [EC:1.2.4.1]
K00162	4.87842	5.06995	4.78915	0.00556308	0.06187	345239	608395	Elevated	0.817413	PDHB. pdhB; pyruvate dehydrogenase E1 component beta subunit [EC:1.2.4.1]
K00163	4.4295	4.59314	4.21293	0.0159654	0.06187	230676	463323	Elevated	1.00615	aceE; pyruvate dehydrogenase E1 component [EC:1.2.4.1]
K00164	4.77072	4.90867	4.68041	0.012611	0.06187	348931	580647	Elevated	0.73472	OGDH. sucA; 2-oxoglutarate dehydrogenase E1 component [EC:1.2.4.2]
K00208	5.54031	5.71906	5.44214	0.00746077	0.06187	571993	969373	Elevated	0.761055	fabI; enoyl-[acyl-carrier protein] reductase I [EC:1.3.1.9 1.3.1.10]
K00210	1.76785	2.04351	1.15736	0.0117926	0.06187	38905.5	50980.7	Elevated	0.389977	E1.3.1.12; prephenate dehydrogenase [EC:1.3.1.12]
K00215	5.30994	5.48768	5.17961	0.0178525	0.06187	562858	835034	Elevated	0.569064	dapB; 4-hydroxy-tetrahydrodipicolinate reductase [EC:1.17.1.8]
K00220	3.8779	4.12258	3.78396	0.00604849	0.06187	172082	292374	Elevated	0.76472	tyrC; cyclohexadieny/prephenate dehydrogenase [EC:1.3.1.43 1.3.1.12]
K00228	4.11494	4.3395	3.96441	0.00648137	0.06187	203787	367606	Elevated	0.851097	CPOX. hemF; coproporphyrinogen III oxidase [EC:1.3.3.3]
K00241	5.15303	5.32616	5.06342	0.0194834	0.06187	516587	773432	Elevated	0.582264	sdhC. frdC; succinate dehydrogenase / fumarate reductase. cytochrome b subunit
K00242	4.09106	4.3065	3.91835	0.00609987	0.06187	198413	359589	Elevated	0.857841	sdhD. frdD; succinate dehydrogenase / fumarate reductase. membrane anchor subunit
K00248	4.72447	4.85442	4.62487	0.0105237	0.06187	364324	493022	Elevated	0.43643	ACADS. bcd; butyryl-CoA dehydrogenase [EC:1.3.8.1]
K00249	6.49289	6.79449	6.26011	0.0103182	0.06187	1.01639e+06	1.85099e+06	Elevated	0.864841	ACADM. acd; acyl-CoA dehydrogenase [EC:1.3.8.7]
K00252	4.41099	4.5893	4.23791	0.00752442	0.06187	232819	444273	Elevated	0.932241	GCDH. gcdH; glutaryl-CoA dehydrogenase [EC:1.3.8.6]
K00253	4.02712	4.25728	3.87286	0.00740408	0.06187	189458	339049	Elevated	0.839618	IVD. ivd; isovaleryl-CoA dehydrogenase [EC:1.3.8.4]
K00254	4.37662	4.56465	4.2438	0.00758969	0.06187	232535	434827	Elevated	0.902991	DHODH. pyrD; dihydroorotate dehydrogenase [EC:1.3.5.2]
K00257	6.70638	6.99867	6.55218	0.00612	0.06187	1.27229e+06	2.1174e+06	Elevated	0.734864	mbtN. fadE14; acyl-ACP dehydrogenase [EC:1.3.99.-]
K00259	4.79981	4.9412	4.68823	0.0173904	0.06187	380628	584309	Elevated	0.61835	ald; alanine dehydrogenase [EC:1.4.1.1]
K00265	4.53174	4.67532	4.37358	0.0138667	0.06187	251035	501450	Elevated	0.998219	gltB; glutamate synthase (NADPH/NADH) large chain [EC:1.4.1.13 1.4.1.14]
K00274	4.0527	4.50607	3.86684	0.00563176	0.06187	212079	302231	Elevated	0.511051	MAO. aofH; monoamine oxidase [EC:1.4.3.4]
K00275	4.58883	4.71497	4.42714	0.00900325	0.06187	308461	490477	Elevated	0.669096	pdxH. PNPO; pyridoxamine 5'-phosphate oxidase [EC:1.4.3.5]
K00278	5.06075	5.27405	4.99065	0.0187486	0.06187	491994	703754	Elevated	0.51643	nadB; L-aspartate oxidase [EC:1.4.3.16]
K00281	3.84313	4.00579	3.71323	0.0130555	0.06187	202381	291403	Elevated	0.525938	GLDC. gcvP; glycine dehydrogenase [EC:1.4.4.2]
K00285	5.44036	5.66588	5.24438	0.00899443	0.06187	486997	885946	Elevated	0.863307	dadA; D-amino-acid dehydrogenase [EC:1.4.5.1]
K00287	3.87119	4.14498	3.78687	0.00563795	0.06187	172815	329338	Elevated	0.930344	DHFR. folA; dihydrofolate reductase [EC:1.5.1.3]
K00297	4.92879	5.07986	4.79623	0.0165413	0.06187	404370	645448	Elevated	0.674628	metF. MTHFR; methylenetetrahydrofolate reductase (NADPH) [EC:1.5.1.20]
K00311	4.12319	4.32248	3.95187	0.0059453	0.06187	198422	369302	Elevated	0.896228	ETFDH; electron-transferring-flavoprotein dehydrogenase [EC:1.5.5.1]
K00324	5.49814	5.63369	5.37425	0.0102377	0.06187	590018	949780	Elevated	0.686835	pntA; NAD(P) transhydrogenase subunit alpha [EC:1.6.1.2]
K00325	4.35008	4.521	4.18463	0.00783959	0.06187	225543	427132	Elevated	0.921279	pntB; NAD(P) transhydrogenase subunit beta [EC:1.6.1.2]
K00341	5.30416	5.5055	5.27348	0.0193295	0.06187	572263	856233	Elevated	0.581325	nuoL; NADH-quinone oxidoreductase subunit L [EC:1.6.5.3]
K00344	6.4589	6.7319	6.26012	0.00858324	0.06187	1.02545e+06	1.79719e+06	Elevated	0.809482	qor. CRYZ; NADPH2:quinone reductase [EC:1.6.5.5]
K00356	4.0908	4.32347	3.92274	0.00485531	0.06187	195359	354836	Elevated	0.861026	E1.6.99.3; NADH dehydrogenase [EC:1.6.99.3]
K00362	3.6105	4.00581	3.41914	0.00760756	0.06187	144520	256653	Elevated	0.828549	nirB; nitrite reductase (NADH) large subunit [EC:1.7.1.15]
K00363	3.90305	4.03138	3.75759	0.016373	0.06187	207722	296000	Elevated	0.510944	nirD; nitrite reductase (NADH) small subunit [EC:1.7.1.15]
K00366	2.62448	2.8624	2.26174	0.0147953	0.06187	64747.4	109650	Elevated	0.760014	nirA; ferredoxin-nitrite reductase [EC:1.7.7.1]
K00372	3.4893	3.83941	3.28471	0.0172265	0.06187	124547	223325	Elevated	0.842458	nasA; assimilatory nitrate reductase catalytic subunit [EC:1.7.99.-]
K00380	3.95062	4.26067	3.64918	0.00969202	0.06187	177367	278431	Elevated	0.650588	cysJ; sulfite reductase (NADPH) flavoprotein alpha-component [EC:1.8.1.2]
K00381	4.17603	4.35804	3.97699	0.00947527	0.06187	199558	379752	Elevated	0.928249	cysI; sulfite reductase (NADPH) hemoprotein beta-component [EC:1.8.1.2]
K00382	6.0082	6.17341	5.91263	0.0101783	0.06187	835651	1.40332e+06	Elevated	0.74787	DLD. lpd. pdhD; dihydrolipoamide dehydrogenase [EC:1.8.1.4]
K00383	4.0374	4.27347	3.87575	0.00687803	0.06187	190836	330129	Elevated	0.790697	GSR. gor; glutathione reductase (NADPH) [EC:1.8.1.7]
K00384	6.31209	6.46924	6.25739	0.0117097	0.06187	1.044e+06	1.66792e+06	Elevated	0.675929	trxB. TRR; thioredoxin reductase (NADPH) [EC:1.8.1.9]
K00390	4.47545	4.64063	4.32908	0.00430687	0.06187	253900	462390	Elevated	0.864851	cysH; phosphoadenosine phosphosulfate reductase [EC:1.8.4.8 1.8.4.10]
K00404	3.87362	4.14175	3.75772	0.0152191	0.06187	164892	337200	Elevated	1.03208	ccoN; cytochrome c oxidase cbb3-type subunit I [EC:1.9.3.1]
K00405	3.87124	4.11873	3.74294	0.0136453	0.06187	164005	333749	Elevated	1.02502	ccoO; cytochrome c oxidase cbb3-type subunit II
K00406	4.13313	4.33944	3.9757	0.0126935	0.06187	193519	388186	Elevated	1.00427	ccoP; cytochrome c oxidase cbb3-type subunit III
K00411	4.05828	4.30665	3.89599	0.00631302	0.06187	192473	353481	Elevated	0.876977	UQCRFS1. RIP1. petA; ubiquinol-cytochrome c reductase iron-sulfur subunit [EC:1.10.2.2]
K00425	4.92697	5.07586	4.75698	0.0044425	0.06187	348155	609207	Elevated	0.807204	cydA; cytochrome bd ubiquinol oxidase subunit I [EC:1.10.3.14]
K00426	4.92454	5.08494	4.75823	0.0043898	0.06187	347829	608373	Elevated	0.806578	cydB; cytochrome bd ubiquinol oxidase subunit II [EC:1.10.3.14]
K00428	4.6518	4.81584	4.53644	0.0123863	0.06187	327806	538653	Elevated	0.716513	E1.11.1.5; cytochrome c peroxidase [EC:1.11.1.5]
K00432	4.83306	4.96401	4.55919	0.00570779	0.06187	301971	556564	Elevated	0.882136	gpx; glutathione peroxidase [EC:1.11.1.9]
K00433	3.45196	3.83939	3.30672	0.0141701	0.06187	135264	227690	Elevated	0.751297	cpo; non-heme chloroperoxidase [EC:1.11.1.10]
K00448	3.7506	4.0478	3.48699	0.0100638	0.06187	152668	264687	Elevated	0.793885	pcaG; protocatechuate 3.4-dioxygenase. alpha subunit [EC:1.13.11.3]
K00449	4.06986	4.30836	3.79957	0.0104966	0.06187	183815	316107	Elevated	0.782156	pcaH; protocatechuate 3.4-dioxygenase. beta subunit [EC:1.13.11.3]
K00451	4.42955	4.63897	4.34546	0.00903783	0.06187	278216	424945	Elevated	0.61107	HGD. hmgA; homogentisate 1.2-dioxygenase [EC:1.13.11.5]
K00453	3.52508	3.84872	3.39981	0.00753025	0.06187	134434	230801	Elevated	0.779755	TDO2. kynA; tryptophan 2.3-dioxygenase [EC:1.13.11.11]
K00457	4.86279	5.09113	4.78747	0.00707783	0.06187	370895	572528	Elevated	0.626336	HPD. hppD; 4-hydroxyphenylpyruvate dioxygenase [EC:1.13.11.27]
K00459	5.88641	6.13475	5.57871	0.0176107	0.06187	646753	1.17142e+06	Elevated	0.856976	ncd2. npd; nitronate monooxygenase [EC:1.13.12.16]
K00464	-1.18547	-1.91358	-0.996455	0.00418056	0.06187	2768.85	26434.5	Elevated	3.25506	diox1; all-trans-8'-apo-beta-carotenal 15.15'-oxygenase [EC:1.13.11.75]
K00477	-0.789505	-1.0727	-0.527581	0.00814944	0.06187	4679.34	32305.7	Elevated	2.78741	PHYH; phytanoyl-CoA hydroxylase [EC:1.14.11.18]
K00481	3.21283	3.49892	3.06203	0.00531052	0.06187	107841	193776	Elevated	0.845483	pobA; p-hydroxybenzoate 3-monooxygenase [EC:1.14.13.2]
K00523	0.568491	0.339994	0.752365	0.0110821	0.06187	13045.7	75986.8	Elevated	2.54217	ascD. ddhD. rfbI; CDP-4-dehydro-6-deoxyglucose reductase. E3 [EC:1.17.1.1]
K00525	5.62312	5.79339	5.53484	0.0173401	0.06187	667214	1.05653e+06	Elevated	0.663119	E1.17.4.1A. nrdA. nrdE; ribonucleoside-diphosphate reductase alpha chain [EC:1.17.4.1]
K00527	2.3875	2.61411	2.07962	0.0119199	0.06187	57648.3	88833.4	Elevated	0.623825	rtpR; ribonucleoside-triphosphate reductase (thioredoxin) [EC:1.17.4.2]
K00528	5.10621	5.21779	4.96545	0.00753637	0.06187	443187	706677	Elevated	0.673136	fpr; ferredoxin/flavodoxin---NADP+ reductase [EC:1.18.1.2 1.19.1.1]
K00529	4.34507	4.62597	4.09081	0.00815065	0.06187	227067	383868	Elevated	0.75749	hcaD; 3-phenylpropionate/trans-cinnamate dioxygenase ferredoxin reductase component [EC:1.18.1.3]
K00537	4.92564	5.18766	4.77845	0.0040893	0.06187	366224	612072	Elevated	0.740973	ARSC1. arsC; arsenate reductase [EC:1.20.4.1]
K00548	5.52401	5.66156	5.42479	0.0147172	0.06187	619075	965852	Elevated	0.641688	metH. MTR; 5-methyltetrahydrofolate--homocysteine methyltransferase [EC:2.1.1.13]
K00549	5.06018	5.26433	4.75615	0.0129283	0.06187	384748	670039	Elevated	0.800332	metE; 5-methyltetrahydropteroyltriglutamate--homocysteine methyltransferase [EC:2.1.1.14]
K00558	3.68695	3.86906	3.51161	0.00322425	0.06187	157462	265862	Elevated	0.755673	DNMT1. dcm; DNA (cytosine-5)-methyltransferase 1 [EC:2.1.1.37]
K00560	3.8815	4.1417	3.78955	0.0052097	0.06187	171985	335769	Elevated	0.965187	thyA. TYMS; thymidylate synthase [EC:2.1.1.45]
K00567	5.59689	5.75618	5.48291	0.00963354	0.06187	654450	1.01732e+06	Elevated	0.636421	ogt. MGMT; methylated-DNA-[protein]-cysteine S-methyltransferase [EC:2.1.1.63]
K00568	4.4289	4.69279	4.25619	0.0103113	0.06187	248000	460650	Elevated	0.893334	ubiG; 2-polyprenyl-6-hydroxyphenyl methylase / 3-demethylubiquinone-9 3-methyltransferase [EC:2.1.1.222 2.1.1.64]
K00570	4.85777	5.14973	4.73936	0.00681414	0.06187	379911	564791	Elevated	0.572054	pmtA; phosphatidylethanolamine/phosphatidyl-N-methylethanolamine N-methyltransferase [EC:2.1.1.17 2.1.1.71]
K00573	5.9166	6.12454	5.80467	0.008396	0.06187	791451	1.28674e+06	Elevated	0.701152	E2.1.1.77. pcm; protein-L-isoaspartate(D-aspartate) O-methyltransferase [EC:2.1.1.77]
K00574	5.30259	5.50807	5.12159	0.00446614	0.06187	441107	841333	Elevated	0.931548	cfa; cyclopropane-fatty-acyl-phospholipid synthase [EC:2.1.1.79]
K00575	5.70748	5.89615	5.57429	0.00729177	0.06187	720600	1.00632e+06	Elevated	0.481819	cheR; chemotaxis protein methyltransferase CheR [EC:2.1.1.80]
K00595	3.73896	3.96714	3.64468	0.0106455	0.06187	150488	291205	Elevated	0.952383	cobL; precorrin-6Y C5.15-methyltransferase (decarboxylating) [EC:2.1.1.132]
K00604	5.59205	5.70616	5.45359	0.00969872	0.06187	650991	966213	Elevated	0.569704	MTFMT. fmt; methionyl-tRNA formyltransferase [EC:2.1.2.9]
K00611	5.09041	5.31426	5.00906	0.0180234	0.06187	507909	716787	Elevated	0.496974	OTC. argF. argI; ornithine carbamoyltransferase [EC:2.1.3.3]
K00612	4.47467	4.75027	4.26472	0.0112867	0.06187	283819	430529	Elevated	0.60114	E2.1.3.-; carbamoyltransferase [EC:2.1.3.-]
K00615	6.16931	6.30361	6.08892	0.0149833	0.06187	1.00917e+06	1.52074e+06	Elevated	0.591601	E2.2.1.1. tktA. tktB; transketolase [EC:2.2.1.1]
K00620	5.08044	5.3035	4.99996	0.0177484	0.06187	504617	718169	Elevated	0.509136	argJ; glutamate N-acetyltransferase / amino-acid N-acetyltransferase [EC:2.3.1.35 2.3.1.1]
K00625	3.55582	3.72437	3.43721	0.0132044	0.06187	138159	245000	Elevated	0.826455	E2.3.1.8. pta; phosphate acetyltransferase [EC:2.3.1.8]
K00626	7.23335	7.43372	7.057	0.00479005	0.06187	1.87355e+06	2.94046e+06	Elevated	0.650268	E2.3.1.9. atoB; acetyl-CoA C-acetyltransferase [EC:2.3.1.9]
K00627	5.10827	5.30286	5.03224	0.00643132	0.06187	389513	792095	Elevated	1.024	DLAT. aceF. pdhC; pyruvate dehydrogenase E2 component (dihydrolipoamide acetyltransferase) [EC:2.3.1.12]
K00640	5.26796	5.435	5.15955	0.0101	0.06187	506326	816000	Elevated	0.688503	cysE; serine O-acetyltransferase [EC:2.3.1.30]
K00641	5.02196	5.19477	4.8272	0.00779182	0.06187	393547	660771	Elevated	0.747615	metX; homoserine O-acetyltransferase/O-succinyltransferase [EC:2.3.1.31 2.3.1.46]
K00643	4.03121	4.2668	3.86406	0.00579075	0.06187	194733	309469	Elevated	0.668294	E2.3.1.37. ALAS; 5-aminolevulinate synthase [EC:2.3.1.37]
K00652	4.48726	4.6847	4.3891	0.0175294	0.06187	321129	502087	Elevated	0.644783	bioF; 8-amino-7-oxononanoate synthase [EC:2.3.1.47]
K00658	5.04089	5.16594	4.90155	0.0196252	0.06187	445308	714227	Elevated	0.681578	DLST. sucB; 2-oxoglutarate dehydrogenase E2 component (dihydrolipoamide succinyltransferase) [EC:2.3.1.61]
K00661	2.32123	2.5334	2.02025	0.0032995	0.06187	64943.1	103317	Elevated	0.669826	maa; maltose O-acetyltransferase [EC:2.3.1.79]
K00662	-1.23531	-1.49334	-1.03429	0.00956313	0.06187	3103.76	24446.6	Elevated	2.97754	aacC; aminoglycoside 3-N-acetyltransferase [EC:2.3.1.81]
K00666	6.62288	6.86436	6.44024	0.00699388	0.06187	1.13757e+06	2.05809e+06	Elevated	0.855347	K00666; fatty-acyl-CoA synthase [EC:6.2.1.-]
K00674	4.55478	4.70235	4.38536	0.00831063	0.06187	257584	484938	Elevated	0.912756	dapD; 2.3.4.5-tetrahydropyridine-2.6-dicarboxylate N-succinyltransferase [EC:2.3.1.117]
K00677	4.95242	5.13403	4.82779	0.0150737	0.06187	429067	626096	Elevated	0.545183	lpxA; UDP-N-acetylglucosamine acyltransferase [EC:2.3.1.129]
K00680	4.71449	4.91035	4.37676	0.00876671	0.06187	296890	467746	Elevated	0.655796	ytmI; uncharacterized N-acetyltransferase [EC:2.3.1.-]
K00681	6.55584	6.71534	6.45004	0.0111707	0.06187	1.20552e+06	1.90805e+06	Elevated	0.662437	ggt; gamma-glutamyltranspeptidase / glutathione hydrolase [EC:2.3.2.2 3.4.19.13]
K00684	4.57688	4.69204	4.42499	0.00886954	0.06187	308911	495652	Elevated	0.682139	aat; leucyl/phenylalanyl-tRNA---protein transferase [EC:2.3.2.6]
K00685	4.08149	4.3106	3.92639	0.00633492	0.06187	195520	359804	Elevated	0.879891	ATE1; arginyl-tRNA---protein transferase [EC:2.3.2.8]
K00688	5.11966	5.3123	5.04954	0.0187874	0.06187	509697	718753	Elevated	0.495857	PYG. glgP; glycogen phosphorylase [EC:2.4.1.1]
K00694	3.96168	4.30483	3.61958	0.017386	0.06187	179896	275660	Elevated	0.615723	bcsA; cellulose synthase (UDP-forming) [EC:2.4.1.12]
K00697	4.71192	4.97126	4.46737	0.00612132	0.06187	295382	493027	Elevated	0.739087	otsA; trehalose 6-phosphate synthase [EC:2.4.1.15 2.4.1.347]
K00700	4.38201	4.54044	4.30764	0.00585672	0.06187	250698	465556	Elevated	0.893006	GBE1. glgB; 1.4-alpha-glucan branching enzyme [EC:2.4.1.18]
K00703	5.09701	5.27326	5.01666	0.0157775	0.06187	502513	694240	Elevated	0.466273	glgA; starch synthase [EC:2.4.1.21]
K00705	4.38908	4.53117	4.34933	0.0141488	0.06187	290575	434086	Elevated	0.579071	malQ; 4-alpha-glucanotransferase [EC:2.4.1.25]
K00721	5.38247	5.52301	5.2961	0.0184741	0.06187	623667	856199	Elevated	0.457171	DPM1; dolichol-phosphate mannosyltransferase [EC:2.4.1.83]
K00748	5.04108	5.23108	4.91096	0.0175606	0.06187	490946	666776	Elevated	0.44164	lpxB; lipid-A-disaccharide synthase [EC:2.4.1.182]
K00758	4.02121	4.22656	3.95996	0.0136398	0.06187	224706	344091	Elevated	0.614754	deoA. TYMP; thymidine phosphorylase [EC:2.4.2.4]
K00761	4.68235	4.85241	4.60494	0.0061664	0.06187	340420	523719	Elevated	0.621478	upp. UPRT; uracil phosphoribosyltransferase [EC:2.4.2.9]
K00763	4.92153	5.12762	4.80087	0.0189244	0.06187	413789	642829	Elevated	0.635539	pncB. NAPRT1; nicotinate phosphoribosyltransferase [EC:6.3.4.21]
K00766	5.35724	5.49442	5.23891	0.0138933	0.06187	570488	843071	Elevated	0.563458	trpD; anthranilate phosphoribosyltransferase [EC:2.4.2.18]
K00768	4.15341	4.31648	4.01548	0.00388956	0.06187	193704	388462	Elevated	1.00392	E2.4.2.21. cobU. cobT; nicotinate-nucleotide--dimethylbenzimidazole phosphoribosyltransferase [EC:2.4.2.21]
K00769	3.68134	3.94587	3.55775	0.00906925	0.06187	148474	254989	Elevated	0.780228	gpt; xanthine phosphoribosyltransferase [EC:2.4.2.22]
K00783	4.85231	5.01635	4.69231	0.0171597	0.06187	394363	608051	Elevated	0.624667	rlmH; 23S rRNA (pseudouridine1915-N3)-methyltransferase [EC:2.1.1.177]
K00784	4.01503	4.39969	3.72052	0.0155112	0.06187	187698	289031	Elevated	0.622811	rnz; ribonuclease Z [EC:3.1.26.11]
K00788	5.86526	6.02814	5.76008	0.013741	0.06187	816385	1.19695e+06	Elevated	0.55204	thiE; thiamine-phosphate pyrophosphorylase [EC:2.5.1.3]
K00791	5.19816	5.39059	5.10804	0.0195905	0.06187	530252	785080	Elevated	0.566162	miaA. TRIT1; tRNA dimethylallyltransferase [EC:2.5.1.75]
K00794	5.44915	5.59456	5.32269	0.0110789	0.06187	604009	890525	Elevated	0.560087	ribH. RIB4; 6.7-dimethyl-8-ribityllumazine synthase [EC:2.5.1.78]
K00795	4.41594	4.69196	4.24877	0.00963556	0.06187	244625	431154	Elevated	0.817633	ispA; farnesyl diphosphate synthase [EC:2.5.1.1 2.5.1.10]
K00798	4.69993	4.85804	4.5791	0.00947748	0.06187	328951	543144	Elevated	0.723463	MMAB. pduO; cob(I)alamin adenosyltransferase [EC:2.5.1.17]
K00799	7.13359	7.41951	6.98026	0.00612565	0.06187	1.65012e+06	2.95301e+06	Elevated	0.839618	GST. gst; glutathione S-transferase [EC:2.5.1.18]
K00800	5.19426	5.39197	5.10603	0.0198106	0.06187	529589	788526	Elevated	0.574286	aroA; 3-phosphoshikimate 1-carboxyvinyltransferase [EC:2.5.1.19]
K00806	5.39889	5.53949	5.30686	0.014121	0.06187	585652	871327	Elevated	0.57317	uppS; undecaprenyl diphosphate synthase [EC:2.5.1.31]
K00808	3.40048	3.61727	3.31908	0.0129771	0.06187	124369	225095	Elevated	0.855907	hss; homospermidine synthase [EC:2.5.1.44]
K00812	5.38329	5.52312	5.28833	0.0151657	0.06187	587757	853836	Elevated	0.53874	aspB; aspartate aminotransferase [EC:2.6.1.1]
K00817	5.8756	6.0341	5.8066	0.0161213	0.06187	848338	1.25089e+06	Elevated	0.56024	hisC; histidinol-phosphate aminotransferase [EC:2.6.1.9]
K00820	5.50356	5.68292	5.48146	0.0192099	0.06187	627305	1.00172e+06	Elevated	0.675241	glmS. GFPT; glucosamine---fructose-6-phosphate aminotransferase (isomerizing) [EC:2.6.1.16]
K00821	5.12459	5.28709	5.02448	0.0115309	0.06187	497828	698217	Elevated	0.488029	argD; acetylornithine/N-succinyldiaminopimelate aminotransferase [EC:2.6.1.11 2.6.1.17]
K00822	3.84246	4.09371	3.71881	0.00824158	0.06187	165224	313062	Elevated	0.922028	E2.6.1.18; beta-alanine--pyruvate transaminase [EC:2.6.1.18]
K00824	4.02972	4.28389	3.87343	0.0058471	0.06187	191875	336237	Elevated	0.809308	dat; D-alanine transaminase [EC:2.6.1.21]
K00826	6.12713	6.28822	6.02268	0.0195666	0.06187	1.01364e+06	1.50811e+06	Elevated	0.573201	E2.6.1.42. ilvE; branched-chain amino acid aminotransferase [EC:2.6.1.42]
K00830	4.35799	4.57471	4.13611	0.0119288	0.06187	227716	417680	Elevated	0.87516	AGXT; alanine-glyoxylate transaminase / serine-glyoxylate transaminase / serine-pyruvate transaminase [EC:2.6.1.44 2.6.1.45 2.6.1.51]
K00831	4.59645	4.72454	4.52365	0.0106823	0.06187	321910	525851	Elevated	0.707996	serC. PSAT1; phosphoserine aminotransferase [EC:2.6.1.52]
K00833	3.70202	3.9955	3.53081	0.00530698	0.06187	152820	283793	Elevated	0.893003	bioA; adenosylmethionine---8-amino-7-oxononanoate aminotransferase [EC:2.6.1.62]
K00847	4.78512	4.92372	4.66146	0.00703485	0.06187	353005	567525	Elevated	0.684993	E2.7.1.4. scrK; fructokinase [EC:2.7.1.4]
K00851	3.99309	4.13384	3.76765	0.0148264	0.06187	165528	305586	Elevated	0.884499	E2.7.1.12. gntK. idnK; gluconokinase [EC:2.7.1.12]
K00852	4.80985	4.93867	4.70081	0.00738232	0.06187	350511	584114	Elevated	0.73679	rbsK. RBKS; ribokinase [EC:2.7.1.15]
K00854	4.55987	4.64904	4.45928	0.0181658	0.06187	296400	496099	Elevated	0.743082	xylB. XYLB; xylulokinase [EC:2.7.1.17]
K00864	4.8072	4.96446	4.71629	0.00774829	0.06187	361275	580899	Elevated	0.68519	glpK. GK; glycerol kinase [EC:2.7.1.30]
K00867	3.38249	3.54012	3.27396	0.0123401	0.06187	117138	231921	Elevated	0.985422	coaA; type I pantothenate kinase [EC:2.7.1.33]
K00868	4.02107	4.241	3.80959	0.00595263	0.06187	182895	305007	Elevated	0.737823	pdxK. pdxY; pyridoxine kinase [EC:2.7.1.35]
K00874	4.10682	4.21681	3.94438	0.013718	0.06187	186182	356621	Elevated	0.937679	kdgK; 2-dehydro-3-deoxygluconokinase [EC:2.7.1.45]
K00883	3.56638	3.80137	3.35301	0.0064593	0.06187	134893	212035	Elevated	0.652486	dgoK; 2-dehydro-3-deoxygalactonokinase [EC:2.7.1.58]
K00897	0.972148	1.47544	0.420036	0.00807245	0.06187	27192.3	27576.3	Elevated	0.0202302	aphA; kanamycin kinase [EC:2.7.1.95]
K00901	2.9257	3.12986	2.75793	0.0019277	0.06187	88009.6	173264	Elevated	0.977242	dgkA. DGK; diacylglycerol kinase (ATP) [EC:2.7.1.107]
K00912	4.91136	5.08682	4.78084	0.0163018	0.06187	454063	610460	Elevated	0.427004	lpxK; tetraacyldisaccharide 4'-kinase [EC:2.7.1.130]
K00925	4.94822	5.09535	4.87319	0.00927428	0.06187	404844	629731	Elevated	0.637372	ackA; acetate kinase [EC:2.7.2.1]
K00930	5.19148	5.39458	5.10844	0.0198045	0.06187	530447	791258	Elevated	0.57694	argB; acetylglutamate kinase [EC:2.7.2.8]
K00931	4.91523	5.09476	4.78363	0.0154386	0.06187	405602	634322	Elevated	0.645151	proB; glutamate 5-kinase [EC:2.7.2.11]
K00937	4.65549	4.7927	4.49903	0.00328355	0.06187	288320	521665	Elevated	0.855452	ppk; polyphosphate kinase [EC:2.7.4.1]
K00940	5.15712	5.34227	5.057	0.0186773	0.06187	517899	763002	Elevated	0.559016	ndk. NME; nucleoside-diphosphate kinase [EC:2.7.4.6]
K00945	5.17576	5.36966	5.07823	0.0193239	0.06187	524722	765041	Elevated	0.543985	cmk; CMP/dCMP kinase [EC:2.7.4.25]
K00946	5.1539	5.34661	5.0467	0.0193028	0.06187	520581	756356	Elevated	0.538941	thiL; thiamine-monophosphate kinase [EC:2.7.4.16]
K00947	1.02039	1.13336	0.831627	0.0109106	0.06187	27657	37054	Elevated	0.421985	mosAB; molybdenum storage protein
K00948	5.40167	5.54738	5.29093	0.0151166	0.06187	585600	887760	Elevated	0.600255	PRPS. prsA; ribose-phosphate pyrophosphokinase [EC:2.7.6.1]
K00955	4.54611	4.73822	4.27151	0.00940255	0.06187	248016	455474	Elevated	0.876936	cysNC; bifunctional enzyme CysN/CysC [EC:2.7.7.4 2.7.1.25]
K00957	4.59483	4.724	4.39745	0.00603717	0.06187	262167	504438	Elevated	0.94419	cysD; sulfate adenylyltransferase subunit 2 [EC:2.7.7.4]
K00973	5.34319	5.48676	5.23462	0.0135199	0.06187	567571	831390	Elevated	0.550725	E2.7.7.24. rfbA. rffH; glucose-1-phosphate thymidylyltransferase [EC:2.7.7.24]
K00975	4.47715	4.56506	4.42323	0.0152312	0.06187	307796	457708	Elevated	0.57245	glgC; glucose-1-phosphate adenylyltransferase [EC:2.7.7.27]
K00979	4.98574	5.15052	4.8572	0.0163259	0.06187	468113	638529	Elevated	0.447894	kdsB; 3-deoxy-manno-octulosonate cytidylyltransferase (CMP-KDO synthetase) [EC:2.7.7.38]
K00981	5.23535	5.42015	5.14064	0.0194108	0.06187	539240	815629	Elevated	0.596984	E2.7.7.41. CDS1. CDS2. cdsA; phosphatidate cytidylyltransferase [EC:2.7.7.41]
K00982	4.43919	4.61795	4.28153	0.00783916	0.06187	241376	445338	Elevated	0.883616	glnE; [glutamine synthetase] adenylyltransferase / [glutamine synthetase]-adenylyl-L-tyrosine phosphorylase [EC:2.7.7.42 2.7.7.89]
K00990	4.72257	4.88911	4.58706	0.0148819	0.06187	360766	552796	Elevated	0.615683	glnD; [protein-PII] uridylyltransferase [EC:2.7.7.59]
K00992	4.04475	4.27697	3.88484	0.00647214	0.06187	191666	350359	Elevated	0.87024	murU; N-acetyl-alpha-D-muramate 1-phosphate uridylyltransferase [EC:2.7.7.99]
K00997	5.11182	5.32496	5.02383	0.0164026	0.06187	510716	734011	Elevated	0.523279	acpS; holo-[acyl-carrier protein] synthase [EC:2.7.8.7]
K01004	3.25144	3.51025	3.11386	0.0143744	0.06187	143342	195584	Elevated	0.448329	pcs; phosphatidylcholine synthase [EC:2.7.8.24]
K01006	5.36941	5.50703	5.27236	0.0106353	0.06187	579189	814204	Elevated	0.491356	ppdK; pyruvate. orthophosphate dikinase [EC:2.7.9.1]
K01011	5.35512	5.52074	5.20821	0.00777719	0.06187	534724	818086	Elevated	0.613459	TST. MPST. sseA; thiosulfate/3-mercaptopyruvate sulfurtransferase [EC:2.8.1.1 2.8.1.2]
K01012	4.51166	4.67178	4.31943	0.0169114	0.06187	320403	483658	Elevated	0.594102	bioB; biotin synthase [EC:2.8.1.6]
K01028	3.86303	4.24803	3.6929	0.0082468	0.06187	171035	287082	Elevated	0.747173	E2.8.3.5A. scoA; 3-oxoacid CoA-transferase subunit A [EC:2.8.3.5]
K01029	3.89996	4.30638	3.71656	0.00860069	0.06187	177592	292809	Elevated	0.721397	E2.8.3.5B. scoB; 3-oxoacid CoA-transferase subunit B [EC:2.8.3.5]
K01032	2.34941	2.86181	2.11817	0.00905	0.06187	70134.2	90879.3	Elevated	0.373833	pcaJ; 3-oxoadipate CoA-transferase. beta subunit [EC:2.8.3.6]
K01039	2.70192	2.98554	2.61972	0.0125109	0.06187	77622.8	142826	Elevated	0.879704	gctA; glutaconate CoA-transferase. subunit A [EC:2.8.3.12]
K01040	2.62169	2.9337	2.54708	0.0105969	0.06187	74754.4	132142	Elevated	0.821854	gctB; glutaconate CoA-transferase. subunit B [EC:2.8.3.12]
K01048	3.74903	4.07356	3.56501	0.00587769	0.06187	159665	267028	Elevated	0.741943	pldB; lysophospholipase [EC:3.1.1.5]
K01053	5.65469	5.90165	5.32941	0.0122291	0.06187	551634	910795	Elevated	0.723414	E3.1.1.17. gnl. RGN; gluconolactonase [EC:3.1.1.17]
K01057	4.15243	4.35045	3.9466	0.010165	0.06187	193458	372826	Elevated	0.946482	PGLS. pgl. devB; 6-phosphogluconolactonase [EC:3.1.1.31]
K01061	6.04042	6.24518	5.86011	0.00890869	0.06187	809942	1.28331e+06	Elevated	0.66398	E3.1.1.45; carboxymethylenebutenolidase [EC:3.1.1.45]
K01066	4.86156	4.96145	4.58111	0.0157365	0.06187	295457	601580	Elevated	1.02581	aes; acetyl esterase [EC:3.1.1.-]
K01069	4.19604	4.3676	4.07803	0.00340564	0.06187	219492	395584	Elevated	0.849817	gloB. HAGH; hydroxyacylglutathione hydrolase [EC:3.1.2.6]
K01070	3.78714	4.0977	3.65309	0.00765228	0.06187	164501	282312	Elevated	0.779199	frmB. ESD. fghA; S-formylglutathione hydrolase [EC:3.1.2.12]
K01079	4.2955	4.49898	4.10251	0.00513553	0.06187	220465	390026	Elevated	0.823024	serB. PSPH; phosphoserine phosphatase [EC:3.1.3.3]
K01082	4.22991	4.42505	4.07732	0.00863738	0.06187	209598	370873	Elevated	0.823298	cysQ. MET22. BPNT1; 3'(2'). 5'-bisphosphate nucleotidase [EC:3.1.3.7]
K01083	1.51889	2.24183	1.43234	0.0131753	0.06187	42835.3	61331.7	Elevated	0.517831	E3.1.3.8; 3-phytase [EC:3.1.3.8]
K01087	4.31249	4.46887	4.0511	0.00438245	0.06187	216944	383260	Elevated	0.820998	otsB; trehalose 6-phosphate phosphatase [EC:3.1.3.12]
K01091	5.94055	6.08983	5.85622	0.00913576	0.06187	810867	1.31358e+06	Elevated	0.69597	gph; phosphoglycolate phosphatase [EC:3.1.3.18]
K01092	6.00083	6.17114	5.92805	0.00784577	0.06187	863884	1.34041e+06	Elevated	0.633767	E3.1.3.25. IMPA. suhB; myo-inositol-1(or 4)-monophosphatase [EC:3.1.3.25]
K01113	4.54967	4.79268	4.35985	0.0136745	0.06187	284829	495138	Elevated	0.797734	phoD; alkaline phosphatase D [EC:3.1.3.1]
K01129	5.0988	5.3158	5.01897	0.0181009	0.06187	509123	727572	Elevated	0.515076	dgt; dGTPase [EC:3.1.5.1]
K01139	3.64282	4.10805	3.31835	0.0170353	0.06187	144566	230833	Elevated	0.675123	spoT; GTP diphosphokinase / guanosine-3'.5'-bis(diphosphate) 3'-diphosphatase [EC:2.7.6.5 3.1.7.2]
K01142	5.89163	6.03633	5.763	0.0079441	0.06187	783589	1.21477e+06	Elevated	0.632511	E3.1.11.2. xthA; exodeoxyribonuclease III [EC:3.1.11.2]
K01144	3.65646	3.88241	3.44038	0.0138904	0.06187	140949	232914	Elevated	0.724627	E3.1.11.5; exodeoxyribonuclease V [EC:3.1.11.5]
K01151	3.68795	3.81676	3.58783	0.00951197	0.06187	145941	246867	Elevated	0.758355	nfo; deoxyribonuclease IV [EC:3.1.21.2]
K01154	4.86623	5.07933	4.77203	0.0171572	0.06187	447888	595427	Elevated	0.410787	hsdS; type I restriction enzyme. S subunit [EC:3.1.21.3]
K01156	2.74777	3.03403	2.59653	0.00927878	0.06187	83062.9	126993	Elevated	0.612474	res; type III restriction enzyme [EC:3.1.21.5]
K01166	3.59939	3.85402	3.41951	0.00630578	0.06187	141896	229604	Elevated	0.694316	E3.1.27.1; ribonuclease T2 [EC:3.1.27.1]
K01179	3.90585	3.96151	3.69777	0.00470578	0.06187	160300	303880	Elevated	0.922723	E3.2.1.4; endoglucanase [EC:3.2.1.4]
K01185	1.6673	2.16517	1.31998	0.00795387	0.06187	42795.1	57719.9	Elevated	0.431623	E3.2.1.17; lysozyme [EC:3.2.1.17]
K01187	4.47529	4.66322	4.14749	0.00674828	0.06187	232557	394083	Elevated	0.760915	malZ; alpha-glucosidase [EC:3.2.1.20]
K01206	3.8079	3.95651	3.58091	0.0179961	0.06187	184846	238717	Elevated	0.368973	FUCA; alpha-L-fucosidase [EC:3.2.1.51]
K01207	5.20648	5.32437	5.09667	0.00905596	0.06187	455887	770499	Elevated	0.757117	nagZ; beta-N-acetylhexosaminidase [EC:3.2.1.52]
K01236	4.27566	4.49145	4.04267	0.01191	0.06187	210319	365762	Elevated	0.798327	treZ. glgZ; maltooligosyltrehalose trehalohydrolase [EC:3.2.1.141]
K01239	2.88207	3.11165	2.72828	0.0127278	0.06187	79948.6	148217	Elevated	0.890567	iunH; purine nucleosidase [EC:3.2.2.1]
K01241	3.8873	4.17324	3.71099	0.00590225	0.06187	175796	291775	Elevated	0.73095	amn; AMP nucleosidase [EC:3.2.2.4]
K01243	3.27891	3.57511	3.04257	0.007564	0.06187	114417	180106	Elevated	0.654548	mtnN. mtn. pfs; adenosylhomocysteine nucleosidase [EC:3.2.2.9]
K01246	4.31794	4.48003	4.13142	0.00312406	0.06187	226439	412294	Elevated	0.864551	tag; DNA-3-methyladenine glycosylase I [EC:3.2.2.20]
K01253	1.09795	1.6676	0.717216	0.0105128	0.06187	32176.2	31455.2	Ambient	-0.0326964	EPHX1; microsomal epoxide hydrolase [EC:3.3.2.9]
K01255	5.732	5.89666	5.62122	0.0103682	0.06187	715991	1.10019e+06	Elevated	0.619741	CARP. pepA; leucyl aminopeptidase [EC:3.4.11.1]
K01256	4.1539	4.3029	3.98617	0.013017	0.06187	196516	365437	Elevated	0.894978	pepN; aminopeptidase N [EC:3.4.11.2]
K01259	4.41112	4.70315	4.27092	0.0111088	0.06187	245894	456528	Elevated	0.892667	pip; proline iminopeptidase [EC:3.4.11.5]
K01267	-0.760999	-1.09406	-0.56019	0.00830273	0.06187	4605.8	23527.8	Elevated	2.35284	DNPEP; aspartyl aminopeptidase [EC:3.4.11.21]
K01271	3.54552	3.75857	3.31187	0.00311917	0.06187	132984	222799	Elevated	0.744488	pepQ; Xaa-Pro dipeptidase [EC:3.4.13.9]
K01273	4.92366	5.07552	4.75362	0.0174351	0.06187	464023	583561	Elevated	0.330687	DPEP; membrane dipeptidase [EC:3.4.13.19]
K01283	2.04409	2.36677	1.57364	0.0141361	0.06187	47352.5	75757.1	Elevated	0.67794	ACE. CD143; peptidyl-dipeptidase A [EC:3.4.15.1]
K01284	3.18802	3.57325	3.16698	0.00846322	0.06187	111896	193061	Elevated	0.786902	dcp; peptidyl-dipeptidase Dcp [EC:3.4.15.5]
K01286	4.77615	4.99865	4.69627	0.00983589	0.06187	319570	587351	Elevated	0.878092	E3.4.16.4; D-alanyl-D-alanine carboxypeptidase [EC:3.4.16.4]
K01295	4.88125	5.15898	4.71237	0.00551869	0.06187	376164	542081	Elevated	0.527147	cpg; glutamate carboxypeptidase [EC:3.4.17.11]
K01322	4.39168	4.66305	4.18482	0.0109835	0.06187	268190	395279	Elevated	0.559616	PREP; prolyl oligopeptidase [EC:3.4.21.26]
K01354	4.32041	4.47004	4.1711	0.00984796	0.06187	260549	394395	Elevated	0.598082	ptrB; oligopeptidase B [EC:3.4.21.83]
K01356	5.32954	5.46543	5.21388	0.0132501	0.06187	560499	831345	Elevated	0.568736	lexA; repressor LexA [EC:3.4.21.88]
K01358	5.51185	5.68003	5.4204	0.0156255	0.06187	627125	991522	Elevated	0.660893	clpP. CLPP; ATP-dependent Clp protease. protease subunit [EC:3.4.21.92]
K01406	3.41196	3.77402	3.1416	0.00898771	0.06187	145236	171951	Elevated	0.243599	prtC; serralysin [EC:3.4.24.40]
K01409	5.21961	5.42175	5.12911	0.0189161	0.06187	539527	798255	Elevated	0.565154	KAE1. tsaD. QRI7; N6-L-threonylcarbamoyladenine synthase [EC:2.3.1.234]
K01419	5.00416	5.20472	4.90254	0.0189073	0.06187	475374	674005	Elevated	0.503696	hslV. clpQ; ATP-dependent HslUV protease. peptidase subunit HslV [EC:3.4.25.2]
K01426	6.53035	6.75244	6.34647	0.00903051	0.06187	1.0922e+06	1.89164e+06	Elevated	0.792402	E3.5.1.4. amiE; amidase [EC:3.5.1.4]
K01428	4.0793	4.33656	3.91571	0.0104632	0.06187	190920	351261	Elevated	0.879575	ureC; urease subunit alpha [EC:3.5.1.5]
K01429	3.87357	4.08516	3.49905	0.0174074	0.06187	155446	271788	Elevated	0.806066	ureB; urease subunit beta [EC:3.5.1.5]
K01433	4.27317	4.45265	4.0775	0.00243691	0.06187	226054	372728	Elevated	0.721458	purU; formyltetrahydrofolate deformylase [EC:3.5.1.10]
K01434	4.1798	4.28667	4.06313	0.0182931	0.06187	244484	358499	Elevated	0.55223	E3.5.1.11; penicillin amidase [EC:3.5.1.11]
K01436	3.38039	3.54188	3.27151	0.0138686	0.06187	160532	206747	Elevated	0.365005	K01436; amidohydrolase [EC:3.5.1.-]
K01438	5.27517	5.39354	5.13684	0.0125069	0.06187	459072	801143	Elevated	0.80334	argE; acetylornithine deacetylase [EC:3.5.1.16]
K01439	4.55654	4.67975	4.40429	0.00312129	0.06187	266393	524685	Elevated	0.977894	dapE; succinyl-diaminopimelate desuccinylase [EC:3.5.1.18]
K01447	3.97651	4.21739	3.81618	0.00659777	0.06187	184102	312373	Elevated	0.762766	xlyAB; N-acetylmuramoyl-L-alanine amidase [EC:3.5.1.28]
K01448	5.3052	5.46911	5.17642	0.0125446	0.06187	562273	814997	Elevated	0.535525	amiABC; N-acetylmuramoyl-L-alanine amidase [EC:3.5.1.28]
K01451	5.42426	5.67427	5.19027	0.01348	0.06187	472011	885541	Elevated	0.907738	hipO; hippurate hydrolase [EC:3.5.1.32]
K01457	3.20528	3.34202	2.91789	0.0149945	0.06187	99765.5	181790	Elevated	0.865661	atzF; allophanate hydrolase [EC:3.5.1.54]
K01462	5.78617	5.93501	5.68636	0.0153305	0.06187	788654	1.16689e+06	Elevated	0.565201	PDF. def; peptide deformylase [EC:3.5.1.88]
K01464	3.69376	3.91003	3.59239	0.0101135	0.06187	146861	278670	Elevated	0.924109	DPYS. dht. hydA; dihydropyrimidinase [EC:3.5.2.2]
K01465	6.34604	6.51511	6.27791	0.0101108	0.06187	1.1186e+06	1.65555e+06	Elevated	0.565618	URA4. pyrC; dihydroorotase [EC:3.5.2.3]
K01468	4.6184	4.74526	4.51581	0.0104815	0.06187	315772	482814	Elevated	0.612585	hutI. AMDHD1; imidazolonepropionase [EC:3.5.2.7]
K01469	3.1953	3.36651	3.01532	0.0139953	0.06187	104931	188400	Elevated	0.844355	OPLAH. OXP1. oplAH; 5-oxoprolinase (ATP-hydrolysing) [EC:3.5.2.9]
K01470	4.57084	4.75906	4.49528	0.0115399	0.06187	265933	499577	Elevated	0.909642	E3.5.2.10; creatinine amidohydrolase [EC:3.5.2.10]
K01476	3.91303	4.05971	3.82532	0.0144783	0.06187	206583	311952	Elevated	0.594604	E3.5.3.1. rocF. arg; arginase [EC:3.5.3.1]
K01477	-1.29077	-1.6857	-1.0963	0.00279903	0.06187	2900.56	18887.5	Elevated	2.70303	alc. ALLC; allantoicase [EC:3.5.3.4]
K01479	2.41468	2.7265	2.12095	0.00759679	0.06187	73000.5	91201.1	Elevated	0.321145	hutG; formiminoglutamase [EC:3.5.3.8]
K01486	3.26757	3.43895	3.14119	0.0142175	0.06187	106293	215605	Elevated	1.02034	ade; adenine deaminase [EC:3.5.4.2]
K01488	3.79291	4.02818	3.66908	0.0161402	0.06187	151684	321574	Elevated	1.08408	add. ADA; adenosine deaminase [EC:3.5.4.4]
K01491	5.21645	5.4021	5.12173	0.0192298	0.06187	534158	795917	Elevated	0.575352	folD; methylenetetrahydrofolate dehydrogenase (NADP+) / methenyltetrahydrofolate cyclohydrolase [EC:1.5.1.5 3.5.4.9]
K01494	4.81527	4.99432	4.70756	0.00936074	0.06187	364176	582372	Elevated	0.677306	dcd; dCTP deaminase [EC:3.5.4.13]
K01495	5.24574	5.40447	5.10556	0.0142667	0.06187	537164	771473	Elevated	0.522253	GCH1. folE; GTP cyclohydrolase IA [EC:3.5.4.16]
K01496	4.41154	4.55982	4.24058	0.00586632	0.06187	238444	429039	Elevated	0.847458	hisI; phosphoribosyl-AMP cyclohydrolase [EC:3.5.4.19]
K01505	2.48451	2.83722	2.32058	0.0158996	0.06187	66553.4	108346	Elevated	0.703067	E3.5.99.7; 1-aminocyclopropane-1-carboxylate deaminase [EC:3.5.99.7]
K01507	4.85068	4.98618	4.75646	0.0092039	0.06187	373739	596727	Elevated	0.675041	ppa; inorganic pyrophosphatase [EC:3.6.1.1]
K01520	5.10582	5.32091	5.00974	0.0180484	0.06187	507701	739666	Elevated	0.542893	dut. DUT; dUTP pyrophosphatase [EC:3.6.1.23]
K01523	4.46216	4.75506	4.26394	0.00629681	0.06187	251413	436223	Elevated	0.795009	hisE; phosphoribosyl-ATP pyrophosphohydrolase [EC:3.6.1.31]
K01524	5.75336	5.89631	5.63587	0.0101663	0.06187	721210	1.12225e+06	Elevated	0.637904	ppx-gppA; exopolyphosphatase / guanosine-5'-triphosphate.3'-diphosphate pyrophosphatase [EC:3.6.1.11 3.6.1.40]
K01533	4.18118	4.40731	4.07697	0.00506597	0.06187	219049	414145	Elevated	0.918883	copB; Cu2+-exporting ATPase [EC:3.6.3.4]
K01537	3.36158	3.47802	3.22065	0.00744651	0.06187	110789	229767	Elevated	1.05235	E3.6.3.8; Ca2+-transporting ATPase [EC:3.6.3.8]
K01546	4.24497	4.3895	4.00546	0.00722423	0.06187	204948	361037	Elevated	0.816887	kdpA; K+-transporting ATPase ATPase A chain [EC:3.6.3.12]
K01547	4.19852	4.35318	3.93967	0.00784264	0.06187	199049	346396	Elevated	0.7993	kdpB; K+-transporting ATPase ATPase B chain [EC:3.6.3.12]
K01548	4.12415	4.26694	3.81198	0.0135128	0.06187	183698	334141	Elevated	0.863123	kdpC; K+-transporting ATPase ATPase C chain [EC:3.6.3.12]
K01560	4.94742	5.16322	4.75714	0.00533501	0.06187	336799	636458	Elevated	0.91818	E3.8.1.2; 2-haloacid dehalogenase [EC:3.8.1.2]
K01561	4.09974	4.4076	3.94476	0.00504269	0.06187	201001	323751	Elevated	0.68768	dehH; haloacetate dehalogenase [EC:3.8.1.3]
K01563	2.05933	2.54797	1.97035	0.00463937	0.06187	53332.4	100312	Elevated	0.911414	dhaA; haloalkane dehalogenase [EC:3.8.1.5]
K01578	3.47546	3.74984	3.34959	0.0091187	0.06187	130224	213115	Elevated	0.710634	MLYCD; malonyl-CoA decarboxylase [EC:4.1.1.9]
K01579	4.42747	4.53088	4.21003	0.0158228	0.06187	298638	414287	Elevated	0.472233	panD; aspartate 1-decarboxylase [EC:4.1.1.11]
K01581	4.65597	4.95453	4.50477	0.00754068	0.06187	293687	493832	Elevated	0.749742	E4.1.1.17. ODC1. speC. speF; ornithine decarboxylase [EC:4.1.1.17]
K01589	4.55954	4.73595	4.41872	0.0101746	0.06187	257009	481271	Elevated	0.905033	purK; 5-(carboxyamino)imidazole ribonucleotide synthase [EC:6.3.4.18]
K01593	3.48677	3.6703	3.39396	0.01653	0.06187	168372	217380	Elevated	0.368568	DDC. TDC; aromatic-L-amino-acid/L-tryptophan decarboxylase [EC:4.1.1.28 4.1.1.105]
K01595	4.32071	4.5141	4.15646	0.00371895	0.06187	229611	385593	Elevated	0.747892	ppc; phosphoenolpyruvate carboxylase [EC:4.1.1.31]
K01599	5.19278	5.37882	5.11035	0.0181129	0.06187	533487	772500	Elevated	0.534082	hemE. UROD; uroporphyrinogen decarboxylase [EC:4.1.1.37]
K01607	5.256	5.47911	4.97759	0.0177307	0.06187	413309	769787	Elevated	0.897237	pcaC; 4-carboxymuconolactone decarboxylase [EC:4.1.1.44]
K01609	5.17355	5.37835	5.08605	0.0193252	0.06187	525789	771644	Elevated	0.553451	trpC; indole-3-glycerol phosphate synthase [EC:4.1.1.48]
K01610	3.82536	4.02727	3.71864	0.0106556	0.06187	159871	284087	Elevated	0.829423	E4.1.1.49. pckA; phosphoenolpyruvate carboxykinase (ATP) [EC:4.1.1.49]
K01613	5.13336	5.31271	5.04124	0.0189369	0.06187	510233	739648	Elevated	0.535682	psd. PISD; phosphatidylserine decarboxylase [EC:4.1.1.65]
K01624	4.66564	4.8659	4.51317	0.00239549	0.06187	296198	500049	Elevated	0.755509	FBA. fbaA; fructose-bisphosphate aldolase. class II [EC:4.1.2.13]
K01625	4.66527	4.80138	4.57172	0.00993256	0.06187	335877	517583	Elevated	0.623859	eda; 2-dehydro-3-deoxyphosphogluconate aldolase / (4S)-4-hydroxy-2-oxoglutarate aldolase [EC:4.1.2.14 4.1.3.42]
K01626	4.97017	5.1766	4.77421	0.00402467	0.06187	355100	621343	Elevated	0.807163	E2.5.1.54. aroF. aroG. aroH; 3-deoxy-7-phosphoheptulonate synthase [EC:2.5.1.54]
K01627	4.99908	5.18517	4.89307	0.0175505	0.06187	476278	654674	Elevated	0.458974	kdsA; 2-dehydro-3-deoxyphosphooctonate aldolase (KDO 8-P synthase) [EC:2.5.1.55]
K01628	4.90617	5.0142	4.80399	0.0167903	0.06187	431856	571933	Elevated	0.405296	fucA; L-fuculose-phosphate aldolase [EC:4.1.2.17]
K01631	2.97549	3.18636	2.92192	0.00710722	0.06187	99303.9	159447	Elevated	0.683151	dgoA; 2-dehydro-3-deoxyphosphogalactonate aldolase [EC:4.1.2.21]
K01633	4.42649	4.59001	4.27648	0.0035324	0.06187	248097	471441	Elevated	0.926172	folB; 7.8-dihydroneopterin aldolase/epimerase/oxygenase [EC:4.1.2.25 5.1.99.8 1.13.11.81]
K01635	2.8316	2.97785	2.46623	0.0171811	0.06187	77059.8	116230	Elevated	0.592937	lacD; tagatose 1.6-diphosphate aldolase [EC:4.1.2.40]
K01637	3.58931	3.98341	3.48891	0.00725823	0.06187	149293	257037	Elevated	0.783832	E4.1.3.1. aceA; isocitrate lyase [EC:4.1.3.1]
K01638	4.40046	4.57065	4.21447	0.00830835	0.06187	228097	426456	Elevated	0.902751	aceB. glcB; malate synthase [EC:2.3.3.9]
K01643	-3.38402	-3.17559	-3.66487	0.00468394	0.06187	1083.6	1467.15	Elevated	0.437184	citF; citrate lyase subunit alpha / citrate CoA-transferase [EC:2.8.3.10]
K01644	4.96555	5.16621	4.80445	0.00977308	0.06187	339702	711434	Elevated	1.06646	citE; citrate lyase subunit beta / citryl-CoA lyase [EC:4.1.3.34]
K01647	5.84043	6.00816	5.68769	0.00731943	0.06187	753310	1.177e+06	Elevated	0.643801	CS. gltA; citrate synthase [EC:2.3.3.1]
K01652	6.63829	6.80263	6.5648	0.0064041	0.06187	1.23705e+06	2.08255e+06	Elevated	0.75145	E2.2.1.6L. ilvB. ilvG. ilvI; acetolactate synthase I/II/III large subunit [EC:2.2.1.6]
K01653	5.13134	5.32051	5.03118	0.0176356	0.06187	512113	737870	Elevated	0.526904	E2.2.1.6S. ilvH. ilvN; acetolactate synthase I/III small subunit [EC:2.2.1.6]
K01654	3.87721	4.18113	3.80782	0.00660626	0.06187	215253	265940	Elevated	0.305064	E2.5.1.56. neuB; N-acetylneuraminate synthase [EC:2.5.1.56]
K01662	4.98055	5.15422	4.89026	0.0161667	0.06187	426616	664126	Elevated	0.63852	dxs; 1-deoxy-D-xylulose-5-phosphate synthase [EC:2.2.1.7]
K01665	3.43254	3.76728	3.27555	0.00683807	0.06187	131729	203928	Elevated	0.630485	pabB; para-aminobenzoate synthetase component I [EC:2.6.1.85]
K01666	1.62188	1.93502	1.23376	0.0061317	0.06187	36523.4	46895.4	Elevated	0.360626	mhpE; 4-hydroxy 2-oxovalerate aldolase [EC:4.1.3.39]
K01669	4.66996	4.77342	4.60104	0.0174776	0.06187	324471	554834	Elevated	0.773969	phrB; deoxyribodipyrimidine photo-lyase [EC:4.1.99.3]
K01673	5.63913	5.77882	5.51762	0.00830864	0.06187	594412	1.04763e+06	Elevated	0.817591	cynT. can; carbonic anhydrase [EC:4.2.1.1]
K01676	3.996	4.15188	3.86889	0.00879913	0.06187	179737	341920	Elevated	0.92777	E4.2.1.2A. fumA. fumB; fumarate hydratase. class I [EC:4.2.1.2]
K01679	4.85319	5.01578	4.77092	0.0107864	0.06187	374428	614994	Elevated	0.715884	E4.2.1.2B. fumC. FH; fumarate hydratase. class II [EC:4.2.1.2]
K01685	3.7626	3.98863	3.60663	0.00816849	0.06187	154235	256081	Elevated	0.731477	uxaA; altronate hydrolase [EC:4.2.1.7]
K01686	3.06004	3.19805	2.92933	0.0177086	0.06187	138258	164982	Elevated	0.254949	uxuA; mannonate dehydratase [EC:4.2.1.8]
K01687	6.43779	6.62711	6.34933	0.0065516	0.06187	1.09008e+06	1.7683e+06	Elevated	0.69793	ilvD; dihydroxy-acid dehydratase [EC:4.2.1.9]
K01690	2.58241	2.87028	2.43666	0.0131603	0.06187	72554.3	138272	Elevated	0.930371	edd; phosphogluconate dehydratase [EC:4.2.1.12]
K01692	5.99757	6.21302	5.74518	0.00799262	0.06187	683431	1.35158e+06	Elevated	0.983777	paaF. echA; enoyl-CoA hydratase [EC:4.2.1.17]
K01697	2.7779	2.98215	2.66294	0.00832358	0.06187	76342.3	137515	Elevated	0.849037	CBS; cystathionine beta-synthase [EC:4.2.1.22]
K01702	1.16778	1.94812	0.938848	0.00977279	0.06187	35226	33717.5	Ambient	-0.0631431	LEU1; 3-isopropylmalate dehydratase [EC:4.2.1.33]
K01709	2.58253	2.8069	2.19241	0.0122479	0.06187	66320.5	121174	Elevated	0.869547	rfbG; CDP-glucose 4.6-dehydratase [EC:4.2.1.45]
K01710	5.68813	5.84398	5.59468	0.0188777	0.06187	730352	1.09658e+06	Elevated	0.586346	E4.2.1.46. rfbB. rffG; dTDP-glucose 4.6-dehydratase [EC:4.2.1.46]
K01711	5.07298	5.20416	4.96402	0.0147641	0.06187	491021	677617	Elevated	0.464686	gmd. GMDS; GDPmannose 4.6-dehydratase [EC:4.2.1.47]
K01712	4.63649	4.76437	4.54062	0.0115913	0.06187	317792	497107	Elevated	0.645474	hutU. UROC1; urocanate hydratase [EC:4.2.1.49]
K01714	6.79605	7.00667	6.69817	0.00588192	0.06187	1.36892e+06	2.24577e+06	Elevated	0.714168	dapA; 4-hydroxy-tetrahydrodipicolinate synthase [EC:4.3.3.7]
K01716	3.57213	3.85541	3.44973	0.00684199	0.06187	146253	253830	Elevated	0.795398	fabA; 3-hydroxyacyl-[acyl-carrier protein] dehydratase / trans-2-decenoyl-[acyl-carrier protein] isomerase [EC:4.2.1.59 5.3.3.14]
K01719	4.94499	5.08562	4.72967	0.00736964	0.06187	341581	586013	Elevated	0.778704	hemD. UROS; uroporphyrinogen-III synthase [EC:4.2.1.75]
K01721	4.47354	4.72462	4.32027	0.00967727	0.06187	252533	448758	Elevated	0.829463	nthA; nitrile hydratase subunit alpha [EC:4.2.1.84]
K01724	4.76817	4.92214	4.66854	0.0142812	0.06187	341190	577112	Elevated	0.758275	PCBD. phhB; 4a-hydroxytetrahydrobiopterin dehydratase [EC:4.2.1.96]
K01728	-2.94026	-3.69294	-2.80659	0.00779923	0.06187	1101.74	6996.69	Elevated	2.66689	pel; pectate lyase [EC:4.2.2.2]
K01733	5.82605	5.97008	5.75187	0.0132082	0.06187	795132	1.16512e+06	Elevated	0.551215	thrC; threonine synthase [EC:4.2.3.1]
K01737	5.16136	5.33073	5.05158	0.0172436	0.06187	511832	717929	Elevated	0.488172	queD. ptpS. PTS; 6-pyruvoyltetrahydropterin/6-carboxytetrahydropterin synthase [EC:4.2.3.12 4.1.2.50]
K01738	5.94698	6.09827	5.84973	0.00644241	0.06187	765302	1.25749e+06	Elevated	0.716447	cysK; cysteine synthase A [EC:2.5.1.47]
K01740	5.09294	5.30934	4.9474	0.00543776	0.06187	384139	714927	Elevated	0.896169	metY; O-acetylhomoserine (thiol)-lyase [EC:2.5.1.49]
K01744	2.70168	2.86427	2.3544	0.0121827	0.06187	68151.7	112639	Elevated	0.724888	aspA; aspartate ammonia-lyase [EC:4.3.1.1]
K01745	4.70842	4.86543	4.62057	0.0109208	0.06187	336128	539050	Elevated	0.68141	hutH. HAL; histidine ammonia-lyase [EC:4.3.1.3]
K01750	4.33303	4.57391	4.25295	0.00617547	0.06187	235626	453484	Elevated	0.944549	E4.3.1.12. ocd; ornithine cyclodeaminase [EC:4.3.1.12]
K01752	3.56112	3.69557	3.4086	0.00450583	0.06187	143919	239728	Elevated	0.73614	E4.3.1.17. sdaA. sdaB. tdcG; L-serine dehydratase [EC:4.3.1.17]
K01754	6.35042	6.52806	6.26621	0.0104502	0.06187	1.09966e+06	1.688e+06	Elevated	0.618258	E4.3.1.19. ilvA. tdcB; threonine dehydratase [EC:4.3.1.19]
K01755	5.28232	5.48426	5.15988	0.0172456	0.06187	559079	828742	Elevated	0.567871	argH. ASL; argininosuccinate lyase [EC:4.3.2.1]
K01756	5.19571	5.39541	5.11362	0.0197045	0.06187	531427	791850	Elevated	0.575355	purB. ADSL; adenylosuccinate lyase [EC:4.3.2.2]
K01758	3.41907	3.58042	3.24824	0.01524	0.06187	163502	211777	Elevated	0.373241	CTH; cystathionine gamma-lyase [EC:4.4.1.1]
K01759	5.14653	5.32331	4.99462	0.00472669	0.06187	401978	744539	Elevated	0.889231	GLO1. gloA; lactoylglutathione lyase [EC:4.4.1.5]
K01760	4.5557	4.6883	4.43843	0.0108392	0.06187	307333	471129	Elevated	0.616318	metC; cystathionine beta-lyase [EC:4.4.1.8]
K01761	4.16204	4.3133	3.92529	0.0115053	0.06187	232138	328793	Elevated	0.502193	E4.4.1.11; methionine-gamma-lyase [EC:4.4.1.11]
K01768	6.44191	6.7054	6.32023	0.00829973	0.06187	1.06712e+06	1.83027e+06	Elevated	0.778332	E4.6.1.1; adenylate cyclase [EC:4.6.1.1]
K01776	4.86192	5.01868	4.72761	0.018373	0.06187	388985	600911	Elevated	0.627438	murI; glutamate racemase [EC:5.1.1.3]
K01779	3.99078	4.40603	3.79211	0.00794717	0.06187	190363	333079	Elevated	0.807109	racD; aspartate racemase [EC:5.1.1.13]
K01783	5.37107	5.50964	5.25488	0.0141712	0.06187	573571	858365	Elevated	0.581619	rpe. RPE; ribulose-phosphate 3-epimerase [EC:5.1.3.1]
K01784	6.93359	7.07443	6.84681	0.0106426	0.06187	1.66919e+06	2.47513e+06	Elevated	0.568355	galE. GALE; UDP-glucose 4-epimerase [EC:5.1.3.2]
K01785	4.3133	4.41325	4.12314	0.0132651	0.06187	210312	396094	Elevated	0.913309	galM. GALM; aldose 1-epimerase [EC:5.1.3.3]
K01790	5.55189	5.71352	5.43134	0.00850293	0.06187	643000	934447	Elevated	0.539295	rfbC. rmlC; dTDP-4-dehydrorhamnose 3.5-epimerase [EC:5.1.3.13]
K01796	3.06746	3.54343	2.84042	0.0126566	0.06187	99948.4	175228	Elevated	0.809981	E5.1.99.4. AMACR. mcr; alpha-methylacyl-CoA racemase [EC:5.1.99.4]
K01800	1.9659	2.39972	1.76138	0.00598155	0.06187	54030.1	80707.3	Elevated	0.578935	maiA. GSTZ1; maleylacetoacetate isomerase [EC:5.2.1.2]
K01801	3.61153	3.89331	3.39959	0.00778714	0.06187	138683	250983	Elevated	0.855798	nagL; maleylpyruvate isomerase [EC:5.2.1.4]
K01802	5.71429	5.95231	5.50534	0.0051079	0.06187	634179	954540	Elevated	0.589916	E5.2.1.8; peptidylprolyl isomerase [EC:5.2.1.8]
K01805	3.553	3.63997	3.40794	0.0143793	0.06187	164916	232089	Elevated	0.492945	xylA; xylose isomerase [EC:5.3.1.5]
K01807	4.08359	4.27354	3.87063	0.00471588	0.06187	191784	347838	Elevated	0.858937	rpiA; ribose 5-phosphate isomerase A [EC:5.3.1.6]
K01809	4.04309	4.13005	3.90855	0.00994942	0.06187	227258	316147	Elevated	0.476264	manA. MPI; mannose-6-phosphate isomerase [EC:5.3.1.8]
K01812	2.40506	2.56096	2.26485	0.00940979	0.06187	60358.7	96755.9	Elevated	0.680789	uxaC; glucuronate isomerase [EC:5.3.1.12]
K01816	4.62484	4.79092	4.49191	0.0107906	0.06187	306538	500859	Elevated	0.708338	hyi. gip; hydroxypyruvate isomerase [EC:5.3.1.22]
K01817	5.33951	5.47551	5.21941	0.0136898	0.06187	563459	832940	Elevated	0.563902	trpF; phosphoribosylanthranilate isomerase [EC:5.3.1.24]
K01834	3.78514	4.03694	3.62917	0.00621918	0.06187	158588	288310	Elevated	0.862342	PGAM. gpmA; 2.3-bisphosphoglycerate-dependent phosphoglycerate mutase [EC:5.4.2.11]
K01835	4.07118	4.17859	4.00633	0.00563893	0.06187	192793	338627	Elevated	0.812645	pgm; phosphoglucomutase [EC:5.4.2.2]
K01843	4.49416	4.59321	4.3125	0.00868551	0.06187	316550	424175	Elevated	0.422227	kamA; lysine 2.3-aminomutase [EC:5.4.3.2]
K01845	5.64369	5.76614	5.58711	0.0141949	0.06187	659175	1.08298e+06	Elevated	0.716274	hemL; glutamate-1-semialdehyde 2.1-aminomutase [EC:5.4.3.8]
K01847	4.75304	5.00926	4.57364	0.00455851	0.06187	313990	536674	Elevated	0.773325	MUT; methylmalonyl-CoA mutase [EC:5.4.99.2]
K01854	2.80137	3.06791	2.64308	0.00853666	0.06187	80369.1	132802	Elevated	0.724567	glf; UDP-galactopyranose mutase [EC:5.4.99.9]
K01857	4.03799	4.28683	3.78688	0.00851164	0.06187	181647	317378	Elevated	0.805067	pcaB; 3-carboxy-cis.cis-muconate cycloisomerase [EC:5.5.1.2]
K01866	5.21579	5.42473	5.1188	0.0189416	0.06187	540694	796806	Elevated	0.559416	YARS. tyrS; tyrosyl-tRNA synthetase [EC:6.1.1.1]
K01870	5.19847	5.39173	5.1115	0.0201629	0.06187	531996	791723	Elevated	0.57358	IARS. ileS; isoleucyl-tRNA synthetase [EC:6.1.1.5]
K01878	4.937	5.13557	4.7669	0.0167305	0.06187	461459	636085	Elevated	0.463015	glyQ; glycyl-tRNA synthetase alpha chain [EC:6.1.1.14]
K01879	4.95183	5.14754	4.78567	0.0163454	0.06187	465163	643034	Elevated	0.467156	glyS; glycyl-tRNA synthetase beta chain [EC:6.1.1.14]
K01883	5.24294	5.43504	5.18276	0.0193313	0.06187	552156	816128	Elevated	0.56372	CARS. cysS; cysteinyl-tRNA synthetase [EC:6.1.1.16]
K01894	4.06775	4.31622	3.89774	0.00590413	0.06187	195955	352342	Elevated	0.846451	gluQ; glutamyl-Q tRNA(Asp) synthetase [EC:6.1.1.-]
K01895	5.90583	6.07579	5.85603	0.0100628	0.06187	794267	1.3146e+06	Elevated	0.726928	ACSS. acs; acetyl-CoA synthetase [EC:6.2.1.1]
K01897	6.92275	7.06665	6.85431	0.00907265	0.06187	1.54342e+06	2.54009e+06	Elevated	0.71875	ACSL. fadD; long-chain acyl-CoA synthetase [EC:6.2.1.3]
K01908	3.62591	3.85746	3.50479	0.010752	0.06187	139581	270255	Elevated	0.95322	prpE; propionyl-CoA synthetase [EC:6.2.1.17]
K01915	6.27986	6.42791	6.22179	0.0124494	0.06187	1.02243e+06	1.69037e+06	Elevated	0.725335	glnA. GLUL; glutamine synthetase [EC:6.3.1.2]
K01916	4.51499	4.6822	4.39927	0.0110662	0.06187	305878	473502	Elevated	0.630413	nadE; NAD+ synthase [EC:6.3.1.5]
K01918	5.12552	5.26927	5.03387	0.0116086	0.06187	462007	730895	Elevated	0.66175	panC; pantoate--beta-alanine ligase [EC:6.3.2.1]
K01919	4.28827	4.45928	4.16233	0.00613679	0.06187	222428	425129	Elevated	0.934562	gshA; glutamate--cysteine ligase [EC:6.3.2.2]
K01920	4.1159	4.34511	3.96965	0.00679326	0.06187	199268	372770	Elevated	0.903576	gshB; glutathione synthase [EC:6.3.2.3]
K01923	5.58922	5.70705	5.44159	0.0104981	0.06187	647368	960568	Elevated	0.569301	purC; phosphoribosylaminoimidazole-succinocarboxamide synthase [EC:6.3.2.6]
K01934	4.76073	4.93876	4.59361	0.0135025	0.06187	374868	546727	Elevated	0.544437	MTHFS; 5-formyltetrahydrofolate cyclo-ligase [EC:6.3.3.2]
K01935	3.69726	3.99496	3.52807	0.00464632	0.06187	152747	282674	Elevated	0.887993	bioD; dethiobiotin synthetase [EC:6.3.3.3]
K01939	5.20643	5.3953	5.11053	0.0198643	0.06187	531554	792055	Elevated	0.575383	purA. ADSS; adenylosuccinate synthase [EC:6.3.4.4]
K01951	5.68158	5.82733	5.54142	0.0144961	0.06187	688375	1.10039e+06	Elevated	0.676751	guaA. GMPS; GMP synthase (glutamine-hydrolysing) [EC:6.3.5.2]
K01952	6.58466	6.76064	6.50848	0.0148465	0.06187	1.36083e+06	1.99164e+06	Elevated	0.54947	purL. PFAS; phosphoribosylformylglycinamidine synthase [EC:6.3.5.3]
K01953	5.65113	5.75914	5.56739	0.018464	0.06187	672880	1.05264e+06	Elevated	0.645591	asnB. ASNS; asparagine synthase (glutamine-hydrolysing) [EC:6.3.5.4]
K01963	5.10255	5.29109	4.97136	0.0186629	0.06187	504489	719043	Elevated	0.511257	accD; acetyl-CoA carboxylase carboxyl transferase subunit beta [EC:6.4.1.2 2.1.3.15]
K01965	4.36833	4.7168	4.16218	0.00677176	0.06187	245003	395274	Elevated	0.690053	PCCA. pccA; propionyl-CoA carboxylase alpha chain [EC:6.4.1.3]
K01966	4.91908	5.11828	4.8122	0.00704224	0.06187	369635	592720	Elevated	0.681248	PCCB. pccB; propionyl-CoA carboxylase beta chain [EC:6.4.1.3 2.1.3.15]
K01968	4.20473	4.3959	4.00753	0.00711757	0.06187	207108	385307	Elevated	0.895625	E6.4.1.4A; 3-methylcrotonyl-CoA carboxylase alpha subunit [EC:6.4.1.4]
K01969	4.20355	4.38605	3.97618	0.00535719	0.06187	205053	365089	Elevated	0.832249	E6.4.1.4B; 3-methylcrotonyl-CoA carboxylase beta subunit [EC:6.4.1.4]
K01971	5.16334	5.26432	4.9033	0.0122932	0.06187	375005	688051	Elevated	0.875605	ligD; bifunctional non-homologous end joining protein LigD [EC:6.5.1.1]
K01974	-0.483429	-0.84249	-0.319034	0.00472538	0.06187	5401.7	27563.4	Elevated	2.35127	RTCA. rtcA; RNA 3'-terminal phosphate cyclase (ATP) [EC:6.5.1.4]
K01991	5.68909	5.87283	5.64174	0.0188376	0.06187	726526	1.12844e+06	Elevated	0.635245	ABC-2.OM. wza; polysaccharide biosynthesis/export protein
K01992	7.45681	7.62968	7.37562	0.0178507	0.06187	2.48386e+06	3.75565e+06	Elevated	0.596479	ABC-2.P; ABC-2 type transport system permease protein
K01993	5.00403	5.17959	4.84597	0.00820508	0.06187	396991	637317	Elevated	0.682906	ABC-2.TX; HlyD family secretion protein
K01995	6.94612	7.17568	6.85326	0.0061504	0.06187	1.46883e+06	2.6346e+06	Elevated	0.842916	livG; branched-chain amino acid transport system ATP-binding protein
K01996	7.06066	7.25768	6.957	0.00696494	0.06187	1.57054e+06	2.8196e+06	Elevated	0.844233	livF; branched-chain amino acid transport system ATP-binding protein
K01997	7.06905	7.27499	6.96627	0.00641524	0.06187	1.59005e+06	2.80753e+06	Elevated	0.820229	livH; branched-chain amino acid transport system permease protein
K01998	7.07285	7.26495	6.96824	0.00691772	0.06187	1.57926e+06	2.84417e+06	Elevated	0.848762	livM; branched-chain amino acid transport system permease protein
K01999	7.16684	7.3697	7.10648	0.00858208	0.06187	1.77216e+06	3.18294e+06	Elevated	0.844852	livK; branched-chain amino acid transport system substrate-binding protein
K02013	5.92042	6.07179	5.76832	0.0164104	0.06187	827582	1.30485e+06	Elevated	0.656908	ABC.FEV.A; iron complex transport system ATP-binding protein [EC:3.6.3.34]
K02014	7.04588	7.35986	6.86534	0.00629413	0.06187	1.67177e+06	2.55112e+06	Elevated	0.609752	TC.FEV.OM; iron complex outermembrane recepter protein
K02015	5.89998	6.03647	5.73349	0.0159023	0.06187	768783	1.30504e+06	Elevated	0.763445	ABC.FEV.P; iron complex transport system permease protein
K02016	6.04777	6.17333	5.89609	0.0147848	0.06187	840315	1.44023e+06	Elevated	0.777302	ABC.FEV.S; iron complex transport system substrate-binding protein
K02017	5.04939	5.20771	4.93971	0.0154785	0.06187	481347	698172	Elevated	0.536505	modC; molybdate transport system ATP-binding protein [EC:3.6.3.29]
K02018	5.2662	5.39129	5.14179	0.0128609	0.06187	535483	782512	Elevated	0.54727	modB; molybdate transport system permease protein
K02020	5.31453	5.46434	5.18877	0.00682971	0.06187	503117	832554	Elevated	0.72665	modA; molybdate transport system substrate-binding protein
K02022	5.0111	5.34082	4.91348	0.0072533	0.06187	397733	658947	Elevated	0.728361	ABC.MR.TX; HlyD family secretion protein
K02025	6.11536	6.35781	5.99363	0.00651899	0.06187	775005	1.41728e+06	Elevated	0.870844	ABC.MS.P; multiple sugar transport system permease protein
K02026	6.11891	6.34765	6.00363	0.00658239	0.06187	773903	1.44149e+06	Elevated	0.89734	ABC.MS.P1; multiple sugar transport system permease protein
K02027	6.0088	6.2455	5.92363	0.00620878	0.06187	730157	1.32645e+06	Elevated	0.861289	ABC.MS.S; multiple sugar transport system substrate-binding protein
K02028	5.76261	5.98653	5.65394	0.00617679	0.06187	620540	1.12055e+06	Elevated	0.852613	ABC.PA.A; polar amino acid transport system ATP-binding protein [EC:3.6.3.21]
K02029	6.43578	6.68069	6.3187	0.00619094	0.06187	992323	1.79828e+06	Elevated	0.857738	ABC.PA.P; polar amino acid transport system permease protein
K02030	6.46709	6.73258	6.36956	0.00524886	0.06187	1.03192e+06	1.92154e+06	Elevated	0.896928	ABC.PA.S; polar amino acid transport system substrate-binding protein
K02031	6.55816	6.8011	6.48641	0.00652387	0.06187	1.18386e+06	1.9926e+06	Elevated	0.751156	ABC.PE.A; peptide/nickel transport system ATP-binding protein
K02032	6.99622	7.2306	6.92559	0.00729385	0.06187	1.56046e+06	2.70043e+06	Elevated	0.791213	ABC.PE.A1; peptide/nickel transport system ATP-binding protein
K02033	7.06584	7.28195	7.02359	0.00747833	0.06187	1.63772e+06	2.8803e+06	Elevated	0.814528	ABC.PE.P; peptide/nickel transport system permease protein
K02034	7.04464	7.26919	7.00694	0.00756596	0.06187	1.62016e+06	2.84375e+06	Elevated	0.811654	ABC.PE.P1; peptide/nickel transport system permease protein
K02035	7.12552	7.33696	7.07462	0.00778387	0.06187	1.71077e+06	3.0022e+06	Elevated	0.811375	ABC.PE.S; peptide/nickel transport system substrate-binding protein
K02040	5.29824	5.48166	5.19607	0.0173258	0.06187	561790	853798	Elevated	0.603864	pstS; phosphate transport system substrate-binding protein
K02041	3.90417	4.18147	3.74727	0.00822116	0.06187	170127	326466	Elevated	0.940319	phnC; phosphonate transport system ATP-binding protein [EC:3.6.3.28]
K02042	4.52811	4.81731	4.41739	0.00699892	0.06187	271255	502397	Elevated	0.889177	phnE; phosphonate transport system permease protein
K02043	3.07664	3.32674	2.95318	0.00526322	0.06187	104650	158071	Elevated	0.595008	phnF; GntR family transcriptional regulator. phosphonate transport system regulatory protein
K02044	4.66809	4.74003	4.46938	0.0133072	0.06187	348538	538176	Elevated	0.626762	phnD; phosphonate transport system substrate-binding protein
K02045	3.84327	4.15024	3.63007	0.0060753	0.06187	164085	290757	Elevated	0.825365	cysA; sulfate transport system ATP-binding protein [EC:3.6.3.25]
K02046	3.86059	4.16647	3.65239	0.00614924	0.06187	166006	296949	Elevated	0.83898	cysU; sulfate transport system permease protein
K02047	3.86903	4.19623	3.66584	0.00611017	0.06187	168226	299010	Elevated	0.829793	cysW; sulfate transport system permease protein
K02048	3.9379	4.22183	3.73001	0.00665374	0.06187	172032	325752	Elevated	0.921096	cysP. sbp; sulfate transport system substrate-binding protein
K02049	6.84	7.0796	6.73725	0.00584255	0.06187	1.34107e+06	2.41935e+06	Elevated	0.851234	ABC.SN.A; NitT/TauT family transport system ATP-binding protein
K02050	6.80492	7.03657	6.67587	0.00577692	0.06187	1.26126e+06	2.35112e+06	Elevated	0.89848	ABC.SN.P; NitT/TauT family transport system permease protein
K02051	6.81224	7.05489	6.70014	0.00604752	0.06187	1.37584e+06	2.3547e+06	Elevated	0.775227	ABC.SN.S; NitT/TauT family transport system substrate-binding protein
K02052	5.95621	6.17708	5.78453	0.0118821	0.06187	689615	1.24544e+06	Elevated	0.852794	ABC.SP.A; putative spermidine/putrescine transport system ATP-binding protein
K02053	5.88462	6.09056	5.71344	0.0143349	0.06187	648628	1.2076e+06	Elevated	0.896678	ABC.SP.P; putative spermidine/putrescine transport system permease protein
K02054	5.82981	6.02786	5.63897	0.0139624	0.06187	622894	1.12011e+06	Elevated	0.846587	ABC.SP.P1; putative spermidine/putrescine transport system permease protein
[truncated: 939 more rows]

## Sheet: Tab S5.3 Pathway pred
Elevated atmospheric CO2 modifies mostly the active rhizosphere soil microbiome in the Giessen FACE experiment
[truncated: 220 more rows]
